# Supplementary material for: Nonlinear transcriptomic response to dietary fat intake in the small intestine of C57BL/6J mice
Source: BMC Genomics. 2016 Feb 9;17:106. doi: 10.1186/s12864-016-2424-9 (PMC4748552; doi:10.1186/s12864-016-2424-9)
Supplement: Additional file 3: — Differentially expressed genes (normalized and processed data) in the three sections of small intestine. There are 1,976 genes in the proximal section, 2,489 genes in the middle part and 313 genes in the distal section. For each gene we indicated Affymetrix ID, gene symbol, response type (lm = linear, log = logarithmic, exp = exponential, quad = quadratic and cub = cubic), and response direction (either up- or down-regulated). Last 40 columns refer to log2 transformed expression values in the small intestine of mice fed with 10, 20, 30 and 45 E% from fat. (XLSX 2795 kb) [file 12864_2016_2424_MOESM3_ESM.xlsx]

## Sheet: readme
	Header	Explanation
	AffyID	Affymetrix ID
	GSym	gene symbol
	Response	response type (lm = linear, log = logarithmic, exp = exponential, quad = quadratic and cub = cubic)
	Regulation	response direction (either up- or down-regulated)
	X_Y	last 40 columns refer to log2 transformed expression values in the small intestine of mice X (X = 1, ..., 10) fed with YE% from fat (i.e., Y = 10, 20, 30 or 45)
		In each section, genes are sorted according to the following criteria:
		(1) Differentially expressed genes are classified into five groups representing the response types (Response)
		(2) With linear, logarithmic and exponential response types, genes are ranked according to the magnitude of log2 fold-changes (i.e., in a descending order, from highest to lowest); genes associated with quadratic and cubic responses are ranked, in a descending order, using the F-statistics. This approach for ranking the genes is suggested by Smyth (2005)
		(3) The regulatory direction is reported under the column Regulation
		(4) The last 40 columns refer to log2 transformed expression values. They report data measured in the three sections of the small intestine of mice fed with 10%, 20%, 30% and 45% kcal from fat. Sample names are labeled with headers that indicate mouse ID (that ranges from 1 to 10, for each food intake category; n = 10 per diet group and 40 mice were used for the whole experiment) and diet (e.g., …
		Reference
		Smyth G: limma: Linear Models for Microarray Data. In Bioinformatics and Computational Biology Solutions using R and Bioconductor (pp. 397-420). Springer New York 2005

## Sheet: proximal
AffyID	GSym	Response	Regulation	1_10	2_10	3_10	4_10	5_10	6_10	7_10	8_10	9_10	10_10	1_20	2_20	3_20	4_20	5_20	6_20	7_20	8_20	9_20	10_20	1_30	2_30	3_30	4_30	5_30	6_30	7_30	8_30	9_30	10_30	1_45	2_45	3_45	4_45	5_45	6_45	7_45	8_45	9_45	10_45
14373_at	G0s2	lm	Up	3.98059	4.41931	4.37618	4.33541	4.65312	4.22173	4.05653	4.50807	3.88941	3.56177	4.93191	5.10551	4.26773	4.99091	5.12125	4.79098	4.70896	5.43396	4.85858	4.47945	5.58324	5.27254	5.19549	5.88154	5.82344	5.8433	5.3803	5.52788	5.23154	5.15632	7.51621	7.47188	6.25068	6.97317	6.29635	6.32589	5.70006	7.49374	8.16594	7.53631
13162_at	Slc6a3	lm	Up	4.21687	3.47391	3.53758	3.69344	4.16409	3.4125	4.04033	3.05674	3.9342	4.2292	4.36029	4.09727	3.94553	4.37768	4.77339	5.04372	4.66486	5.52785	4.94229	4.60325	4.97006	5.86504	4.83163	5.23907	4.81515	5.92706	5.93922	5.36272	4.95186	5.16102	7.16406	6.81147	6.72755	5.51509	6.20254	6.83831	5.88789	6.26726	6.70609	7.10032
16780_at	Lamb3	lm	Up	4.93172	5.10386	5.36267	5.61726	6.08263	5.4699	5.62769	5.54682	5.61533	5.01263	5.99358	6.03537	5.69433	6.42523	6.66762	6.91919	6.14803	6.55624	6.14215	6.94976	6.32926	7.31943	6.20075	7.0454	7.35858	6.96989	6.9568	6.77236	7.08895	7.05135	7.90039	8.15949	8.26612	8.2042	7.863	7.72548	7.76558	7.88243	6.88847	8.10819
235527_at	Plscr4	lm	Up	3.35762	2.86954	3.35094	3.14292	3.85395	3.23215	3.45239	3.59021	3.22021	3.30698	2.97269	4.00222	3.0216	3.492	3.95559	4.19209	3.77529	4.9276	4.04652	3.92584	3.36611	4.49564	3.33969	3.98433	3.83499	5.28579	4.50377	5.51355	4.07676	4.74683	5.46175	5.34904	5.9971	5.13609	4.68734	5.58895	4.72058	5.50883	6.2627	5.76773
29858_at	Pmm1	lm	Up	5.59439	5.42072	5.09238	5.79813	5.94221	5.7862	5.56717	5.63449	5.37346	5.53744	5.86565	6.65944	5.6149	6.50963	6.86181	7.19365	6.31751	6.8939	6.07928	6.14938	5.61325	7.55109	5.51892	6.54984	6.52363	7.1977	6.85685	7.27401	6.89498	6.77195	7.0068	8.21106	8.14498	6.99441	8.00943	7.7673	6.89505	7.08539	8.46859	7.71872
105785_at	Kdelr3	lm	Up	4.71307	4.70895	5.41988	5.04773	5.53139	5.9413	4.88406	5.33955	5.439	5.24319	6.38067	5.50261	5.86578	6.40076	5.75197	5.47148	6.30291	5.35486	5.72759	5.70423	6.75179	5.75624	7.39102	6.52197	6.61681	5.43057	6.40639	5.40465	5.95302	6.48089	7.73052	7.01062	6.45138	7.24142	6.97558	6.76332	7.34142	6.59647	7.96094	7.06827
26897_at	Acot1	lm	Up	6.4937	6.36463	6.46791	6.15838	8.11354	6.21824	5.25944	5.91992	5.9136	5.98125	7.75655	8.38719	6.33108	6.65606	6.33028	5.73701	5.94706	6.57186	5.14889	5.74808	8.41034	7.28463	7.89879	7.81075	8.41609	7.08308	6.74125	6.72993	6.43105	6.04471	7.38337	7.61215	6.96161	8.04596	7.43144	7.68468	6.76227	8.86819	8.78724	8.73209
66112_at	Mosc1	lm	Up	3.91359	3.26105	3.70528	3.87789	4.29092	2.83875	4.44769	4.23184	3.32249	3.36429	3.09735	3.77701	3.87683	4.04328	5.11984	3.7829	3.97281	4.8596	4.4385	4.05545	3.66723	5.11531	4.03696	4.86161	3.63665	6.12574	4.85901	5.12421	4.0762	3.84394	4.39767	5.26156	5.11553	4.73793	5.1296	5.31557	4.69965	4.91117	7.19753	6.26701
11807_at	Apoa2	lm	Up	4.86131	4.20638	4.35796	4.60506	3.84427	4.39834	4.99772	4.44996	4.10547	4.23392	4.37467	4.16006	3.45277	4.43874	5.34599	5.38774	5.23729	5.88536	5.50545	4.46809	4.33139	5.36842	4.20546	4.64367	4.88361	7.07582	5.71944	6.84614	5.09913	5.32124	6.23344	5.9221	6.61253	5.83215	6.02289	5.38415	4.96603	5.21594	7.57209	5.88417
71733_at	Susd2	lm	Up	6.59391	6.23262	6.25127	6.47381	6.63247	6.64733	6.64596	6.62399	6.473	6.52895	6.77874	5.98243	5.95244	5.56117	7.83639	7.40893	7.06035	7.7313	7.43368	7.49922	5.48746	7.76602	6.53645	6.79082	6.4231	7.81559	8.27366	8.14152	7.76408	7.55312	7.75992	8.71913	8.67807	8.0981	8.42743	8.34365	8.23942	8.41536	5.78741	8.34902
20522_at	Slc23a1	lm	Up	7.75477	7.81012	7.23539	7.82453	7.45722	8.20382	8.41941	8.0364	6.79776	7.02808	7.48371	7.17092	7.94499	7.79399	9.09963	8.92013	8.04466	8.72905	9.27775	9.14614	7.32998	8.35875	8.37967	8.50357	8.18708	8.87256	9.49034	9.06143	8.68472	8.84153	8.64148	9.53711	9.7971	9.617	9.4038	9.1886	9.40171	9.34168	8.54759	9.03707
11832_at	Aqp7	lm	Up	3.80217	3.95224	4.15518	4.10954	3.84841	3.85379	4.16963	4.41695	3.7348	4.23673	3.87078	4.07111	4.70758	5.39823	4.61024	5.13617	4.19429	4.50443	5.19399	4.71444	4.32337	5.05015	4.5675	5.01977	5.20972	5.25837	5.43485	5.00061	4.8087	4.78027	5.36052	5.70997	6.10798	6.24796	5.20052	5.26714	5.58894	5.36761	5.65191	5.23209
66107_at	1100001G20Rik	lm	Up	4.43629	3.83375	4.27826	4.13692	4.92831	4.47498	4.99376	4.4609	4.09643	4.49047	4.00466	4.87498	4.16815	3.64327	5.01229	5.28507	4.59225	5.34333	5.24333	4.53697	3.67751	4.31595	4.09051	4.65522	4.56788	6.26613	5.88138	6.06271	5.73433	5.46634	5.01016	5.88249	6.4262	5.52973	5.68051	5.74312	5.13135	5.28537	8.22916	5.92888
15360_at	Hmgcs2	lm	Up	9.12508	8.59819	9.27195	9.40605	9.55375	8.30182	8.03308	8.80903	8.303	8.56745	8.81002	9.46333	8.82147	8.83689	9.46729	9.20175	9.1749	9.83518	8.64861	9.02503	9.81889	10.2002	9.13835	10.3574	10.1578	10.319	9.38449	9.88598	9.08387	9.48472	9.37924	10.2365	9.82575	10.3474	10.5606	9.98184	8.99642	10.8285	11.0479	11.0113
279653_at	Pcdh19	lm	Up	5.78467	5.0947	4.62516	5.00896	5.42023	4.67601	6.52398	5.56343	5.23314	4.74429	4.90103	4.80461	4.90843	4.91502	5.98617	6.23277	5.98084	5.99945	6.18123	4.9864	4.71347	6.19822	4.60541	5.18124	4.43004	6.54339	6.08482	6.80479	6.20596	6.48253	6.52636	6.74963	6.88123	6.10678	6.73939	6.9354	6.12774	6.19113	7.84344	7.16503
66601_at	Tmigd1	lm	Up	5.99851	6.19955	6.48467	5.07469	6.03606	6.3656	7.30455	7.15259	6.8599	6.25607	6.89482	6.55907	6.93592	6.84601	6.91881	7.3072	6.85897	6.95539	6.62513	6.81369	7.03978	7.55688	7.74752	5.91758	5.43429	7.01005	7.09915	7.41489	7.83994	6.80745	7.41339	7.98112	7.87557	7.24375	7.88321	7.89117	8.04708	7.03443	8.21432	7.82322
26876_at	Adh4	lm	Up	9.39387	8.88329	9.24263	8.70074	9.07351	8.55988	9.68045	9.21666	9.22857	9.04514	8.66022	9.1679	9.48965	9.39505	9.61837	9.68033	9.65482	9.60358	9.07974	8.91008	9.73407	10.4925	8.92414	10.1074	9.55348	10.7851	10.2187	10.1526	9.64395	9.62437	9.82375	10.4507	10.2979	9.65923	10.0649	10.3711	9.8812	9.70281	11.5123	10.9558
68861_at	1190002N15Rik	lm	Up	7.86484	6.97198	6.91416	7.76923	7.96127	7.22036	8.27031	7.96047	6.76153	6.88098	7.07089	7.33606	7.311	7.33504	8.48237	8.32205	8.48355	8.51518	8.18194	7.80215	7.06535	8.03304	6.74073	7.83915	6.93239	8.63607	8.8684	9.09166	8.86628	8.89186	8.65719	8.78369	9.27305	8.5935	8.63185	8.74455	8.8714	8.36168	8.53003	8.6657
69428_at	1700016C15Rik	lm	Up	6.49175	5.71358	5.87332	6.45178	6.26323	5.99005	6.99515	6.43863	6.69826	6.33814	6.42167	6.35108	6.50218	7.05611	7.18181	6.99283	6.94915	7.19348	7.2628	6.99746	6.16313	7.21191	5.81413	6.94466	6.56469	7.69991	7.65762	7.29221	7.145	7.2065	6.96077	8.12592	8.33444	7.33383	7.27964	7.31312	7.43419	6.95737	8.85015	7.28648
12491_at	Cd36	lm	Up	5.00271	4.4749	3.95081	5.1201	4.95097	4.3325	5.51368	5.06315	4.38825	4.66497	4.4505	4.48631	5.06756	5.42192	5.85003	5.14564	5.2886	5.42115	5.17872	4.88862	5.03479	4.96452	5.17651	5.86317	5.14908	6.10094	6.18324	6.0867	5.51534	5.76345	6.17925	6.12602	6.02225	5.44638	5.86136	5.65793	5.15583	5.76323	6.38274	6.40517
23957_at	Nr0b2	lm	Up	6.21216	6.00535	6.57878	6.34391	6.0194	6.28365	6.71782	6.3489	5.99305	6.6286	6.59882	6.42065	6.30295	6.70333	6.28756	6.86563	6.66393	6.65925	6.23201	6.05758	6.90819	7.02067	7.48735	7.77691	7.69703	7.10452	6.55003	6.73228	6.87569	6.8608	7.76049	7.23126	7.65695	7.25815	7.71555	7.57716	7.19198	7.54835	6.5262	7.57627
18828_at	Plscr2	lm	Up	3.20554	3.21486	3.2638	3.36535	3.58766	3.18078	3.69632	3.55353	3.24164	3.3181	3.3028	3.64238	3.22373	3.2312	3.80072	3.56616	3.60358	3.81317	3.38204	3.29968	3.30749	3.45774	3.83825	4.21486	4.28193	5.02329	3.62679	4.40003	3.54969	3.66745	4.05354	4.15714	5.68125	4.10138	4.64455	3.98576	3.32441	4.69248	5.65164	4.40523
11676_at	Aldoc	lm	Up	7.39347	6.82008	7.3784	7.31907	7.59959	7.19854	7.47362	7.40715	7.39304	7.28516	7.55166	7.67858	7.83009	7.46433	7.84103	7.91335	7.81016	8.16191	8.02047	7.85222	7.70468	8.15003	7.51941	8.02174	7.60702	8.59672	8.45046	8.16657	7.92612	7.75251	8.11429	8.66098	8.56681	8.50403	8.4702	8.62668	8.80988	8.27727	8.3729	8.77125
235674_at	Acaa1b	lm	Up	10.4522	9.98209	10.5707	10.562	10.7076	10.2197	10.8904	10.3499	10.7054	10.5535	10.9683	10.6198	10.6166	11.0028	11.0378	11.0362	11.0442	11.2828	10.8377	10.5183	11.1234	11.4992	10.9006	11.564	11.0922	11.6366	11.2958	11.4364	11.0929	10.7775	11.1519	11.708	11.5425	11.3924	11.5227	11.7054	11.37	11.6822	12.0363	12.0807
19733_at	Rgn	lm	Up	6.2045	6.10934	5.90756	5.7899	5.60294	4.58171	5.77163	6.18617	5.94174	5.78138	5.94105	5.48376	6.60487	5.56783	6.77152	6.16752	6.39638	6.05944	6.4403	6.2139	5.96375	6.38765	5.43293	6.29972	6.1049	6.97114	6.99605	6.78368	6.71834	6.24973	6.32084	6.74218	7.14567	6.76072	6.64723	6.71113	6.96107	6.54645	7.96967	7.31496
69379_at	C8g	lm	Up	4.39419	3.94906	4.06018	4.14657	3.97801	4.71284	4.07112	4.25039	4.37328	4.25069	4.34003	4.47242	4.05801	4.42259	4.55635	4.80694	4.35952	4.7292	4.20701	4.22903	4.39433	4.60406	5.01435	4.28635	4.46323	4.88887	4.71769	4.6734	4.59632	4.789	5.29584	5.46264	5.06081	4.89211	5.01039	5.38793	4.90835	5.09861	6.27007	5.5745
380712_at	Tlcd2	lm	Up	7.3385	7.30103	7.35521	7.14557	7.49759	7.98337	7.15	7.16119	7.36002	7.05092	8.09318	7.53857	7.44556	7.98375	7.30296	7.59039	7.79832	7.53744	8.02033	7.28936	7.84857	7.83469	8.54397	7.89373	7.90931	8.07029	7.82897	7.94352	7.20312	8.10891	8.01454	8.21931	8.4634	8.48139	8.11521	8.06116	8.63192	8.56895	9.09059	8.54947
74205_at	Acsl3	lm	Up	5.26502	5.72623	5.36533	5.95785	6.07289	5.39679	5.95675	5.64868	5.33793	5.2077	5.75611	6.1148	5.73096	6.11306	5.87053	6.04092	6.03708	6.08219	5.78633	6.03138	5.88409	6.48766	6.09182	6.19916	5.77241	6.21713	6.30539	6.22311	6.21375	6.18889	6.63447	6.70001	6.74188	6.64681	6.28499	6.81089	6.39904	6.59052	6.87085	6.73216
22599_at	Slc6a20b	lm	Up	2.66295	2.59513	2.47413	2.63345	2.72618	2.50815	2.78818	2.42267	2.64436	2.59647	2.62337	2.46158	2.65799	2.59319	3.19592	2.66189	2.63	2.91047	2.71641	2.81791	2.64875	2.74257	2.58434	2.95379	2.63755	3.69766	4.08009	4.47387	2.78652	2.81178	2.95799	3.69667	4.04079	3.59887	3.39535	4.06286	2.90023	3.10703	3.41332	4.38529
67621_at	Bend5	lm	Up	4.37283	3.97486	3.99342	4.59101	4.40851	4.03564	4.97514	4.24944	4.02138	4.42163	4.35461	4.24198	3.97277	4.04021	5.01769	4.64244	4.7973	4.47621	4.94959	4.43623	3.91954	4.34824	3.86687	5.23092	4.87094	4.85546	5.58225	5.13951	4.92244	4.88532	5.13305	5.08671	5.6476	5.64473	5.02838	4.67694	5.45065	5.59544	5.91873	4.68016
20701_at	Serpina1b	lm	Up	3.21018	3.16703	3.28699	3.19482	3.24739	3.29634	3.23791	2.97129	3.18709	3.12568	3.52027	3.37464	2.75746	3.33935	3.90283	3.91963	3.72182	3.56838	3.91144	3.41382	3.27633	3.71987	3.09687	3.51739	4.11298	3.7283	4.25517	4.10379	3.74008	3.47772	4.20563	4.34369	4.71388	4.53554	3.90163	3.69811	4.36113	3.90969	3.76603	4.72689
98496_at	Pid1	lm	Up	4.32274	3.87038	3.88358	4.19883	4.23901	3.86575	4.10459	4.536	4.41642	4.50992	3.90452	4.40654	4.08446	4.20843	4.50715	4.60128	4.169	4.52023	4.42753	4.13792	4.33173	4.27841	4.16958	4.69966	4.88401	4.75977	4.58752	4.35446	5.01051	5.04926	5.04774	5.0826	5.40766	4.82594	5.01892	5.01558	4.55615	5.29821	6.2248	5.02928
66066_at	Gng11	lm	Up	5.87791	5.96905	5.98195	5.93815	5.8456	5.61432	5.63358	5.79668	6.11409	6.10769	5.81662	5.79879	6.07698	6.41638	6.00859	6.18913	6.26747	6.16966	6.12246	6.03321	6.17097	6.68346	6.332	6.32544	6.53589	6.52063	6.43853	6.24523	6.00029	5.97108	6.56409	6.67681	6.61014	6.3519	6.5698	6.91705	6.47492	6.41977	8.71576	7.15362
100034251_at	Gm11428	lm	Up	5.91134	5.63846	6.46121	6.14818	6.83055	6.64542	5.1267	6.15954	5.73223	5.96877	6.20167	6.9277	6.15235	6.55769	6.04654	6.30446	7.26022	6.14803	6.56258	6.13808	5.79914	6.10774	6.21467	5.97949	6.55926	6.28302	6.98022	6.98324	6.16078	6.32876	6.0436	6.77822	7.75756	7.11477	6.53017	5.25907	8.03719	7.3616	8.75652	7.17138
70556_at	Slc25a33	lm	Up	5.78885	5.4961	5.78966	6.30139	6.26318	5.96921	5.93548	6.22896	5.57421	5.37445	6.10815	6.52546	6.06998	6.19404	6.40293	6.43976	6.25176	6.64978	6.39884	6.28106	6.13295	5.93941	5.6353	6.44802	6.15932	6.26017	6.5836	6.79598	6.80947	6.5253	6.76415	6.84228	7.12425	7.22452	6.23007	6.19159	6.94353	6.8818	7.88058	6.61612
12522_at	Cd83	lm	Up	5.00944	4.86584	4.89259	5.08633	4.80208	4.08892	5.44657	5.47032	5.49708	5.2609	4.80059	4.13793	4.98454	5.65858	5.67919	4.9401	5.40502	5.55208	5.34935	5.06889	4.80179	4.93921	4.55258	4.9275	5.0729	5.71525	6.32063	6.71904	5.60477	5.72465	5.44628	5.0807	6.05911	5.94443	5.77378	5.54513	6.15089	5.85667	7.35921	5.87838
333182_at	Cox6b2	lm	Up	5.74599	5.36755	5.57488	5.67817	5.36833	5.88956	6.20581	5.84969	5.34078	5.55385	5.6817	5.01516	4.92012	5.73781	6.2367	5.72011	6.17366	5.89183	6.36157	5.76071	5.65842	6.11187	5.68742	6.17725	6.01803	6.10266	6.52822	6.38244	6.28553	6.47576	6.08639	6.33865	7.0167	7.11958	6.31078	6.16073	6.58699	6.20949	6.46304	6.6395
66082_at	Abhd6	lm	Up	4.19862	4.59222	4.6933	4.87536	5.07398	5.40081	4.86777	4.50655	3.40189	4.20032	4.97003	5.48912	4.74919	4.58544	4.9009	5.50036	4.4615	4.90166	4.71234	4.99781	5.05343	4.8679	4.73	5.44506	5.40165	4.51081	5.13518	4.55255	5.0546	5.46197	5.46281	5.59183	5.60333	5.49282	5.3963	5.39605	5.08134	5.7227	5.97264	5.31682
12309_at	S100g	lm	Up	12.3544	12.0005	13.0046	12.7726	12.6269	12.4781	12.367	12.6367	12.8809	12.4727	12.0894	13.1518	12.8778	13.4429	13.1327	12.839	13.033	12.7433	12.8851	12.2787	12.3365	12.6844	11.8488	13.0142	12.9283	12.9743	12.6049	13.3797	13.1763	13.1705	12.6039	13.4631	13.5455	13.5817	13.7481	13.1437	13.2969	13.7538	14.4111	13.3758
72431_at	Ceacam18	lm	Up	9.86725	9.71826	9.90879	10.0385	10.2628	10.1136	9.83405	9.8421	9.94648	9.97628	10.1758	10.3236	10.1074	10.3015	10.2237	10.5678	10.1473	10.491	10.1174	10.0102	9.91526	10.6719	10.1271	10.4727	10.4067	10.5275	10.428	10.4592	10.3881	10.4531	10.8569	10.9843	11.0015	10.6583	10.8671	10.6754	10.6703	10.5457	11.067	10.8768
97187_at	C87977	lm	Up	3.03439	2.79228	2.36213	3.04495	3.15011	2.89133	3.24139	2.88763	2.71006	2.62222	2.71471	2.48279	2.90708	3.15838	3.75257	2.74549	3.39742	2.99307	2.6164	2.93872	3.1323	2.9467	2.61413	2.94993	2.72907	3.88626	3.77943	3.52753	3.74831	3.01941	3.54904	3.76394	3.04718	2.96321	3.46804	4.56705	4.00808	3.85177	4.32476	3.3558
104110_at	Adcy4	lm	Up	4.14063	4.53866	3.97375	4.43508	4.03887	4.2964	3.30676	3.79593	4.91089	4.07913	4.95598	4.39987	4.68401	4.8069	4.55586	4.72104	4.53639	3.71806	4.28002	3.54237	4.51004	5.02079	5.27517	4.25336	4.95278	4.33329	4.40371	4.7055	4.76841	5.20688	4.83356	4.56315	5.33931	5.52273	5.10704	4.67914	5.36556	4.84088	4.93036	4.44026
54141_at	Spag5	lm	Up	3.78464	3.59376	3.74815	4.51868	4.9443	4.32119	3.7672	3.13433	3.63566	3.92434	3.2859	4.13671	3.8053	3.34444	3.55839	4.65356	4.29482	3.84706	4.15269	4.92307	4.79264	4.54867	3.02328	4.36545	3.41672	4.11007	4.37618	4.64744	4.73167	4.31041	4.51609	5.08706	4.28669	4.00493	4.58705	5.49197	5.0955	4.48975	5.07563	4.7121
83672_at	Sytl3	lm	Up	5.54734	5.89137	6.03892	5.8367	6.01118	6.19678	5.91816	5.98707	5.92543	5.90267	5.54134	5.93573	5.89276	6.1667	6.24129	6.74863	6.10704	6.43625	6.70085	6.14838	5.76601	6.13416	6.07597	6.39005	6.0743	6.40826	6.56747	6.63393	6.22562	6.28687	6.53465	6.88969	6.83326	6.79502	6.7746	6.48431	6.51333	6.61414	7.72764	6.62112
102871_at	D330045A20Rik	lm	Up	5.24386	5.1981	5.12679	5.06259	5.09528	5.33249	5.52583	5.1393	5.13826	5.03551	5.66973	5.97775	5.1255	5.16674	5.73293	5.99616	4.91373	5.87323	5.32531	4.85064	5.10097	5.59278	6.06514	6.02164	6.17681	5.48615	5.53619	5.64966	5.62752	5.06888	5.21369	6.36554	5.99559	6.10595	6.00064	5.96266	5.1548	6.04716	7.28355	6.0741
12068_at	Bet1	lm	Up	8.82499	8.68613	8.78917	8.63671	8.72115	8.50974	8.7499	8.71848	8.5401	8.64009	8.83903	8.60749	8.93049	8.88068	8.90614	8.82597	8.7692	8.92202	8.86399	8.5621	8.92974	9.1691	9.16521	9.15208	9.04427	9.17652	9.14958	9.19027	9.00083	8.92839	9.28159	9.30803	9.29435	9.22867	9.24469	9.5873	8.99115	9.29508	10.879	9.58139
14058_at	F10	lm	Up	4.28688	4.05356	3.72293	4.25846	4.38681	3.89652	4.06801	4.11586	4.24434	4.32914	4.16398	4.26156	4.31226	4.27743	4.46411	4.94922	3.99679	4.56093	4.18241	4.33322	4.34749	4.65442	4.2435	4.76987	4.44083	5.44628	4.72873	4.82704	4.29932	4.74153	4.77814	5.37986	5.01576	4.53694	4.738	4.92534	4.62402	4.24099	5.69549	5.36695
69309_at	Slc16a13	lm	Up	5.7779	5.68886	6.032	6.11185	6.60515	6.09621	5.66975	5.72617	5.95338	6.06301	5.9982	6.20793	5.43029	5.89972	6.19456	6.06694	6.1609	5.79176	5.96812	5.7811	6.41514	6.91871	6.39258	6.42194	6.87581	6.57394	6.19299	6.16889	6.23416	6.17893	6.90089	6.28348	6.40699	6.58035	6.6687	6.785	6.26197	7.0813	6.78749	6.93496
67389_at	Fam132a	lm	Up	6.2844	6.42482	6.48017	6.45731	6.11979	6.32383	6.32487	6.24789	6.17885	6.71778	6.15397	6.83137	6.28815	6.52833	6.84276	7.08965	6.44171	6.67128	6.5463	6.37297	6.41969	7.08247	6.62352	6.87916	6.63719	6.69462	6.99716	7.04108	6.97026	7.26191	6.49864	7.14071	7.08791	6.99925	7.54764	6.91988	7.03101	6.94586	7.75097	7.29916
68314_at	0610008F07Rik	lm	Up	4.86156	4.75181	4.81751	4.98139	4.72125	5.04032	5.05414	4.85181	4.85279	5.08013	4.57248	4.94267	5.34043	5.22174	5.24912	5.1993	5.01472	5.49776	5.27242	4.95485	5.38358	5.15262	4.95009	5.07334	4.9724	5.53422	5.79921	5.51454	5.23257	5.35373	4.87026	5.69908	5.47664	5.78012	5.43988	5.67623	5.45143	5.87619	7.16268	5.3754
66369_at	Dus2l	lm	Up	5.99419	5.38183	5.63584	5.69788	6.32267	5.55365	5.2306	5.72647	6.01569	6.16068	6.26346	6.05387	5.67676	5.82579	5.87949	5.6466	5.39121	5.69392	5.8805	6.03125	6.147	6.29188	5.99378	5.92009	6.21529	5.9969	5.77539	6.43674	5.83473	5.92832	6.47449	6.51011	6.05536	6.50667	6.58844	6.20015	6.06678	6.36082	7.71641	6.63682
67758_at	Aadac	lm	Up	12.4137	12.2002	12.0417	12.0582	12.0319	11.7026	12.2382	12.2174	12.1714	12.2046	12.0622	12.1491	12.2587	12.1874	12.508	12.7951	12.5103	12.6881	12.4665	12.3492	12.306	12.9438	12.1462	12.4699	12.4931	13.0107	12.8113	12.9895	12.5024	12.5173	12.4672	12.9578	12.9427	12.7305	12.8978	12.9757	12.6647	12.7722	13.3778	13.1549
68465_at	Adipor2	lm	Up	6.86928	7.19715	7.12233	6.78425	7.24492	7.12187	7.05947	7.08424	7.22464	7.14504	7.56049	7.45898	7.39889	7.56888	6.90808	7.48237	7.19131	7.34679	7.02355	6.92402	7.48024	7.75168	7.82326	7.65875	7.64547	7.66571	7.37892	7.46311	7.20015	7.26931	7.65641	7.79376	7.5096	7.68843	7.78212	7.80276	7.70534	7.65176	8.45183	8.32077
226844_at	Mfsd7b	lm	Up	8.58095	8.00003	8.04554	8.84486	9.41109	8.93875	9.29872	9.04323	8.03835	7.84876	8.28783	9.08663	8.46018	8.58898	9.38175	9.24105	8.8196	9.24089	9.08967	9.12082	8.21912	8.85408	8.28528	9.00029	8.34234	9.01343	9.47741	9.72025	9.89898	9.60169	9.11052	9.61172	9.8234	9.70394	9.08337	9.41347	9.44344	9.31227	9.16689	9.283
70829_at	Ccdc93	lm	Up	5.52259	5.42658	5.77968	5.46856	5.7243	5.20086	5.70758	5.77052	6.01241	6.2426	6.48826	5.96453	6.20762	6.27633	5.70599	6.10366	5.52866	5.44836	5.2369	5.83469	6.40293	5.9175	6.81799	6.33986	6.43991	5.35809	5.36841	5.79945	6.07284	6.16506	6.12951	6.55284	6.33298	6.15705	6.26641	6.75777	6.47784	6.2395	7.04811	6.39744
12223_at	Btc	lm	Up	5.55598	4.94717	5.21475	4.89512	5.78931	4.19136	5.13696	5.68384	6.02434	5.61763	5.90279	5.58861	4.9047	5.63616	5.31206	5.16488	5.3294	5.64515	5.75726	5.25575	5.63603	6.01778	5.51538	6.48312	6.38161	6.50685	5.91311	5.53709	5.3307	5.48065	5.58858	5.62988	5.85963	6.46438	5.40535	5.36192	6.4414	6.16166	7.11857	5.86104
171282_at	Acot4	lm	Up	7.50332	6.79451	7.21369	7.84307	7.9137	7.72335	8.36254	7.7702	7.22865	6.98564	7.30972	7.93937	6.90986	7.25767	8.0057	7.66653	7.66889	7.7481	7.77739	7.61265	7.57401	7.59104	7.50477	7.79603	7.86248	7.92978	8.01428	8.15972	7.89451	8.03768	8.23212	8.08164	8.05724	8.32226	8.28935	8.47326	8.12429	8.3236	8.31631	8.18379
11363_at	Acadl	lm	Up	11.8913	11.7317	11.7257	11.8474	11.8993	11.7155	11.6731	11.6428	11.6507	11.8861	11.7765	11.987	11.7472	11.9204	12.1472	12.3092	11.9695	12.1828	12.0301	12.0143	12.0436	12.2366	11.7622	12.278	12.1993	12.2915	12.3151	12.1399	12.1514	12.3935	12.46	12.6124	12.6915	12.4662	12.5323	12.4729	12.317	12.4792	12.4139	12.5737
76238_at	Grhpr	lm	Up	7.99779	7.8001	8.08023	7.91507	7.77217	7.8779	8.27354	8.26403	7.95729	7.85783	7.57311	7.70711	7.97288	8.06212	8.40146	8.63233	8.36052	8.69061	8.46561	8.2647	8.07048	8.26577	7.90436	8.14024	8.18056	8.64581	8.73738	8.81797	8.50172	8.21018	8.4234	8.80546	8.85287	8.6914	8.46473	8.76195	8.6386	8.76875	8.88985	8.81077
69656_at	Pir	lm	Up	2.97298	2.62095	2.64072	3.24654	3.1781	2.68716	3.08755	3.29392	2.90675	2.68865	3.04612	2.47178	3.10519	2.69604	3.0074	2.41554	3.35558	2.66578	3.20045	2.90291	3.35709	2.98119	3.84483	3.01961	3.03834	2.48553	3.43067	3.13043	3.88416	3.49769	2.64585	3.69101	3.51902	3.51097	3.96469	3.79271	3.72155	3.73685	3.38782	3.75213
58909_at	Fam13a	lm	Up	6.80942	7.21625	7.22658	7.39663	7.41318	7.42875	7.61998	7.58272	6.91514	6.29783	6.66901	7.07426	7.50549	7.53656	7.98056	7.75326	7.84735	8.08273	7.25392	7.55042	7.31872	7.89384	6.51553	7.69563	7.04003	8.26772	8.04767	7.84043	7.71897	7.41541	7.50089	8.15957	8.01125	7.81698	8.0801	8.20797	7.99108	7.70509	7.98236	7.90412
12164_at	Bmp8b	lm	Up	4.09454	4.12527	4.31308	4.02289	4.22193	4.39069	4.02796	4.38622	3.98631	3.95838	4.46711	4.63032	4.19773	3.92443	4.40817	4.4521	4.23318	4.50695	4.11813	4.28837	4.54798	4.51223	4.26575	4.59221	4.72924	4.69805	4.87926	4.52221	4.30838	4.72077	4.49488	5.16683	5.18006	5.48285	4.54288	4.59808	5.15734	4.65616	4.31042	4.6908
52538_at	Acaa2	lm	Up	11.0179	10.9918	10.9079	11.1794	11.403	11.0475	11.1445	11.2358	10.7796	10.8849	10.9167	11.6183	11.1401	11.1114	11.6808	11.4189	11.2248	11.5516	11.176	11.446	11.1262	11.6868	11.0817	11.6991	11.1378	11.6519	11.5215	11.801	11.6263	11.6015	11.6115	11.8474	11.7758	11.8783	11.9171	11.7015	11.4625	11.8448	11.917	11.6914
59038_at	Pxmp4	lm	Up	6.25245	6.51798	6.65444	6.60371	7.11062	6.74964	6.47641	6.334	6.42995	6.37874	6.64485	7.0125	6.43151	6.88452	6.75812	6.89555	6.509	6.81122	6.48634	6.74418	6.97184	7.01408	6.8482	7.01453	7.002	6.8011	6.55999	6.47146	6.29583	6.41362	7.10476	6.99251	7.31649	7.36072	7.3128	7.01984	7.00346	7.58918	7.31847	7.64297
76574_at	Mfsd2a	lm	Up	8.67765	8.48181	8.73278	8.57683	8.88476	8.70469	9.02271	8.49928	8.80666	9.00241	9.0433	8.7673	8.73625	9.08533	9.07962	8.96549	8.93434	8.78068	8.819	8.6934	8.94604	9.02576	8.78327	9.10111	9.12096	8.99021	9.00184	8.97162	8.97227	9.09519	9.72874	9.45881	9.3556	9.24498	9.62351	9.5326	9.57568	9.53547	8.75017	9.49948
27279_at	Tnfrsf12a	lm	Up	5.59099	5.85346	5.91171	5.38358	4.98345	5.79996	5.52853	5.52359	5.81374	6.12799	6.06729	5.41942	5.38651	6.24739	5.43051	5.69207	5.91298	5.97883	5.9908	5.19481	6.16257	6.48408	6.04199	6.57461	6.33943	6.65996	5.44505	5.01409	5.34466	5.03463	6.0009	5.76937	5.82145	6.71369	6.47464	5.6224	6.08508	6.36163	8.17608	6.13323
11864_at	Arnt2	lm	Up	3.25771	3.19836	4.10302	3.84323	3.81172	3.31637	4.10201	3.52095	3.90034	3.24235	3.91988	3.87912	3.79641	4.14607	4.04788	3.80135	3.83926	3.34134	4.23183	3.89236	3.73193	3.92627	3.99105	4.49464	3.73103	3.8268	4.39444	4.09727	4.21743	4.17078	4.22744	4.43725	4.85681	4.67355	3.86143	4.3255	4.71537	4.15835	3.51665	4.41642
14859_at	Gsta3	lm	Up	2.87189	2.83292	3.04368	3.16298	2.77249	2.55045	3.22266	3.22775	3.06769	2.71024	2.76347	2.639	2.94703	3.33352	3.59596	3.03625	2.79208	3.55418	3.22699	3.1079	3.07144	3.31886	2.71714	3.72184	3.11406	3.78187	3.8434	3.45378	3.51991	3.58649	2.74861	3.62383	3.81396	3.78478	3.42855	3.22711	3.4651	3.46416	4.24938	4.01306
67442_at	Retsat	lm	Up	11.8885	11.6037	11.543	11.6977	11.894	11.6424	11.8408	11.6132	11.6086	11.6785	11.6755	11.6725	11.6029	11.875	12.1776	12.0457	12.0377	12.2121	12.1769	11.758	11.8218	12.225	11.6386	12.2505	12.1151	12.5547	12.3555	12.4675	11.9122	12.0383	12.2568	12.5418	12.6168	12.3226	12.3747	12.2963	12.0479	12.537	12.0452	12.6087
20524_at	Slc25a17	lm	Up	6.99185	6.59291	6.92969	6.86394	6.51854	6.3869	6.36063	7.04747	6.61909	6.9086	6.39275	6.80166	6.71445	6.91977	6.979	7.55575	7.09301	6.99516	7.29326	7.08519	6.41818	6.97227	6.35857	7.19795	6.82713	7.241	7.39495	7.63348	7.12329	6.97374	6.63339	7.54154	7.52085	7.57375	7.60887	7.24873	7.17468	7.23215	8.11829	7.55048
216454_at	BC089597	lm	Up	8.22409	7.82366	7.46338	8.00325	8.23086	7.86322	8.36177	7.74764	7.99813	7.91401	7.15673	7.97606	7.73915	7.73267	8.92379	8.80157	8.14618	8.76854	8.60067	8.24385	7.24387	8.60088	7.02755	8.26487	8.00204	9.02049	8.85057	8.87515	8.31835	8.42548	8.81739	8.84395	8.88592	8.45538	8.6697	8.61705	7.99372	8.54357	8.95415	8.74117
229672_at	Bcl2l15	lm	Up	8.59942	8.43706	8.58505	8.67281	8.05108	7.89159	8.32299	8.39811	7.93701	8.50749	8.68037	8.32299	7.92485	8.41763	8.17486	8.37466	8.34419	8.0487	8.79581	8.6002	8.56299	7.74296	9.13478	8.26661	8.88305	8.43082	8.79927	8.52639	8.78928	8.97403	8.62441	8.64527	9.05369	9.37387	8.75938	8.4923	9.3784	8.50268	9.63826	9.09652
194126_at	Mtmr11	lm	Up	7.54693	7.49469	7.49139	7.57437	7.57241	7.73842	8.08716	7.54939	7.70957	7.56784	8.1169	7.22792	7.52656	7.57388	7.74458	7.85719	8.10824	7.43989	8.14965	7.21316	7.66111	7.89566	7.56397	7.60912	7.79338	8.04964	8.1269	8.06999	7.79303	7.99419	8.31858	8.07169	8.53814	8.19736	8.33931	8.1967	8.5022	7.68923	8.46339	8.37617
21789_at	Tfpi2	lm	Up	5.27017	4.56402	4.57879	4.18626	4.4056	4.04572	4.40183	4.4599	4.54829	4.7311	4.92258	4.48638	4.1508	4.86827	4.96619	4.23725	4.8248	4.76961	4.08971	3.93478	5.24985	4.99662	5.25083	5.00102	5.48857	4.79114	4.77665	4.7861	4.76515	4.39358	4.67377	4.59975	4.78453	4.66581	5.03407	4.89461	4.54416	5.25435	6.88871	5.59716
67815_at	Sec14l2	lm	Up	9.59476	9.24903	9.40513	9.37922	9.88686	9.6741	9.48686	9.189	9.3157	9.52164	9.17981	9.7431	9.23632	9.37822	9.77729	10.1584	9.50977	9.45312	9.52766	9.60057	9.35974	9.9605	9.41596	9.80431	9.93427	9.87661	9.8095	9.92226	10.0437	10.1456	9.99036	10.1458	10.3149	9.9555	10.3391	10.0884	9.72903	10.0255	10.0584	10.1861
97114_at	Hist2h3c2-ps	lm	Up	4.82158	4.59598	4.68936	4.4015	5.21632	5.17862	5.37762	4.15747	4.99227	3.80688	6.17426	5.46424	4.73691	5.00615	4.30984	4.73716	4.75268	4.57489	4.32054	4.07197	5.66337	4.8205	6.04881	5.30779	5.34773	4.91812	4.645	4.75352	4.95444	4.65932	5.23329	5.72204	5.4405	5.32389	4.74769	5.50618	5.45548	5.39717	4.50586	5.83423
70101_at	Cyp4f16	lm	Up	9.52626	9.69355	9.56222	9.56856	9.7075	9.58222	9.5762	9.73493	9.60051	9.71185	9.67298	9.93534	9.79645	9.69501	9.69591	9.96334	9.65711	9.49861	9.37707	9.57667	9.79517	10.0923	9.95647	9.9557	10.1234	9.79569	10.0842	9.81175	10.0585	10.1936	10.1849	10.5861	10.3374	10.331	10.3496	10.2299	10.1668	10.3615	9.4286	10.1562
72479_at	Hsdl2	lm	Up	7.1963	7.08259	7.15695	7.08252	7.97118	7.22106	7.39609	7.0582	7.12852	7.13138	7.18517	7.66688	7.45373	7.35071	7.34948	6.91687	7.28883	7.38879	7.02988	6.98912	7.81774	7.40137	7.93248	7.91316	7.37481	7.37958	7.67955	7.80933	7.39568	7.4379	7.29849	7.84735	7.53228	7.98604	7.74503	7.87975	7.15231	8.31943	8.49104	7.87587
17133_at	Maff	lm	Up	4.1633	4.21906	4.33301	4.79736	4.8356	4.64069	4.53984	4.2786	4.48438	5.15519	5.04235	5.25393	4.43396	4.87816	4.77598	5.04494	4.63827	4.49341	4.69074	4.68482	4.5288	4.34117	4.65301	5.29707	5.29128	4.60493	5.21448	4.48574	4.97493	4.65708	4.93608	5.01644	5.59854	5.07687	5.52304	4.85364	5.08567	4.77222	6.21676	5.0479
28200_at	Dhrs4	lm	Up	11.033	10.8539	10.9316	10.8658	11.0961	10.7044	10.9665	10.9292	10.9184	10.8008	11.1303	11.0031	10.8878	10.9995	11.1289	11.0815	11.1824	11.2012	11.1373	11.0105	11.22	11.3058	10.9559	11.3091	11.1534	11.5673	11.338	11.4334	11.212	11.0787	11.1667	11.4839	11.3847	11.4751	11.4492	11.5065	11.3481	11.7143	12.0511	11.7115
211949_at	Spsb4	lm	Up	2.70874	2.76213	2.69762	2.76769	2.75524	2.65959	2.59493	2.63712	2.7356	2.69038	2.73376	2.95649	2.81709	3.04918	2.99902	2.63989	2.63832	2.8233	2.71594	2.79114	2.85598	3.51216	2.83881	2.93735	2.68952	3.55939	3.43978	3.05676	2.62573	2.97357	2.87718	3.4269	3.49337	2.74099	3.30138	2.93877	3.15315	3.12493	4.56001	3.41089
232078_at	Thnsl2	lm	Up	7.85228	7.67469	7.89127	7.89767	8.30731	8.10951	7.85468	7.78614	8.07261	8.10687	7.73568	7.9464	8.03104	7.88636	8.35865	8.54092	8.10334	8.16705	8.1967	8.12779	7.9431	8.1746	7.93426	8.3945	8.28551	8.33378	8.34583	8.29457	8.11585	8.37061	8.42052	8.83182	8.68293	8.43032	8.81266	8.62508	8.4829	8.51578	8.51874	8.54467
15493_at	Hsd3b2	lm	Up	3.47615	2.88636	3.17824	3.21702	3.90014	3.03891	4.11098	3.28269	2.99259	2.71823	3.11116	3.74454	3.14646	3.94316	3.99529	3.67988	3.55411	3.8016	4.10073	3.34607	2.79803	3.42536	3.03401	3.48601	3.15049	4.14843	3.63291	4.20911	3.77405	3.90892	3.86519	4.16775	4.19628	3.98507	3.41039	3.69984	4.35804	4.27166	4.17386	3.64705
15926_at	Idh1	lm	Up	12.1225	11.9331	11.8392	12.037	12.2405	11.8124	12.2637	12.0953	11.8413	11.7928	12.094	12.2436	12.1732	12.1623	12.3158	12.1472	12.2537	12.2945	12.2322	12.1729	12.2173	12.3721	12.0822	12.4739	12.1941	12.5777	12.6316	12.6238	12.4317	12.3394	12.3857	12.6888	12.5605	12.7679	12.49	12.6468	12.5576	12.6971	12.7244	12.6368
14635_at	Galk1	lm	Up	7.52461	7.57231	7.6894	7.62317	7.53535	7.59744	7.43657	7.60005	7.4773	7.61497	7.49767	7.69498	7.47479	7.55145	7.84845	8.23216	7.712	7.93823	7.81012	7.84468	7.5029	8.02652	7.45921	7.89299	7.70868	7.85941	7.90542	8.00031	7.94415	8.02446	8.03511	8.32846	8.11231	8.04752	8.40777	8.20845	7.90765	7.97901	8.75503	8.24627
69215_at	Sat2	lm	Up	3.48811	4.26329	4.00931	4.09006	3.87078	4.31339	3.62278	4.61286	3.83138	4.2689	3.74479	3.49487	4.21271	3.95695	3.59821	3.30246	4.00695	4.42868	3.85585	3.66568	4.24873	4.53126	4.22606	4.18519	5.57002	4.5006	3.9211	4.50324	4.37156	4.15474	4.63916	4.35184	4.95964	4.41223	4.08512	4.1601	3.99542	4.799	5.49143	4.23915
69227_at	2810407C02Rik	lm	Up	6.93409	7.13672	7.10424	7.03298	7.27321	7.12656	7.33735	7.37057	7.32365	7.14032	7.33139	7.11255	7.34702	7.86858	7.09773	7.43781	7.63892	7.38797	7.43899	7.18661	7.54584	7.33886	7.594	7.75732	7.44842	7.33968	7.44715	7.38731	7.49591	7.02818	7.6964	7.60919	7.34382	7.65084	7.5655	7.81952	7.99825	7.57194	9.21573	7.67368
69159_at	Rhebl1	lm	Up	8.77385	8.42738	8.91846	8.68036	8.83199	8.63963	9.20611	8.75711	8.7764	8.66251	8.57283	8.25167	8.89132	8.91895	9.05727	9.28996	9.01482	9.02803	9.08077	8.61493	8.87681	8.88294	8.44267	8.69057	8.89566	9.10243	9.25222	9.38382	8.90437	8.92664	9.35374	9.11661	9.59599	9.25176	9.10258	9.36867	9.45796	9.20704	10.1105	9.27955
211535_at	Ccdc114	lm	Up	4.34481	4.29783	4.64571	4.53175	4.82112	5.22081	4.72517	4.51753	4.02371	4.21081	3.84463	4.31659	4.13328	4.80651	5.08361	5.24946	4.6258	4.67622	5.39899	4.80414	3.79398	4.84657	4.21201	4.35534	4.41396	4.93494	5.2119	4.76903	4.95914	5.18368	4.98294	5.23615	5.49948	5.11184	5.34351	5.11199	5.29729	5.11639	4.87116	5.17727
68312_at	Gstm7	lm	Up	7.19844	7.05091	7.0833	7.23203	7.33628	7.07165	7.21731	7.21386	7.37062	7.3476	7.11307	7.3568	7.27915	7.51842	7.72058	7.74396	7.31414	7.5028	7.27384	7.40959	7.13268	7.85021	7.13885	7.84225	7.54559	7.68914	7.59729	7.67271	7.6683	7.66083	7.76873	8.11909	8.05802	7.82962	8.06554	7.8546	7.48255	7.46799	7.69735	7.864
223473_at	Nipal2	lm	Up	7.92594	8.25796	8.35996	7.87874	7.88471	7.97349	8.07269	8.24572	8.36876	8.13074	8.5217	8.2525	8.55442	8.58906	8.20981	8.39967	8.1462	8.15501	8.07513	8.10921	8.58298	8.23952	8.45219	8.67742	8.6751	8.34469	8.24856	8.35599	8.52084	8.30468	8.36671	8.72501	8.81885	8.97928	8.57693	8.54651	8.96306	8.72998	8.65969	8.75774
217695_at	Zfyve1	lm	Up	5.80448	6.0667	5.86348	6.03863	6.90646	6.0787	6.16363	5.9832	6.52395	6.15239	6.21418	5.53644	6.2148	6.44292	6.39628	6.09065	5.85105	6.45367	6.05144	6.29809	6.22613	6.9543	6.52878	7.12321	6.57168	6.8812	6.65073	6.61011	6.39406	6.64105	7.06866	6.83261	6.50093	6.45625	6.64964	6.85018	7.04321	6.57634	5.73251	6.90799
66904_at	Pccb	lm	Up	10.0416	10.0569	10.0735	9.87611	9.80098	9.73148	9.92324	10.0725	9.86069	9.96031	10.2506	10.1174	10.0755	10.2039	9.97486	10.1074	10.2986	10.0573	10.3187	10.1028	10.3292	10.2619	10.2368	10.2866	10.1998	10.3531	10.3771	10.404	10.2983	10.3555	10.1975	10.4167	10.4032	10.6402	10.5262	10.3587	10.7116	10.4949	10.8898	10.7203
70804_at	Pgrmc2	lm	Up	10.4724	10.5346	10.3757	10.6288	10.5982	10.685	10.3423	10.0714	10.8591	10.9065	10.0956	10.5247	10.711	10.6229	10.8906	11.1528	10.6792	10.9656	10.5031	10.3965	10.5247	11.4733	10.2558	10.5839	10.8441	10.73	10.7211	10.3354	10.8582	10.843	11.1806	11.3387	11.2451	10.5283	11.5498	11.6667	10.7729	10.7023	11.1964	11.2916
74104_at	Abcb6	lm	Up	7.19321	6.51034	6.73911	6.98471	6.50678	7.10622	6.79928	6.76446	6.92075	7.22359	6.81213	6.79203	7.30625	6.76596	6.80909	7.1386	7.23459	7.20058	6.66559	6.96533	7.16083	7.28839	6.73475	7.1842	7.29808	7.04997	7.21614	7.35443	7.33015	7.10137	7.05638	7.40524	7.24959	7.48743	7.6502	7.77496	7.41872	7.14909	7.63216	7.60722
654824_at	Ankrd37	lm	Up	5.6421	5.60116	5.71343	5.32973	5.61726	5.87559	5.91414	5.64414	6.69212	6.48831	6.01631	5.91556	6.16425	5.94672	5.48919	6.07822	5.80967	6.33618	5.36001	6.07669	5.93858	6.65851	5.4793	5.84954	6.29747	7.2315	5.91412	6.00107	6.13671	6.36209	5.81449	6.16266	6.34228	5.78968	6.8826	7.11059	6.64117	5.24192	7.50243	6.48323
75986_at	Agmat	lm	Up	8.58783	8.49756	8.68649	8.56249	8.55542	8.55446	8.68121	8.64688	8.60556	8.50801	8.54721	8.52403	8.5452	8.66218	8.76784	8.92072	8.77235	8.64245	8.80628	8.93255	8.93913	8.66458	8.45794	8.86008	8.99551	8.99477	8.89902	8.75344	8.72159	8.79283	9.08639	9.35685	8.91548	9.24559	8.97116	9.16356	8.96175	9.3055	9.47734	9.2588
243085_at	Ugt2b35	lm	Up	9.87219	9.72681	9.68131	9.95991	10.3231	9.46565	10.3981	10.1495	9.64897	9.82711	9.47141	9.723	10.1097	10.1032	10.4409	10.2481	10.1995	10.6189	10.1201	9.98485	9.95658	10.4484	9.59007	10.2701	9.96098	10.6899	10.6566	10.6328	10.3545	9.93986	10.1277	10.6815	10.2329	10.5089	10.44	10.7111	10.2805	10.4957	10.9214	10.4777
67509_at	1810063B07Rik	lm	Up	6.38391	5.92201	6.14276	6.20966	5.97058	6.01848	6.20126	5.90284	6.38391	6.09127	5.73436	6.27915	5.69625	6.2141	6.41159	6.20322	6.52097	6.59061	6.16699	5.99557	6.16562	6.6916	5.97746	6.36562	6.21468	6.66368	6.31994	6.57632	6.67162	6.15978	6.06436	6.46137	6.57694	6.82346	6.83277	6.47399	6.14891	6.63541	8.0219	6.66895
242642_at	Hpdl	lm	Up	3.77187	3.90475	3.20903	3.11523	3.82865	4.23457	3.20559	3.54884	3.3785	3.23044	4.77676	4.57217	3.64069	3.90751	3.7854	3.74248	3.39828	3.44289	3.0122	3.88655	4.42478	3.08721	4.937	4.09861	4.44706	3.33708	3.29484	3.96185	3.67741	3.54574	4.30144	4.71117	3.41789	4.16817	4.30031	3.61898	4.34745	4.284	4.01726	4.29031
116748_at	Lsm10	lm	Up	5.99567	5.66374	6.4019	5.65122	5.82705	5.5262	5.92089	6.23065	6.25471	5.73683	6.31339	5.72952	5.85113	6.177	6.01499	6.03138	6.56742	6.36869	6.32008	5.24034	6.02203	6.2312	6.09723	5.78675	5.94058	6.62057	6.49182	6.70718	5.93451	6.16802	6.42451	6.0029	6.54441	6.41719	6.11728	6.24301	6.77903	6.06012	7.46687	6.85386
214158_at	Trim38	lm	Up	7.5197	7.35352	7.14779	7.40207	7.64368	6.95707	7.46288	7.23929	6.76166	7.14147	7.34564	7.22977	7.16719	7.48613	7.41302	7.44014	7.58867	7.57183	7.58747	7.30535	7.38695	7.63116	7.64165	7.67654	7.37337	8.0448	7.96764	7.77686	7.23306	7.28008	7.43873	7.59481	7.75536	7.79421	7.74961	7.88093	7.87054	7.53313	8.56205	8.03644
56368_at	Cyb561d2	lm	Up	6.19608	6.03041	6.36256	5.93851	5.92141	6.06426	6.044	6.13413	6.27034	6.53834	5.92206	5.95341	6.25876	6.35218	6.1992	6.37835	6.2593	6.29074	6.31423	6.19922	6.18217	6.42373	6.22672	6.29622	6.38575	6.53332	6.36621	6.38659	6.37897	6.1517	6.31777	6.77984	6.57562	6.66888	6.79159	6.48028	6.79376	6.55282	7.46579	6.67044
56744_at	Pf4	lm	Up	4.84257	4.67949	5.02161	4.99052	5.34476	4.45233	4.33788	5.0218	4.90453	4.64139	5.11157	5.33329	4.66177	4.96423	4.9567	4.64854	5.38665	5.32661	5.50472	4.09753	5.23585	4.90614	5.5106	5.04362	5.05244	5.78334	4.91722	5.59826	5.00662	4.57638	4.96312	5.41435	5.49937	5.13135	5.21477	4.59875	5.51106	5.45694	6.50216	5.55549
74246_at	Gale	lm	Up	8.55924	8.9581	9.35744	8.80085	8.55213	8.93058	8.34346	8.73302	8.95137	9.11092	9.18016	8.66002	9.33881	9.36951	8.6521	9.08275	8.86191	8.77596	9.12623	9.15776	9.14598	9.07609	9.39599	9.03686	9.39886	8.67896	8.80705	8.64988	8.93974	8.86976	9.06399	9.52719	9.22204	9.48381	9.56609	9.47909	9.68576	9.20888	9.60449	9.31607
68603_at	Pmvk	lm	Up	5.85181	6.35969	6.10116	6.07635	5.95761	6.15999	6.0358	6.14735	6.22274	5.96176	6.56097	5.95617	6.38703	6.36947	6.11876	6.482	6.07777	6.21544	6.18302	6.33167	6.61364	6.31732	6.41119	6.24106	6.42848	6.04005	5.91563	5.84545	6.33806	6.4149	6.30601	6.60437	6.22567	6.97134	6.63858	6.66941	6.82856	6.52595	7.54104	6.38171
26565_at	Pla2g10	lm	Up	5.63986	5.77225	6.25336	5.70287	5.71833	5.5969	5.78288	6.2465	5.63826	5.41364	6.05869	5.93075	6.34107	6.01342	5.77887	5.87295	6.14885	5.63747	5.98867	5.76271	6.03827	5.54109	5.85785	6.23326	5.79543	6.06708	5.78103	5.85753	6.05419	5.96272	5.94877	6.22207	6.04023	6.44643	6.26149	6.04163	6.57412	6.2974	7.0713	6.66159
13358_at	Slc25a1	lm	Up	10.5513	10.5848	10.6155	10.7854	10.4889	10.6788	10.3361	10.4457	10.5405	10.7402	10.1768	10.5354	10.6521	10.537	10.9391	11.0835	10.5736	10.9145	10.8354	10.9515	10.3843	11.0865	10.545	10.7973	10.9163	10.9482	10.7698	10.6199	10.8982	11.0054	11.223	11.3965	11.3367	10.8744	11.1442	11.1885	11.0327	10.9213	11.1096	11.0611
98256_at	Kmo	lm	Up	3.70069	3.84774	4.0089	3.93747	3.78728	3.49128	3.66046	3.65038	3.37898	3.79631	3.99387	3.93937	3.85848	3.90505	4.08419	3.70173	4.26801	3.74755	3.99478	3.83209	3.73584	3.95649	4.07443	4.31291	4.11932	4.0586	3.6985	4.23054	3.93893	3.8132	4.24787	3.80046	4.48842	4.82554	4.36662	3.7574	4.26127	4.35197	4.64141	4.14977
17216_at	Mcm2	lm	Up	6.5834	7.38572	6.81039	6.77391	6.93616	6.86371	4.5967	6.73124	6.85322	6.57093	7.33461	7.34363	7.05032	6.39855	6.52343	6.2757	6.52788	6.40079	6.21525	6.82956	6.93908	6.90671	7.00727	6.86651	7.02149	6.11573	6.43109	6.62096	6.65777	6.89278	7.51008	7.2942	6.54928	7.08904	6.98856	7.0518	7.06133	7.47744	7.42084	7.12533
216871_at	Gltpd2	lm	Up	3.02481	2.83979	2.77551	2.75755	2.82198	2.83685	2.86174	3.0237	2.65169	2.654	2.74565	2.76042	2.8926	2.87034	3.07876	3.0327	2.8629	3.00735	3.21943	2.77166	3.00542	2.85432	3.06163	3.29079	2.77021	3.20284	3.40139	3.10687	2.92446	2.80694	3.3126	3.40845	3.84275	3.43608	3.18708	3.15056	3.3795	3.28736	3.09906	3.48038
73738_at	Haus7	lm	Up	5.86137	6.23819	5.88018	6.45863	5.62234	6.1279	5.56714	6.21407	6.06501	6.45804	5.73531	6.06137	6.02237	6.57929	6.27602	6.422	6.19341	6.12125	6.30151	6.44783	6.34063	6.02461	5.69995	6.31873	6.51911	6.32781	5.98327	6.17773	6.18579	6.50175	5.7739	7.30233	6.72313	6.53138	6.45079	6.74686	6.74627	6.1688	7.30086	6.41576
66116_at	Cml1	lm	Up	8.85574	8.59105	8.74365	8.68549	8.93001	9.05759	9.18532	8.73881	8.71926	8.54126	9.05803	9.04902	8.73235	8.7624	8.98062	9.10749	9.03638	9.26627	9.09804	8.48429	8.97587	9.06521	8.79464	8.89507	8.97398	9.57394	9.27463	9.62505	9.03239	8.97834	9.39659	9.04502	9.65199	9.00722	8.82427	9.17294	9.30902	9.2281	9.95574	9.76126
69772_at	Bdh2	lm	Up	3.22725	3.35041	3.24739	3.15151	3.10571	2.9561	3.14959	3.15379	3.437	3.1071	2.98922	3.07832	3.16464	3.84817	2.9553	3.81339	3.40715	3.31081	3.42235	3.39413	3.03884	3.59653	3.25039	3.287	2.92833	3.74607	3.52905	3.9158	3.63015	3.26359	3.27674	3.75068	4.49805	3.4316	3.09363	3.70137	3.50268	3.10021	5.25846	3.72513
216156_at	Wdr18	lm	Up	5.36825	5.27876	5.48099	5.0572	5.09711	5.36878	4.36225	5.18971	5.40227	5.45029	5.21884	5.53513	5.61239	5.40505	5.35393	5.42397	5.51677	5.3008	5.3007	5.70011	5.64371	5.72972	5.74953	5.51376	5.7909	5.46314	5.33143	5.30722	5.37205	5.51157	5.1817	5.621	5.97528	5.64551	5.77209	5.76536	5.69811	5.6835	6.06368	6.13665
69094_at	Tmem160	lm	Up	8.5957	8.48755	8.63749	8.56598	8.62199	8.7312	8.59661	8.60645	8.63253	8.59115	8.30905	8.65812	8.29889	8.81448	8.75459	8.96523	8.71303	8.93786	8.88808	8.64134	8.42337	9.00919	8.38369	8.82057	8.72824	9.08126	8.94682	9.16196	8.82954	8.71588	8.92891	9.07025	9.2639	9.04546	9.02298	8.89488	9.05704	8.84612	10.089	9.12599
68043_at	N6amt2	lm	Up	6.2753	6.07554	6.14681	5.96993	6.28647	5.78004	5.76864	5.93729	6.02617	6.00518	6.1741	6.32655	6.03803	6.23234	5.94215	5.73368	6.20929	6.04983	5.94072	5.75651	6.51644	5.89972	6.37369	6.30513	6.41814	6.09757	6.11574	6.31975	5.91918	6.17301	5.89	6.27085	6.24533	6.38081	6.24869	6.43032	6.60811	6.18641	8.24349	6.79271
66204_at	Acyp1	lm	Up	6.62516	5.79013	6.19697	6.26809	6.8532	5.91629	6.94984	6.503	6.60274	6.51313	6.27464	6.70321	6.33715	6.42951	6.65839	5.98167	6.47801	6.94084	6.30297	6.04781	6.89826	6.6081	6.90492	6.82451	6.69118	6.88522	6.67338	6.98426	6.56202	6.53796	6.52636	7.18871	6.62636	6.68585	6.63906	6.75854	6.36785	6.96354	8.38994	6.72851
18710_at	Pik3r3	lm	Up	4.34688	4.45385	4.31946	4.57411	3.77453	4.61837	4.47822	4.26974	4.13858	4.26864	4.02362	4.19495	4.27829	4.62028	4.42469	5.00951	4.5903	4.63239	5.05482	4.80497	3.81386	4.20892	4.30139	4.89765	4.88048	4.52073	4.46758	4.93113	4.38103	4.51599	4.74865	3.99471	5.18848	5.10033	4.70105	5.04792	5.51821	5.0894	4.6837	4.97507
51875_at	Tmem141	lm	Up	5.52777	5.53461	5.46634	5.71466	4.9535	4.99881	5.61828	5.41345	5.81604	5.32064	5.18527	5.42189	5.2691	5.71993	5.3948	5.25053	5.60612	5.17541	5.9372	5.48084	5.53454	5.58603	5.35957	5.8825	5.22472	5.58193	5.4322	5.73527	5.62063	5.63374	5.86595	5.60684	5.2029	5.98348	6.01815	5.88035	5.6372	5.76833	7.37576	6.13104
67326_at	1700037H04Rik	lm	Up	4.70821	4.7785	5.17105	5.16616	5.39834	4.71171	4.5256	4.71315	4.65474	4.90226	4.81377	5.09939	4.60814	4.8852	5.66076	5.38201	4.81148	5.42069	5.13365	5.55607	4.52219	5.33619	4.54227	5.01647	5.53615	5.55358	4.84478	5.31097	5.53273	4.89854	5.72751	5.6743	6.3686	5.09436	5.32009	5.29981	5.24115	4.97642	5.17312	5.58134
238393_at	Serpina3f	lm	Up	3.94105	4.27551	4.06386	3.70478	4.21245	4.13371	3.05138	4.22754	3.64708	3.34417	3.98759	4.11872	3.60547	3.84983	3.88756	3.41285	4.5653	3.73867	4.1588	3.80148	4.56558	3.71006	4.49354	3.62103	4.4225	4.33986	4.19431	4.22314	3.95799	3.96813	4.25971	4.11325	4.10022	4.46859	4.04191	4.37454	4.9906	4.35711	4.73689	4.07251
63954_at	Rbp7	lm	Up	7.91423	7.80001	7.84375	7.71801	7.278	7.22673	6.83104	7.80638	8.2287	8.03178	7.86497	7.70488	7.84055	7.93368	7.6619	7.51349	8.18761	7.26061	7.39904	7.82287	8.3962	7.44565	8.27069	8.20148	8.62739	7.47605	7.85901	7.83701	7.97783	7.76184	7.61308	8.32632	7.44138	8.26861	7.96481	8.18077	7.88341	7.97582	9.60082	8.27258
51798_at	Ech1	lm	Up	11.7327	11.756	11.7975	11.7576	11.6608	11.6651	11.5923	11.7396	11.6946	11.6304	11.7923	11.751	11.7586	11.8309	11.7785	11.8782	11.8962	11.8745	11.8457	11.6634	11.9178	11.9587	11.9003	11.993	12.0178	12.1465	11.9717	12.0482	11.8471	11.8936	12.1301	12.1424	12.1465	12.1879	12.1776	12.0733	12.0317	12.2054	12.797	12.2606
243168_at	Hsd17b13	lm	Up	9.78437	9.48733	9.36493	9.66816	9.959	9.11111	10.1703	9.82887	9.85258	9.47609	9.44491	9.51053	9.29208	9.66022	10.4749	9.87967	9.69672	10.4237	9.94123	9.7026	9.57663	9.93178	9.7818	9.92326	9.29245	10.2969	10.4481	10.3244	10.25	10.0289	10.0324	10.3811	10.3135	9.99865	10.0338	10.3691	9.5994	10.0783	10.5622	10.4328
69941_at	2810408I11Rik	lm	Up	3.76458	3.9202	3.56147	3.96218	4.28531	4.00571	3.82459	3.94946	3.39818	3.74665	4.14372	4.3051	3.90659	4.06777	3.80932	4.25269	3.99739	4.25438	3.87596	3.63608	3.88347	3.9455	3.8173	3.80866	4.06914	4.13083	3.78292	3.97293	4.47832	4.42489	3.89826	4.44702	4.20036	4.1593	4.52273	4.08389	4.62011	3.91895	5.60174	4.46978
381218_at	4430402I18Rik	lm	Up	4.19424	4.09452	4.20648	4.12095	4.21319	3.99545	4.67111	4.17088	3.88671	3.95743	4.07421	4.33224	4.47341	4.40439	4.23218	4.30447	4.25502	4.1198	4.33695	4.18427	4.39511	4.19352	4.41108	4.88201	4.68124	4.39163	4.399	4.66519	4.31936	4.39469	4.69557	4.48053	4.4191	4.69543	4.80959	4.45904	4.01499	4.61843	5.722	4.62599
66109_at	Tspan13	lm	Up	11.0185	10.9905	11.1468	11.0968	11.22	11.314	11.1992	11.3772	10.986	11.0261	11.2805	11.5199	11.2557	11.5297	11.4143	11.6244	11.2727	11.5104	11.3839	11.3394	11.0345	11.5536	11.2025	11.4254	11.2296	11.5534	11.521	11.4923	11.3461	11.4974	11.5282	11.852	11.8027	11.6781	11.6654	11.4529	11.7985	11.6102	11.8803	11.7699
13110_at	Cyp2j6	lm	Up	10.4613	10.1122	9.54429	10.4208	10.5145	9.85602	10.3718	9.92446	9.83529	10.0646	9.2813	10.0322	10.0622	10.0251	11.0514	10.7602	10.339	10.6121	10.3241	10.2087	9.30349	10.3904	9.31907	10.2942	10.1896	10.8069	11.0394	11.1074	10.7908	10.6538	10.7007	10.9463	10.83	10.7349	10.7614	10.7851	10.1619	10.556	10.3131	10.5174
12865_at	Cox7a1	lm	Up	11.8433	11.7209	11.8086	11.6974	11.7391	11.7271	11.9707	11.9065	11.9626	11.6823	11.867	11.8242	11.6726	11.8915	11.8792	11.9059	11.8468	11.6804	11.9275	11.8092	11.8895	11.7359	11.9464	11.859	11.9888	12.0878	12.096	12.1327	12.0104	11.975	12.2195	12.2584	12.251	12.3341	12.1032	12.1867	12.0971	12.2321	13.2111	12.1408
74159_at	Acbd5	lm	Up	10.1711	9.76443	9.00996	10.3437	10.4313	9.84596	10.7411	10.0077	9.98805	9.89847	10.3021	10.1288	10.5588	10.1137	10.6443	9.73689	10.2762	9.99404	9.65222	9.56054	10.3266	10.1601	10.6065	10.2418	10.0643	10.5676	10.5172	10.9294	10.5366	10.3637	10.4305	10.4051	10.0936	10.7611	10.2857	10.6719	10.0421	10.7596	11.0999	10.3072
13167_at	Dbi	lm	Up	13.6238	13.4428	13.7045	13.532	13.3592	13.5416	13.4783	13.516	13.5798	13.6987	13.6272	13.7089	13.4899	13.7134	13.6019	13.7817	13.5572	13.7346	13.6188	13.6012	13.7035	13.9437	13.914	13.6703	13.8075	13.7758	13.715	13.6679	13.7185	13.6923	14.0964	14.0639	13.9191	13.8682	14.1733	14.0365	13.85	13.9711	14.5469	14.0401
56794_at	Hacl1	lm	Up	6.07688	5.86741	6.10772	5.90846	5.99543	5.95809	6.36616	5.97089	5.75257	6.0126	5.73314	5.79389	5.97612	6.12788	6.18693	6.40865	6.31907	6.59973	6.27138	6.02116	5.9846	6.46299	5.8313	6.09075	5.94589	6.77165	6.60644	6.47984	6.02642	6.15112	6.03096	6.7857	6.29499	6.50448	6.21519	6.79707	6.60072	6.37997	6.93955	6.63863
11520_at	Plin2	lm	Up	10.9057	10.8174	10.7953	10.6858	10.927	10.8789	10.7193	10.5933	10.8289	10.7436	10.9354	10.9408	10.6599	11.004	10.8189	10.9778	10.9156	10.8776	10.7849	10.4769	11.1808	11.055	10.9437	11.0391	11.1377	11.2457	10.9189	11.0148	10.7634	11.0014	11.2548	11.1734	11.3528	11.2609	11.0914	11.1215	11.114	11.3783	11.2922	11.6897
103742_at	1810046J19Rik	lm	Up	10.0806	10.0669	10.2719	9.97477	10.0266	10.002	10.1163	10.194	10.3519	10.1034	10.3716	10.1596	10.1878	10.4764	10.0526	10.2258	10.222	10.3231	10.2412	10.1231	10.3127	10.2877	10.5274	10.3338	10.3706	10.4079	10.4099	10.2971	10.3354	10.3193	10.4549	10.434	10.5626	10.559	10.4476	10.3964	10.5143	10.4378	11.8046	10.608
226551_at	AI848100	lm	Up	7.25467	7.3281	7.08563	7.45946	7.67035	8.05676	7.66147	7.48412	6.76092	7.14753	6.96539	7.73601	7.46058	7.23524	8.00851	7.97301	7.64609	7.50892	7.75725	7.60877	7.01882	7.6758	7.20702	8.04955	7.35651	7.6209	7.64243	7.45576	7.41611	7.88624	8.03505	8.24008	8.05194	8.17765	8.19087	7.74888	7.83502	7.85631	7.72574	7.53458
211255_at	Kbtbd7	lm	Up	5.46949	5.16525	5.01338	5.50028	6.05982	5.01414	6.34942	6.13436	5.81934	5.54185	5.56264	5.29505	5.5004	5.43371	6.09265	5.30277	5.67973	6.06629	5.49195	5.52559	5.69276	5.8368	5.78757	5.64481	5.75314	6.23031	6.213	6.52364	6.03467	6.15729	5.92711	5.89923	5.99643	6.11453	5.55966	6.09403	5.78343	6.04727	6.83292	6.11051
11813_at	Apoc2	lm	Up	13.6052	13.4685	13.7945	13.6279	13.672	13.774	13.9577	13.6221	13.7191	13.721	13.7751	13.8299	13.7798	13.9575	13.8671	13.9902	13.8146	13.9911	13.9182	13.9029	13.8418	14.1196	13.9289	13.9222	14.0929	14.3505	14.0461	13.9639	13.8555	13.9895	14.304	14.1581	14.2526	14.1059	14.1462	14.0927	14.1384	14.1533	14.5355	14.1624
73166_at	Tm7sf2	lm	Up	6.89129	6.85052	7.1013	6.88244	6.96816	7.42462	7.18683	7.3616	7.1782	7.21567	7.14966	6.52619	7.10754	7.38267	7.07783	7.38962	7.07779	7.0547	7.30867	6.67707	7.32138	7.02983	7.59544	7.23383	7.69546	7.26668	7.42803	7.32668	7.29209	7.1128	7.25519	7.51469	7.66448	7.79784	7.50066	7.37115	7.56902	7.34805	7.80227	7.7804
66467_at	Gtf2h5	lm	Up	9.11521	9.14513	9.22541	9.04097	8.87854	8.78669	9.05914	9.10273	9.12396	9.00415	9.21381	8.96599	8.98454	9.34103	8.96796	9.15923	9.17734	9.38771	9.28755	9.09042	9.43238	9.25243	9.13575	9.13091	9.31987	9.51089	9.27872	9.18477	9.11137	9.0424	9.22934	9.44158	9.4127	9.4983	9.31645	9.40216	9.50971	9.36191	10.7043	9.64754
71207_at	Nudt4	lm	Up	9.83034	9.71803	9.63956	9.94653	10.0416	9.88957	9.65117	9.55311	9.8961	10.1658	9.72455	10.102	9.80871	9.85905	9.97019	10.1129	9.94149	10.151	9.84158	9.70217	9.68564	10.4714	9.90965	10.2531	10.3072	10.425	10.262	9.94515	9.65961	10.0068	10.1315	10.4074	10.2823	10.0021	10.4913	10.2741	10.0107	10.0166	11.0147	10.4779
56382_at	Rab9	lm	Up	9.76188	9.61134	9.31171	9.55969	9.82769	9.53991	9.67402	9.37742	9.68439	9.41445	10.0606	9.86253	9.4963	9.53505	9.54925	9.28295	9.58531	9.37717	9.30414	9.14076	10.1526	9.76528	10.2134	9.92505	9.78244	9.77208	9.6089	9.62389	9.51616	9.61473	9.8296	9.79135	9.41241	9.89818	9.92187	10.0322	9.69408	10.1816	11.191	10.1737
15486_at	Hsd17b2	lm	Up	10.1804	10.0692	9.60821	9.43657	9.81613	9.30817	9.54736	9.16971	10.2125	10.2643	10.0998	9.65936	9.97803	10.1127	10.1024	9.80116	10.0439	10.0443	9.59648	9.15906	10.3724	10.2508	10.0387	10.0998	10.4558	10.6013	10.1316	10.1082	9.58152	9.5634	10.007	10.2766	9.96609	10.0158	10.4859	10.2604	9.70485	10.2774	10.6756	10.544
23854_at	Def8	lm	Up	5.68609	5.92426	5.73141	5.82344	6.06347	6.10638	5.28044	5.28245	5.14983	5.79065	4.99102	6.04436	5.68896	5.59814	6.04495	6.41214	5.60188	5.50996	5.41197	6.0595	5.2744	5.95706	5.26422	6.40587	6.17373	5.93373	5.87006	5.57565	5.88707	6.24949	5.76548	6.53672	6.48507	6.23657	6.15232	6.17686	6.00149	5.97748	6.21196	6.05011
12408_at	Cbr1	lm	Up	11.4316	11.2043	11.3523	11.3396	11.498	11.4012	11.3969	11.4697	11.0855	11.3637	11.1332	11.5794	11.3451	11.7547	11.6025	11.8986	11.6013	11.8147	11.6052	11.4036	11.4475	11.7788	11.3249	11.6102	11.6066	11.8753	11.6841	11.7542	11.6197	11.5912	11.5826	11.9438	11.7558	11.8921	11.8997	11.9121	11.6366	11.8259	12.2541	11.9464
232560_at	Caprin2	lm	Up	6.34235	6.23813	6.56652	6.43044	6.34343	6.64252	7.32667	6.96079	6.35106	6.77724	5.81842	6.27945	6.72523	6.67933	7.0833	7.19368	6.88906	7.2292	7.02861	6.92314	6.6376	6.79746	6.59259	7.08126	6.78903	7.15102	7.04403	7.1852	6.79841	6.78626	7.00472	7.39105	7.16708	7.22703	6.79277	7.30142	7.08917	7.17683	7.0454	6.74203
15461_at	Hras1	lm	Up	6.48204	6.63614	6.12952	6.63235	6.73548	6.99298	6.79876	6.32575	6.34014	6.81663	6.73293	7.04783	6.63273	6.73125	6.45336	7.33894	6.45265	6.81119	6.65549	6.91209	6.76528	6.87161	6.35749	6.86366	6.77937	6.82584	6.59969	6.72969	7.17524	7.17601	7.08108	7.58324	7.00161	7.03381	7.10661	6.92839	6.88674	6.908	7.68239	6.76116
70575_at	Gfod2	lm	Up	5.76958	5.95357	5.22781	5.19095	5.5064	5.84079	5.25485	5.17165	5.88858	6.0303	5.97514	5.81401	5.85982	5.62224	5.36846	5.9848	5.80399	5.51043	5.49268	5.48349	6.1039	6.01876	5.99234	6.01885	6.74238	5.84756	5.56087	5.32937	5.40072	5.83897	5.82229	6.00385	5.94747	6.08255	6.27853	6.25653	5.77522	5.84306	6.47197	6.011
114664_at	Hsd17b11	lm	Up	12.909	12.7973	12.8921	12.8833	13.0866	13.0371	13.1064	12.7069	12.9334	12.9121	12.9976	13.2438	12.8026	13.1225	13.149	13.0588	13.1137	13.1696	13.0929	12.9246	13.007	13.4171	12.7986	13.2162	13.1388	13.5122	13.3067	13.352	13.2187	13.3289	13.456	13.3911	13.4985	13.3132	13.4524	13.2509	13.3448	13.4161	13.4542	13.4386
11671_at	Aldh3a2	lm	Up	10.4468	10.3551	10.4203	10.3001	10.6987	10.4442	10.5021	10.3201	10.3731	10.3463	10.6474	10.5796	10.3791	10.5271	10.5865	10.6992	10.6185	10.6101	10.5602	10.4637	10.5189	10.6551	10.4574	10.7897	10.4921	10.7513	10.7226	10.9056	10.7237	10.6373	10.7179	10.9458	10.9378	11.0074	10.8663	10.8233	10.984	10.8667	10.879	11.0498
26458_at	Slc27a2	lm	Up	11.1282	10.7733	10.9442	11.0663	11.628	11.2747	11.2893	11.0006	10.8163	10.9645	10.9005	11.4622	10.9073	11.1266	11.4789	11.3922	11.2618	11.5381	11.032	10.9505	10.9028	11.6996	10.9078	11.4582	11.24	11.7607	11.5435	11.5907	11.1867	11.1826	11.7974	11.71	11.5938	11.3737	11.6774	11.6597	11.2191	11.4726	11.2346	11.8691
13479_at	Dpep1	lm	Up	9.96474	9.78404	10.0549	10.0631	9.88819	10.2431	10.7829	10.4128	9.89552	9.76842	10.2918	9.87212	9.98087	10.4338	10.2123	10.4221	10.301	10.2987	10.6929	10.2622	10.2206	10.0933	10.5925	10.1836	10.2865	10.2905	10.6745	10.6635	10.5107	10.4846	10.3122	10.4786	10.5784	10.8848	10.4411	10.5582	10.8999	10.6353	10.363	10.5572
57279_at	Slc25a20	lm	Up	10.0015	9.77689	9.98024	9.97528	10.3855	9.8605	10.1202	9.85519	9.8085	10.0849	10.3664	10.3152	9.95645	10.0644	9.96705	9.68774	9.78153	9.84104	9.67728	9.84985	10.3352	10.1622	10.6108	10.3147	10.3523	10.0966	10.0752	10.1671	10.1184	10.1312	10.2536	10.2349	10.1474	10.554	10.3129	10.314	10.0092	10.6165	11.095	10.534
68044_at	Chac2	lm	Up	8.57563	8.46952	8.34221	8.77107	8.98069	8.36069	8.8905	8.89555	8.43283	8.32781	8.47223	8.75729	8.83481	8.72769	9.09531	8.76974	8.7939	8.87236	8.4018	8.65601	8.67321	8.92515	8.83774	8.90535	8.55898	8.7587	8.95424	9.30709	9.11044	8.94012	8.88348	9.04024	8.86375	9.00816	8.9801	9.38076	8.92532	8.23655	10.2898	9.13104
13419_at	Dnase1	lm	Up	12.3388	12.0496	12.0924	11.7087	11.2024	11.4834	12.5118	12.363	12.0304	12.1666	11.4186	11.2273	12.1828	11.7406	12.2754	12.1402	12.4537	12.4107	12.4608	12.2693	11.8491	12.5571	11.996	11.7186	11.6027	12.8323	12.7347	12.9331	11.9721	12.1135	12.3515	12.3674	12.5742	12.3448	12.5779	12.5676	12.2475	12.3415	12.4152	12.7168
20287_at	Sct	lm	Up	8.52211	8.33308	8.8776	8.49368	8.6438	8.5665	8.53011	8.65742	8.54942	8.45525	8.82254	8.88311	8.32501	8.92039	8.60935	8.94065	8.83597	9.15639	8.87806	8.42199	8.47282	8.93011	8.62626	8.64605	8.76139	8.98366	8.8894	9.02584	8.83278	8.69927	8.58942	8.99341	9.30576	9.17534	9.00858	8.51625	9.33463	8.90397	9.70048	9.15292
94219_at	Cnnm2	lm	Up	6.16793	5.97393	6.48544	6.2166	5.59953	6.29918	6.36709	6.08044	6.22164	6.51157	5.13233	5.84193	6.17872	6.43277	6.57204	7.18191	6.47906	6.3445	6.57558	6.29095	5.52099	6.73997	5.77112	6.51731	6.66907	6.66826	6.68902	6.54883	6.19259	6.37637	6.09051	7.01415	6.88483	6.54355	7.19609	7.10225	6.48481	6.605	5.97567	6.78595
70784_at	Rasl12	lm	Up	5.13579	5.08177	5.11482	5.32054	5.50477	5.27576	5.25013	5.3097	5.26502	4.9132	5.27905	5.07137	5.32421	5.49807	5.23985	5.18939	5.07693	5.98759	5.33321	5.28962	5.13844	5.61623	5.47383	5.22898	5.37512	6.03341	5.68049	5.91153	5.4091	5.29892	5.46729	6.04001	5.58082	5.72173	5.35604	5.82312	5.62622	5.60822	5.76908	5.68329
234130_at	Dkk4	lm	Up	2.64009	2.53863	2.77862	2.65297	2.65867	2.74014	2.65957	2.71135	2.55879	2.78146	2.76469	2.79531	2.70143	2.81141	2.77884	2.63504	2.6016	2.59519	3.06556	2.66044	2.75874	2.79007	2.68125	2.94377	2.74075	3.05098	3.15563	2.77187	2.65808	2.85162	3.30799	3.17034	3.08865	2.91635	2.94266	2.6953	2.83418	3.04697	4.11791	3.22124
13603_at	Opn3	lm	Up	6.65162	6.50502	7.36383	7.03448	7.24228	7.24473	7.34759	7.24056	6.87077	6.93387	6.9864	7.33997	6.88533	7.11763	7.16815	7.50903	7.15381	7.4384	7.50116	7.39323	6.80337	7.52334	6.93682	7.52064	7.14056	7.39994	7.20599	7.56251	7.25491	7.23391	8.15716	7.73804	7.49107	7.53427	7.2905	7.08887	7.78157	7.58412	7.24055	7.51293
68024_at	Hist1h2bc	lm	Up	13.0163	12.5208	12.5714	12.9928	13.2052	12.7083	13.2295	12.9125	12.831	12.5896	13.3149	13.179	12.9456	12.6158	13.0343	12.6946	13.0226	12.9869	12.6521	12.6595	13.1377	12.9446	13.2054	13.1809	13.0175	13.2196	13.2214	13.4087	13.1633	12.9897	13.125	13.2435	13.0596	13.2243	13.1075	13.2833	13.0516	13.3814	13.8259	13.5895
12532_at	Cdc25c	lm	Up	3.18479	3.54426	3.50529	3.38436	3.18106	3.56693	3.21154	3.59507	3.67536	3.48887	4.04332	3.71008	3.00295	3.52019	3.31947	2.87433	3.52278	3.42493	3.39922	3.4929	4.37107	4.34482	3.80104	3.79973	3.7369	3.62034	3.69711	3.85735	3.46478	3.31368	3.5055	4.17461	3.0939	3.86554	3.82139	3.45032	4.04522	4.1749	4.69992	3.47279
171168_at	Acer1	lm	Up	7.74194	7.3739	7.25816	7.50443	8.15174	7.64557	8.34384	7.64365	7.64843	7.4711	7.85384	7.86514	7.28209	7.57709	7.75862	7.64332	7.77465	7.84154	7.67465	7.33774	7.75038	7.77684	7.66432	7.73942	8.00413	7.88462	8.09384	8.22834	8.20908	7.98187	7.57435	8.03846	7.89711	8.03342	8.00715	8.25784	8.20745	8.02956	8.58504	8.28827
112407_at	Egln3	lm	Up	6.62348	6.44704	6.53869	6.70954	7.41848	6.54848	6.71111	6.7005	6.89349	6.80704	6.32633	6.94231	6.75403	6.88923	6.98956	6.87522	6.96644	6.85919	6.8303	7.02615	6.52219	7.2379	6.60785	6.9273	6.72159	7.25575	7.38047	7.24715	7.46587	7.04145	6.6992	7.51693	7.60405	7.06151	7.35049	7.06128	7.08884	7.18106	6.94276	7.33036
71147_at	Oxsm	lm	Up	8.36021	8.09258	7.57149	8.14534	7.92304	8.03328	8.47279	8.11739	8.12503	7.894	8.08477	8.28775	8.21525	8.0793	8.73255	8.01668	8.18816	8.14707	7.91148	7.72664	8.4133	8.35162	8.49907	8.21219	8.24939	8.61112	8.60712	8.5928	8.47606	8.49384	8.24216	8.33314	8.33022	8.72846	8.52124	8.72708	8.42345	8.68661	8.51144	8.36913
68567_at	Cgref1	lm	Up	12.5819	12.5168	12.5758	12.6852	12.8206	12.7887	12.8268	12.5784	12.5924	12.7213	12.7184	12.8867	12.6139	12.6854	12.873	12.9316	12.7475	12.9036	12.705	12.7374	12.6422	13.078	12.7973	12.9661	12.9041	12.8711	12.81	12.8557	12.9129	13.0469	13.0838	13.2389	13.1882	12.9614	13.2036	13.2061	12.8989	12.9831	13.5144	13.0153
17714_at	Grpel2	lm	Up	8.41116	8.43007	8.4641	8.42341	8.62839	8.38618	8.63876	8.49574	8.2785	8.4489	8.37617	8.50774	8.66652	8.65224	8.50587	8.67621	8.43746	8.62662	8.54485	8.32875	8.43736	8.64817	8.57709	8.54744	8.25085	8.72462	8.76869	8.80222	8.5924	8.61445	8.62257	8.8226	8.96445	9.04355	8.56506	8.76428	8.82446	8.76517	9.80753	9.04144
16835_at	Ldlr	lm	Up	9.48684	9.80351	9.4191	9.13531	8.76685	9.04406	8.85721	9.24463	9.78538	9.61963	9.9421	9.4186	9.80953	9.32181	9.15822	9.08674	9.19981	8.93301	9.03423	9.21654	9.95454	10.118	9.90454	9.39241	9.80314	9.31895	9.00933	8.86286	9.22086	8.97323	9.82579	9.8859	9.74665	9.67782	9.7735	9.92723	9.72844	9.65867	9.16592	10.1197
76933_at	Ifi27l2a	lm	Up	7.65	7.4195	7.65826	7.67418	7.93218	7.79209	7.70934	7.92095	7.91983	7.66971	7.70685	7.83857	7.70844	7.72005	7.88465	7.62073	7.76579	7.84676	7.73381	7.7668	7.75132	7.61239	7.89916	8.02108	8.25641	7.81821	7.73664	7.7858	8.10202	8.10371	7.75954	8.29997	8.06146	8.38121	8.0006	7.62068	8.19796	8.35422	9.17895	7.83937
16168_at	Il15	lm	Up	8.90209	8.48077	8.67458	9.16796	9.6732	9.13551	9.31676	9.14305	8.46527	8.0304	8.62779	9.02084	8.78254	8.71634	9.62774	9.1391	9.36001	9.23373	9.19903	9.04062	8.38954	8.95308	8.45001	9.24947	8.76743	9.32691	9.43623	9.70144	9.37075	9.37381	9.36344	9.16172	9.49909	9.50499	9.37773	9.46991	9.05719	9.43711	9.89742	8.98731
11650_at	Alppl2	lm	Up	3.55302	3.82719	3.4557	3.62373	3.63428	3.56318	3.17841	3.12129	3.48795	3.90171	3.58834	3.93894	3.91325	3.98997	3.56676	3.52047	3.44565	3.67279	3.40409	3.52812	3.49785	4.2947	3.81389	3.62303	4.01773	3.66629	4.03367	3.73094	3.84105	3.6431	3.93445	3.92568	4.07091	3.89089	3.85673	4.39461	4.14939	4.03195	3.3348	4.18124
66047_at	Mrpl54	lm	Up	7.26319	7.14539	6.97628	7.4818	7.54659	7.46822	7.42565	7.34478	7.46477	7.47855	7.15487	7.70701	7.12138	7.14969	7.53913	7.41704	7.20461	7.42512	7.16111	7.54705	7.38391	7.49138	7.54355	7.48776	7.48784	7.23455	7.37646	7.56533	7.56588	7.85017	7.66672	7.84766	7.58354	7.60662	7.8948	7.83699	7.42522	7.6634	8.90554	7.38406
67971_at	Tppp3	lm	Up	3.35277	3.26032	3.63532	3.65462	4.47224	3.84244	3.53424	3.37736	3.84188	3.64139	4.37572	4.235	3.56525	3.40206	3.35996	3.6646	3.05316	3.47074	3.71667	3.54574	3.5633	3.42585	4.31225	4.00313	4.29254	4.0546	3.52321	3.58108	3.70921	3.99053	3.65722	3.78741	4.17208	4.05556	3.97034	4.11219	3.78382	4.03317	5.03269	4.11303
70152_at	Mettl7a1	lm	Up	7.61086	6.94391	7.27312	7.3661	7.68083	6.81739	7.51388	7.56228	7.29133	7.17324	7.33223	7.36464	7.15512	7.41567	7.8668	7.23768	7.64711	7.57124	7.64589	7.34949	7.68215	7.78808	7.47953	7.76232	7.48748	7.87203	7.61553	7.85439	7.49919	7.48078	7.22246	7.74569	7.63275	7.83636	7.90688	7.59966	7.7992	7.88447	7.98217	7.9615
26561_at	Mmp23	lm	Up	5.19688	4.91819	5.29187	5.29291	5.3873	4.95688	5.11258	4.72748	5.29784	5.15859	4.92184	5.16795	5.28678	5.57502	5.43707	5.72929	4.92867	5.5122	5.3789	5.26467	5.10135	5.41405	4.99961	5.72067	5.29372	5.53967	5.28933	5.19599	5.32204	5.40585	5.56577	5.80116	5.93823	5.4758	5.72255	5.79868	5.28393	5.32801	5.61983	5.57497
68646_at	1110020G09Rik	lm	Up	10.2036	9.86363	9.9053	10.157	10.2432	9.98359	10.0911	10.2231	10.1837	9.93003	9.83381	10.1987	10.1536	10.0958	10.4509	10.1883	10.2887	10.2524	10.1094	10.092	10.1832	10.5918	10.0588	10.5479	10.3445	10.41	10.3884	10.5712	10.4777	10.3731	10.2074	10.5111	10.3693	10.5803	10.5456	10.5076	10.1439	10.6196	10.8656	10.6123
21855_at	Timm17b	lm	Up	7.29602	7.31228	7.35198	7.11169	6.81238	7.31614	7.00934	7.06875	7.48346	7.05985	7.36219	6.9761	6.8825	7.23965	7.25862	7.12015	7.72077	7.46764	7.50978	7.02949	7.19049	7.17066	7.65119	7.3025	7.30371	7.70799	7.2266	7.49178	6.91531	7.49082	7.5611	7.23211	7.52697	7.64308	7.665	7.34311	7.58099	7.67811	8.28392	7.74642
54150_at	Rdh7	lm	Up	12.4178	12.2423	11.8601	12.0148	12.1868	12.1107	12.3754	12.0585	12.2035	12.2263	11.9487	12.1306	12.2526	12.1298	12.6027	12.5417	12.3895	12.476	12.4066	12.2219	12.0815	12.5781	12.0613	12.4509	12.2742	12.6949	12.6396	12.6058	12.3344	12.3001	12.6163	12.6836	12.7199	12.5166	12.6215	12.6491	12.3931	12.4559	12.799	12.7559
69826_at	Ms4a10	lm	Up	12.3956	12.1477	12.1796	12.2017	12.2815	12.3631	12.4035	12.2446	12.0775	12.014	12.2054	12.2718	12.0998	12.3027	12.569	12.4413	12.392	12.4889	12.6767	12.3366	12.0961	12.4762	12.209	12.3113	12.1684	12.84	12.6201	12.7257	12.3824	12.5134	12.7247	12.6259	12.8283	12.6561	12.5559	12.4852	12.754	12.6635	12.7729	12.7888
18645_at	Pfn2	lm	Up	3.88622	3.82	4.26724	3.7862	4.05113	3.94672	4.24919	4.15856	3.732	3.46365	3.77635	3.49822	4.03207	4.31155	3.966	3.56377	4.26472	4.53221	4.27252	3.6601	4.17825	3.62909	3.89758	4.03284	4.27086	4.74135	4.76878	4.50547	4.40928	3.90538	4.03364	4.07696	4.26385	4.22848	4.31799	4.49171	4.40638	4.46319	4.64289	4.46042
20872_at	Stk16	lm	Up	8.72618	8.83451	8.96886	8.70281	8.7347	8.73742	8.55862	8.65802	8.62173	8.64444	8.8668	8.85597	8.87302	8.97101	8.77364	9.09545	8.89709	8.63234	8.76883	8.82734	9.08606	8.87148	9.04018	8.8686	9.09652	8.86058	8.90498	8.9618	8.9897	8.95413	8.88981	9.04788	9.15768	9.16453	9.11789	9.0146	9.23934	9.12275	9.77561	9.06572
110826_at	Etfb	lm	Up	10.1917	10.1789	10.4809	10.1326	10.0701	10.1825	10.3886	10.3012	10.2673	10.1401	10.46	10.3216	10.1965	10.4943	10.1808	10.3949	10.3997	10.3432	10.568	10.3015	10.4513	10.2794	10.4976	10.4197	10.3924	10.6046	10.4116	10.4892	10.3767	10.4211	10.4182	10.5451	10.5288	10.7543	10.5212	10.4337	10.6664	10.7513	11.4227	10.7709
13808_at	Eno3	lm	Up	5.18693	4.62428	4.88004	5.10571	5.33984	5.11343	6.04826	5.4881	5.19274	5.06081	5.30345	4.57969	5.01723	5.65463	5.28488	5.55228	5.46757	5.47656	5.57308	4.9943	5.3667	4.52203	5.19415	4.96767	5.1564	5.718	5.58621	6.27705	5.79965	5.72855	4.99358	5.59116	5.88427	5.53939	5.36125	6.01387	6.08357	5.67516	5.87862	5.28983
235043_at	Tmem205	lm	Up	7.77142	7.75003	7.92819	7.58822	7.53038	7.56929	7.7374	7.80597	7.88017	7.84262	8.07388	7.67109	7.70667	8.04623	7.7769	7.94912	8.02644	7.765	8.03112	7.9431	8.16524	7.7906	7.97122	7.88015	7.90615	7.97878	7.90844	7.93278	7.85275	7.89323	7.93238	7.92623	8.13765	8.16611	8.12722	7.98839	8.30738	8.11662	8.91929	8.30252
14620_at	Gjb3	lm	Up	5.07398	5.24274	5.05584	5.12213	4.87679	5.12829	4.74307	5.03013	5.02494	5.06801	5.25377	5.67692	4.79436	4.7242	5.11817	5.00049	5.19597	4.89044	5.25005	5.54238	5.48536	5.16884	5.09362	5.5513	5.50752	5.06764	5.19957	5.14612	5.66899	5.5719	5.54901	5.42211	5.39634	5.41323	5.49143	5.44238	5.47341	5.48025	5.59522	5.17211
58859_at	Efemp2	lm	Up	3.70923	3.70509	3.92747	4.35592	3.94664	3.68118	3.39048	3.48238	3.37437	4.34471	3.6508	3.42024	3.8857	3.9039	4.02502	4.52631	3.50566	4.00532	4.01735	3.82592	3.85621	4.1911	4.05465	3.80939	3.85667	4.40264	3.84517	3.92734	4.06954	4.13053	4.48443	4.18019	4.6851	3.81965	4.98174	3.98215	4.3132	3.81226	3.39867	4.39066
22259_at	Nr1h3	lm	Up	7.07287	7.132	7.24234	7.10763	7.1345	7.10367	7.27578	7.30104	6.95578	6.94961	7.22165	7.32046	7.12418	7.20815	7.33757	7.25167	7.09975	7.24352	7.18253	7.2139	7.18624	7.34206	7.34159	7.1991	7.28801	7.25937	7.31122	7.31858	7.49776	7.52681	7.46047	7.5265	7.57047	7.43129	7.58424	7.44296	7.27771	7.35377	8.26603	7.55282
57267_at	Apba3	lm	Up	6.62851	6.73123	6.70311	6.72358	6.89745	7.3943	6.73428	6.82722	6.78496	7.08885	6.5749	6.98959	6.83105	6.80846	7.06784	7.24038	6.74382	6.78027	6.80907	7.15645	6.98692	7.2597	6.8569	7.07606	7.37289	6.89144	7.12188	7.03224	7.32778	7.21961	7.47799	7.34799	7.57655	7.20491	7.37863	7.16343	7.24709	6.92801	6.88198	7.20895
378462_at	Morn2	lm	Up	5.22256	5.21936	5.11587	5.41704	5.58391	5.30147	5.42926	5.471	5.36274	5.73074	5.14632	5.81279	5.71121	5.51833	5.23028	5.38639	5.49487	5.20049	5.18032	5.31894	5.76555	5.68124	5.88977	5.65692	5.47461	5.2297	5.30507	5.30595	5.7206	5.92769	5.25949	5.8964	5.34825	5.73348	5.71643	5.75288	5.67176	5.50562	7.16702	5.65052
53972_at	Ngef	lm	Up	7.61872	7.23839	7.5264	7.19421	7.49601	7.42468	7.96749	7.49917	7.58747	7.46424	8.04218	7.56148	7.16489	7.32821	7.5318	7.63425	7.79654	7.39985	7.7354	7.38896	7.83379	7.52084	7.37226	7.37179	7.31468	7.80557	7.80421	7.95901	7.85444	8.01809	7.96683	7.61684	7.99638	7.88508	7.88211	7.73748	8.08854	7.67861	8.10379	8.08456
68865_at	Arv1	lm	Up	3.64398	4.22911	3.64945	3.27614	3.36932	3.26716	3.57509	3.57586	3.25617	3.69755	3.39702	3.5933	3.6292	3.96422	3.74025	4.1909	3.89471	3.93704	3.85965	3.99889	3.62933	3.80254	3.55029	3.80634	3.83759	3.73289	3.73777	3.64671	3.71833	3.98629	3.84007	3.95361	3.90608	4.03615	3.89293	4.26458	4.39098	3.82382	4.31054	3.79415
12908_at	Crat	lm	Up	9.20505	9.06595	9.17305	9.4286	9.57002	9.52855	9.51377	9.36105	9.1899	9.10079	9.26651	9.33715	9.14947	9.1177	9.66932	9.66331	9.44751	9.57298	9.59752	9.49792	9.3332	9.45802	9.28888	9.73719	9.50285	9.64893	9.72014	9.68866	9.68998	9.69522	9.73788	9.70769	9.82289	9.9508	9.74962	9.68639	9.81046	9.87865	9.02585	9.77097
69634_at	Clybl	lm	Up	6.98843	7.13993	6.92877	7.00836	6.88778	6.4417	6.72361	7.15352	6.68217	7.09991	6.91217	6.6037	6.98782	6.92437	7.17271	6.75145	7.24853	6.91345	6.59656	6.98252	6.87652	6.3889	7.24605	6.95902	7.18319	7.24742	7.05507	7.18241	7.34178	7.1885	6.94801	7.25564	7.32226	7.22052	7.246	7.35501	7.13591	7.12958	8.10933	7.1447
117109_at	Pop5	lm	Up	7.62736	7.92721	7.77137	7.76548	7.66255	7.52687	7.45073	7.80841	7.79129	7.84865	8.14097	8.29073	7.65985	7.75654	7.65641	7.79647	7.74269	7.81866	7.65273	7.84846	8.03492	7.94754	8.12234	7.94728	8.20475	7.80359	7.77714	7.89226	7.96855	7.74007	8.04284	8.04181	7.74559	8.05226	8.1004	7.81047	8.06434	7.9031	9.43174	8.0468
227683_at	Coq4	lm	Up	8.27702	8.28346	8.49819	8.21873	8.49498	8.50314	8.4604	8.36405	8.4393	8.30326	8.59547	8.45579	8.40216	8.50243	8.28908	8.51517	8.54138	8.36112	8.11515	8.28697	8.74749	8.66792	8.51183	8.45347	8.82892	8.50845	8.59014	8.6645	8.54928	8.52656	8.71749	8.62267	8.81482	8.78055	8.67974	8.77044	8.70595	8.70777	8.96644	8.81816
26944_at	Tinag	lm	Up	9.5848	9.44626	9.32062	9.47381	9.33326	9.12575	9.87005	9.51988	9.47484	9.61376	9.36086	9.05766	9.40732	9.62441	9.61045	9.71381	9.64448	9.79527	9.62928	9.47502	9.63739	9.85656	9.74965	9.74984	9.74032	9.97885	9.95975	9.98015	9.49979	9.68812	9.77036	9.87252	9.81048	9.78146	9.83828	9.98263	9.68299	9.80961	9.88404	10.0036
66847_at	Hint3	lm	Up	9.07874	9.01121	9.06629	9.13255	9.04987	8.86874	9.22302	9.23006	9.2136	9.10221	9.15322	9.06518	9.18927	9.30038	9.09886	9.10863	9.25677	9.50587	9.34341	9.19705	9.15228	9.18165	9.27713	9.24908	9.01862	9.36326	9.40734	9.43018	9.14734	9.16841	9.16225	9.47569	9.46597	9.42479	9.29654	9.30624	9.48578	9.34611	10.8581	9.38442
327954_at	Dnahc2	lm	Up	5.29513	5.30408	5.41158	5.48746	5.51968	5.58283	5.75292	5.56902	5.33753	5.29494	5.34088	5.41782	5.46901	5.7208	5.70966	5.71963	5.65018	5.7799	5.74666	5.68103	5.38467	5.45907	5.50384	5.6803	5.45677	5.77711	5.81163	5.91779	5.73257	5.65946	5.72393	6.00443	5.97269	5.99771	5.63911	5.83939	5.86803	5.85285	6.04383	5.88801
100705_at	Acacb	lm	Up	3.44824	3.28165	3.61027	3.49675	3.80115	3.4582	3.21181	3.23539	3.13457	3.13007	4.12235	3.68871	3.51177	3.53633	3.23587	3.26916	3.35978	3.34978	3.32938	3.37372	3.88502	3.59521	4.02261	3.67287	4.03722	3.50872	3.46017	3.32826	3.51849	3.42641	3.61321	3.53428	3.31492	3.73155	3.59989	3.89619	3.35358	4.70898	3.583	4.34318
71597_at	Isx	lm	Up	8.42736	8.74797	8.4713	8.25689	8.4248	8.59462	8.6155	8.31402	8.88054	9.07974	8.90194	8.96206	9.03726	9.01816	8.62877	8.63722	8.55124	8.27925	8.28558	8.66701	8.36012	8.84709	8.99647	8.92867	9.14423	9.22577	8.43333	8.69308	8.83244	8.73335	8.94434	9.26756	9.21469	8.91814	9.09739	9.01981	8.85736	8.58857	8.78977	9.09845
75778_at	Them4	lm	Up	7.13003	6.8863	6.85464	7.2345	7.60422	7.08957	7.61905	7.17185	7.04593	6.93803	7.12073	7.19508	7.27508	7.02834	7.37898	7.07021	7.17303	7.28699	7.15328	7.22361	7.20787	7.19957	7.35036	7.49928	7.39504	7.44445	7.48269	7.342	7.33349	7.28846	7.54077	7.36545	7.41912	7.60328	7.37572	7.40677	7.4041	7.59902	8.26802	7.37396
26889_at	Cln8	lm	Up	4.82469	4.85857	4.80957	5.20142	5.18853	5.19528	5.13367	5.02331	4.76102	5.05824	4.93623	5.27645	5.0741	5.16495	5.30822	5.13779	5.13907	5.17646	5.01765	5.09953	4.32184	5.3317	5.34292	5.1968	4.88031	5.34212	5.13209	5.45458	5.23295	5.21399	5.16014	5.18946	6.04904	5.4314	5.61039	5.25582	5.43929	4.83803	5.53009	5.76082
74466_at	4933427G17Rik	lm	Up	2.52951	2.33044	2.36469	2.45173	2.79265	2.45101	2.64384	2.5166	2.78929	2.42782	2.65768	3.17051	2.70189	2.6963	2.58009	2.48891	2.48944	2.62191	2.88804	2.74862	3.04594	2.89252	2.74785	2.6364	2.67983	2.68795	2.61278	3.0238	2.55035	2.55916	2.75811	3.04523	3.11526	2.63363	2.73162	2.5507	2.85833	2.83329	4.25564	2.73221
320736_at	E130203B14Rik	lm	Up	5.08794	4.72966	4.93149	4.90462	5.18839	4.76114	4.88683	5.25166	4.75766	5.11939	4.61034	4.65408	5.00503	5.20788	5.69055	5.28466	5.50283	5.17791	5.06787	4.44146	4.92795	4.71523	4.24602	5.0904	5.09578	5.35556	5.46344	5.29558	5.57806	5.15207	5.05956	5.18885	5.81469	4.81451	5.31849	5.24991	5.34957	5.45613	5.74498	5.76041
52665_at	Echdc1	lm	Up	7.8673	7.98956	7.81186	7.75536	7.94956	7.63877	7.78834	7.8307	7.81481	7.81784	8.13896	8.11947	8.04835	7.86539	7.98262	7.77541	7.8519	7.80995	7.81486	7.84737	8.05672	8.16752	8.23169	8.1788	8.07148	7.87907	8.03713	7.904	8.05658	7.85845	8.03712	8.18102	8.15189	8.19892	8.24009	8.29355	8.17413	8.16308	8.48655	8.28236
11833_at	Aqp8	lm	Up	4.20205	4.05382	4.13161	4.15411	4.27721	3.94585	4.1056	4.17457	4.37683	4.09685	3.97332	4.11379	4.38961	4.14295	4.35454	4.13149	4.19375	4.41666	4.24847	4.28853	4.33607	4.60586	4.19732	4.31957	4.43438	5.29476	4.29546	4.63902	4.19732	4.23161	4.23233	4.60183	4.25027	4.2206	4.52819	4.84402	4.12541	4.25948	4.95481	5.17254
170789_at	Acot8	lm	Up	9.32703	9.29079	9.48982	9.29743	9.30305	9.43622	9.25973	9.35859	9.29157	9.25805	9.41192	9.36488	9.28423	9.61672	9.27646	9.51462	9.34539	9.47327	9.44131	9.36296	9.60419	9.51688	9.51754	9.56508	9.59749	9.65606	9.4399	9.5536	9.50064	9.57674	9.60916	9.7397	9.67177	9.80845	9.61768	9.60413	9.60062	9.74369	9.94472	9.81614
20200_at	S100a6	lm	Up	9.87407	9.64694	9.96303	9.92474	10.3102	9.85807	10.1542	10.1041	10.0174	9.66576	10.2419	10.3546	10.0477	10.1309	10.1184	9.78665	10.117	10.0261	10.0698	9.95301	10.14	9.74467	10.0022	10.5351	10.0877	10.1387	10.1382	10.0923	10.3168	10.1135	10.1217	10.1476	10.2581	10.6699	10.2555	10.1617	10.5135	10.2432	10.9668	10.2763
70478_at	Mipep	lm	Up	6.22816	6.32089	6.46879	6.20229	6.37475	6.00723	6.08843	6.42325	6.65259	6.44059	6.54293	6.20792	6.74373	6.45438	6.09614	6.29315	6.36953	6.34286	6.44176	6.31757	6.90276	6.39662	6.8884	6.51327	6.67156	6.29839	6.36614	6.36531	6.48559	6.48658	6.32833	6.53165	6.57729	6.66783	6.65583	6.65104	6.79912	6.73934	7.25816	6.77397
52838_at	Dnlz	lm	Up	7.40425	7.37963	7.55811	7.51653	7.16763	7.44871	7.68486	7.37169	7.30593	7.69971	7.53637	7.42804	7.54295	7.70327	7.55403	7.47634	7.81856	7.31037	7.85523	7.79972	7.38998	7.31874	7.78119	7.56759	7.65822	7.65996	7.5375	7.75298	7.45884	7.79994	7.56512	7.60897	7.96349	7.85157	7.73172	7.63725	7.85062	7.89831	8.77206	7.85436
666609_at	Gm8186	lm	Up	10.8368	10.8583	10.7987	10.6897	10.9131	10.6727	10.0998	10.7832	10.6962	10.7181	10.8883	11.0975	10.8783	10.8602	10.6338	10.602	10.6418	11.0241	10.4655	10.7237	11.0534	11.1887	10.7946	10.6737	11.1376	11.1767	10.8054	10.8182	11.0635	10.865	10.7985	11.2794	11.1672	11.062	10.6959	11.007	11.0308	10.926	11.8437	10.9369
69129_at	Pex11c	lm	Up	6.48297	6.4633	6.74486	6.62022	6.40986	6.53028	6.69563	6.89681	6.45484	6.49006	6.53729	6.60981	6.6783	6.97914	6.56873	6.75605	6.70866	6.83274	6.77629	6.81815	6.67551	6.67736	6.90165	6.82	6.88146	6.88914	6.84263	6.8291	6.70967	6.664	6.71705	7.01114	6.87143	7.13452	6.90539	6.78867	6.96834	7.20398	7.19741	6.97795
11854_at	Rhod	lm	Up	8.74118	8.85126	8.7138	8.76333	8.68094	9.0236	8.64124	8.65107	8.82074	8.9391	8.97723	8.97864	8.83665	9.07493	9.03	8.71563	8.8202	8.8087	8.97965	9.05646	9.05368	9.10189	8.86504	9.15043	9.23859	9.00057	8.71463	8.73494	9.04897	9.0408	8.92505	9.08781	9.38656	9.30481	9.10694	9.0159	9.01535	8.97019	9.86706	9.11113
69147_at	2200002J24Rik	lm	Up	4.1974	3.82053	4.08295	4.06681	3.93769	3.53636	4.43053	4.32179	4.30765	4.00482	3.87828	3.79871	4.12927	4.10139	3.93627	4.042	4.24659	4.47345	4.41505	3.99347	4.06441	4.2223	4.02912	4.15909	4.35967	4.55141	4.81721	4.34165	4.27534	3.85417	4.47828	4.09963	4.42241	4.51668	4.29955	3.9196	4.28115	4.32571	5.2714	4.67032
94040_at	Clmn	lm	Up	2.74906	2.86371	3.02237	3.06066	2.80381	3.31455	3.15328	3.00928	2.70443	3.34815	3.03273	2.91297	3.06757	3.43137	2.85061	3.17432	2.77464	3.12973	3.05183	3.45954	3.06041	3.50708	2.89394	3.03449	3.215	3.20665	2.93886	3.10948	3.51684	2.89391	3.57949	3.48179	3.50725	3.21864	3.51884	3.78235	3.21611	3.08304	3.14196	3.37957
13361_at	Dhfr	lm	Up	9.46395	9.22935	9.07713	9.57469	9.7311	9.54475	10.165	9.51659	9.2519	9.17668	9.22785	9.50997	9.34851	9.1477	9.82435	9.5486	9.40341	9.70806	9.45986	9.57594	9.341	9.68439	9.2528	9.6449	9.36102	9.57568	9.7977	9.89021	9.96927	9.65848	9.78752	9.80721	9.89069	9.57721	9.78385	10.0224	9.62398	9.6958	10.5303	9.57787
20616_at	Snap91	lm	Up	3.52719	3.2022	3.2939	3.28723	3.18889	2.99115	3.27701	3.38534	3.05087	3.34027	3.58737	3.01262	3.66123	3.26572	3.19349	2.87495	3.1273	3.23221	3.06011	3.32776	3.6048	3.16905	3.54703	3.27307	3.36045	3.26498	3.62391	3.36471	3.46493	3.75217	3.24118	3.19161	3.75994	3.58474	3.53134	3.99932	3.83651	3.31095	3.60361	3.88567
14866_at	Gstm5	lm	Up	8.5759	8.68052	8.97755	8.80554	8.71725	8.88599	8.48024	8.62675	8.7538	8.62449	8.93098	9.00505	8.67832	8.96641	8.61075	8.58036	8.70489	8.77265	8.71362	8.79296	9.13671	8.77645	8.76948	8.92724	8.96063	8.7882	8.61578	8.74188	8.90467	8.79108	8.88572	8.88042	8.87084	9.10024	8.84957	8.87094	9.2274	9.2413	9.99118	9.00059
229487_at	Pet112l	lm	Up	6.16623	6.27234	6.11486	6.17486	6.19365	6.10021	5.8807	6.07418	6.10646	6.13033	6.48742	6.56794	6.29287	6.37276	5.96888	6.39607	6.11884	5.97281	6.10769	5.90845	6.53686	6.59392	6.07815	6.24906	6.24155	6.03582	6.06896	6.08324	6.29925	6.39726	6.2869	6.6727	6.46771	6.57417	6.45102	6.81429	6.32097	6.36703	7.192	5.95548
269023_at	Zfp608	lm	Up	5.64283	6.0119	5.67067	6.13776	6.37151	5.82328	6.32566	5.36188	5.54992	6.1974	5.36451	5.73351	6.10629	5.73938	6.181	6.11678	6.04004	6.03065	6.03185	6.24483	5.93415	6.39888	5.32678	6.16858	6.67657	6.24338	6.38561	6.2593	6.05345	6.18998	6.30526	6.50263	6.4058	6.59718	6.34087	6.26272	6.15066	6.06551	6.00708	5.93342
58991_at	Ghrl	lm	Up	6.99213	6.93602	7.13376	6.99237	7.07351	7.0577	6.74254	7.00304	7.0146	6.77402	7.18142	7.28475	6.83088	7.00642	7.0023	7.26858	7.43526	7.29671	7.24368	6.64026	7.32238	7.17936	6.77248	6.87985	6.95195	7.54154	7.11979	7.32771	7.19713	7.10312	6.85963	7.30331	7.43763	7.28259	6.81337	7.13307	7.55264	7.20885	8.69554	7.40269
17256_at	Mea1	lm	Up	8.88665	8.74014	9.14069	8.90277	8.96695	8.95559	8.79295	8.96259	8.97603	8.95278	9.0933	8.96688	8.91113	8.91334	8.92306	9.10177	8.98993	8.86184	8.92373	8.77506	8.97832	8.98607	8.9826	8.95296	9.09497	9.08554	9.09259	8.95275	8.96051	9.21356	9.14374	9.04713	9.20339	9.16797	9.32229	9.13406	9.22716	9.08407	10.5976	9.01104
12628_at	Cfh	lm	Up	4.43849	4.34896	4.4311	4.8887	5.00013	4.68912	4.87919	4.96948	4.67653	4.40247	4.66366	4.84367	4.72465	4.24985	4.69215	4.45079	4.77951	4.74917	4.52827	4.62342	4.68655	4.57167	4.8511	5.03625	4.62953	4.87306	4.87783	5.06569	5.06409	4.84449	4.78624	4.93947	5.29382	5.0924	5.05481	4.64493	4.55923	5.81238	5.12659	4.72265
66230_at	Mrps28	lm	Up	8.17359	8.09562	8.25809	8.18595	8.08607	7.93978	8.02794	8.24895	8.50633	8.26613	8.44611	8.12245	8.27343	8.22423	8.15619	7.97667	8.24665	8.28113	8.07794	8.26088	8.50057	8.22153	8.56701	8.26313	8.42367	8.03726	8.00755	8.0155	8.28147	8.1979	8.06712	8.50529	8.22106	8.5733	8.41871	8.50384	8.50587	8.50351	9.80261	8.42484
77605_at	H2afv	lm	Up	6.95916	6.74251	6.84031	6.95834	7.37226	7.15605	7.70855	7.26054	6.59642	6.69982	6.81478	6.83302	6.77682	7.06363	6.92252	7.13925	7.35497	7.32093	6.99226	6.75019	6.93531	7.21637	6.78901	7.1686	6.95737	7.41019	7.23443	7.72125	7.00671	7.11339	7.39226	7.31069	7.37936	7.03013	6.9898	7.27461	7.27595	7.33476	8.21968	7.50166
69574_at	Cmbl	lm	Up	11.0707	10.9107	10.951	10.8574	11.0806	10.9007	11.0973	10.9957	10.9694	10.9526	10.9028	11.0669	11.0092	11.0795	11.1301	11.0805	11.1526	11.0823	11.1279	10.9512	11.0158	11.0745	11.0699	11.1735	11.0773	11.3261	11.3023	11.343	11.0698	11.1286	11.0796	11.2948	11.1652	11.4187	11.3339	11.1937	11.1267	11.3297	12.1193	11.3905
217038_at	Mrm1	lm	Up	5.07102	5.55903	5.57455	5.54395	5.44583	5.695	5.84252	4.99484	5.80645	5.82534	5.67234	5.50637	5.59616	5.7173	5.29236	5.50976	5.06446	5.62217	5.12729	5.62226	6.30918	5.65641	5.64718	5.54406	5.86214	5.34506	5.59445	5.49957	5.79578	5.64246	5.80884	5.73336	5.7752	5.67783	5.92557	5.95792	6.10472	5.48167	6.23328	5.88498
70186_at	Fam162a	lm	Up	10.3878	10.3215	10.4484	10.3914	10.425	10.2287	10.2166	10.3518	10.5793	10.4264	10.6827	10.6197	10.3331	10.5695	10.2951	10.3768	10.4857	10.4406	10.3963	10.3598	10.7359	10.581	10.6012	10.5297	10.6441	10.5592	10.543	10.3705	10.5288	10.5342	10.4362	10.6728	10.4801	10.6	10.6072	10.5453	10.6575	10.7395	11.9452	10.7233
68304_at	Kdelc2	lm	Up	5.27547	5.2029	4.88844	5.2442	5.32164	4.87681	4.83454	5.24824	5.61068	5.54228	5.93804	5.31894	5.24403	5.42893	4.98871	5.14075	5.09375	5.33391	5.1684	5.12855	5.85706	5.46925	6.05158	5.28236	5.38644	5.24437	5.25502	5.0843	5.24107	5.38629	5.56948	4.86461	5.05664	5.48357	5.62881	5.3895	5.57266	5.64573	6.46213	5.90979
224111_at	Ubxn7	lm	Up	6.02199	5.95911	5.74819	5.41213	5.66296	5.81806	6.25618	5.62039	5.58276	5.60798	5.85363	5.61965	5.5911	6.06473	5.52446	5.74474	5.81655	5.93245	5.79084	5.58981	5.92781	6.12414	5.95108	6.07539	5.84523	5.9079	5.98049	6.0068	5.76994	5.66933	5.90478	5.86546	6.05725	6.07357	5.8754	6.36009	5.84669	6.09703	6.5199	6.45556
652925_at	4930420K17Rik	lm	Up	9.99512	9.7675	9.67812	10.0362	10.1101	9.98125	9.73385	9.93401	9.83086	9.91967	9.51754	10.0994	9.9307	10.0033	10.1619	10.0308	10.1372	10.2421	9.73604	9.94725	9.73999	10.1197	9.80872	10.1498	9.95142	10.2589	10.276	10.2936	10.1019	10.1726	10.0577	10.2547	10.1964	10.2107	10.2095	10.2252	9.96095	10.0165	11.3242	10.1317
20517_at	Slc22a1	lm	Up	9.82991	9.6198	9.61068	9.61404	9.79872	9.78685	9.61183	9.63733	9.58523	9.83565	9.47886	9.69972	9.64976	9.68764	9.95482	10.1263	9.70622	9.90843	9.86033	9.83907	9.65447	9.97423	9.53888	9.88818	9.856	9.99585	9.83885	9.98301	9.81714	9.93164	10.1645	10.1063	10.1084	9.93787	10.1247	10.1072	9.81467	9.89993	10.2579	10.1288
12896_at	Cpt2	lm	Up	11.3746	11.2864	11.3761	11.2885	11.5595	11.3277	11.0252	11.0994	11.4258	11.2294	11.6416	11.7127	11.4285	11.4735	11.1843	11.3737	11.2838	11.3703	11.2309	11.2539	11.7147	11.5349	11.7273	11.7813	11.7571	11.6054	11.4035	11.4188	11.3763	11.3563	11.5627	11.8085	11.4445	11.7323	11.6623	11.6152	11.4911	11.8776	11.3379	11.938
69745_at	Pold4	lm	Up	7.37521	7.23115	7.53935	7.44875	7.47571	7.51206	7.16304	7.46471	7.40985	7.40367	7.57165	7.4001	7.37618	7.54649	7.40871	7.53165	7.47476	7.39909	7.67206	7.11874	7.62642	7.28976	7.46547	7.2712	7.50318	7.79352	7.69067	7.76393	7.48114	7.25178	7.59422	7.57816	7.82457	7.60196	7.69515	7.5773	7.93177	7.55652	8.25525	8.00937
28106_at	D17Wsu104e	lm	Up	8.24137	8.59645	8.53731	8.4577	8.42485	8.77718	8.02587	8.51573	8.35931	8.71126	8.52007	8.82699	8.52794	8.5568	8.39094	8.65	8.30971	8.34786	8.51954	8.51129	8.64939	8.60571	8.62751	8.56516	8.82967	8.25767	8.34431	8.40171	8.65016	8.70107	8.55527	8.69629	8.70361	8.73465	8.90377	8.61581	8.7236	8.74413	10.0151	8.58323
74533_at	Gzf1	lm	Up	6.9834	6.79994	7.04159	7.07684	7.26306	6.8505	7.58192	7.06201	6.97229	6.91191	6.8234	6.93922	7.08696	7.09619	7.10097	7.19824	7.25285	7.3981	7.44844	7.0587	7.15166	7.10888	7.05239	7.59005	7.01997	7.36479	7.27857	7.75161	7.31576	7.16791	7.1171	7.28479	7.25605	7.42088	7.34025	7.4927	7.24935	7.55254	7.76097	7.53381
56404_at	Trip4	lm	Up	6.07026	6.21471	6.19085	6.18634	6.0007	6.12483	6.61291	6.3959	5.82028	6.19343	6.25521	6.00312	6.40105	6.29296	6.04062	6.59786	6.29709	6.18374	6.7313	6.29921	6.19425	5.96437	6.76872	6.31077	6.3746	6.20952	6.67422	6.16688	6.0289	6.32146	6.43167	6.19415	6.43205	6.80719	6.51106	6.05792	6.89496	6.67942	6.92872	6.67964
114896_at	Afg3l1	lm	Up	6.84518	6.68677	7.1166	6.89362	6.95547	7.00041	7.16141	7.02162	6.93641	7.09621	7.00983	6.88502	6.78443	6.99772	7.05439	7.27348	7.18471	7.19819	7.22535	6.94969	7.07423	7.33348	6.84135	7.13999	7.07003	7.07127	7.13884	7.15954	7.029	7.42912	6.92088	7.40161	7.40621	7.55877	7.45489	7.1679	7.36087	7.21409	7.51926	7.28668
15356_at	Hmgcl	lm	Up	9.98294	10.0166	10.2471	9.86626	9.73692	9.8268	9.94638	10.1143	10.0249	10.0951	9.98528	9.73214	10.0541	10.2592	9.90405	10.2249	10.1722	10.1747	10.3611	9.85456	10.1023	10.1405	10.0673	10.0459	10.138	10.394	10.2572	10.304	10.011	10.0644	10.0563	10.2785	10.3379	10.3287	10.2056	10.1149	10.4327	10.2604	10.957	10.448
208638_at	Slc25a38	lm	Up	5.75382	5.80817	5.97592	5.68648	5.74146	6.04217	5.92955	5.68044	5.74697	6.24356	5.85808	6.09437	5.88237	5.71301	5.97595	6.49313	5.91081	5.99256	6.04672	5.8888	5.94256	6.21769	6.08973	5.43239	6.33261	5.72111	6.07139	5.98185	5.69958	6.49118	6.37437	6.10232	6.3203	5.83145	6.64242	6.39945	5.96003	5.61001	6.80157	6.27319
66344_at	Lce3b	lm	Up	5.90715	5.58158	5.81753	5.68808	6.02651	5.14686	5.54678	5.66407	5.53008	5.52955	6.13164	5.55249	5.65115	5.63764	5.77431	5.50895	5.61749	5.78127	6.00018	5.10819	6.16361	5.83404	5.82876	5.84487	5.90542	6.22186	5.76788	6.03533	5.87005	5.79765	5.83097	5.89755	5.90563	6.22783	5.747	5.97629	5.86771	6.32515	5.99908	5.76467
381337_at	Fam178b	lm	Up	3.13258	2.87781	3.15005	3.25707	3.00311	2.74838	3.94297	2.96685	3.22225	3.2489	3.44541	3.058	3.63916	3.46895	3.1003	2.78774	3.29793	3.42592	3.11721	3.12434	3.55448	2.91571	3.33963	3.1515	3.54763	3.42996	3.43561	3.72499	3.29099	3.18635	3.19347	3.99464	2.87793	3.88574	3.19086	3.42858	3.91657	3.3977	3.89012	3.20927
171210_at	Acot2	lm	Up	3.88965	3.70636	3.89885	3.38796	3.34619	3.5533	3.54261	3.71777	3.5297	3.63538	3.6097	4.09569	3.56806	3.81769	3.48401	3.42523	3.53879	3.55163	3.47661	3.49843	3.79291	4.37013	4.34067	3.92101	4.08949	4.13451	3.95867	3.55393	3.16783	3.57842	3.70864	4.03048	3.36487	4.04365	3.75227	3.72112	3.95191	4.1454	4.43613	3.99761
170721_at	Papln	lm	Up	3.03856	2.90692	2.83759	2.96341	3.13133	2.91507	3.24293	2.88251	2.88803	2.9047	3.16713	3.14317	2.80013	3.1962	3.04648	3.33199	2.89285	2.85812	3.1054	3.2029	3.28233	3.11545	3.15665	3.23961	3.11716	3.37248	3.05759	3.06821	3.04861	3.17075	3.34168	3.37757	3.40768	3.30948	3.32605	2.95621	3.38505	3.37674	3.36463	3.35622
20583_at	Snai2	lm	Up	3.80845	4.35527	4.30155	4.11007	3.86951	4.00986	4.2626	4.21806	4.17088	3.97108	3.76666	3.492	3.94893	3.90647	4.32657	3.92777	4.16669	4.14357	4.13478	4.29779	3.96515	3.82775	4.54136	4.2863	4.42469	4.23661	4.8044	4.20793	4.34695	4.13278	4.08578	4.24562	4.51714	3.96666	5.20828	4.33002	4.38664	4.41322	4.07254	4.70687
24082_at	Gm16516	lm	Up	3.72204	3.66222	3.81103	3.41715	3.58757	4.37353	3.93043	3.54083	3.60228	3.58913	4.10258	3.71814	3.48079	3.43957	3.90941	3.85416	3.65541	4.08172	3.88306	3.56205	3.8055	4.17556	3.97271	4.0892	3.85652	3.59192	4.24287	3.65747	3.71729	3.81145	3.43038	4.13504	3.85966	3.93685	4.37414	3.76753	3.99986	3.76857	4.94395	4.34767
67452_at	Pnpla8	lm	Up	9.3406	9.20861	9.33404	9.20145	9.42707	9.20267	9.40758	9.46679	9.35479	9.25461	9.57357	9.30294	9.43058	9.40593	9.36798	9.33195	9.57801	9.33085	9.26936	9.10145	9.37836	9.53365	9.52627	9.53183	9.14267	9.39685	9.53002	9.61749	9.3549	9.56695	9.34146	9.50478	9.4796	9.61662	9.57789	9.63858	9.62724	9.58553	10.5122	9.70361
14874_at	Gstz1	lm	Up	8.22181	8.23101	8.22877	8.12937	8.11761	8.15283	8.14452	8.25656	8.10745	8.26878	7.69177	8.21737	8.12474	8.03665	8.27344	8.41821	8.35993	8.3331	8.08608	8.36271	8.01084	8.24569	8.15339	8.25003	8.31148	8.25799	8.41183	8.51534	8.34941	8.46179	8.35761	8.62782	8.30782	8.38207	8.60337	8.47596	8.25223	8.38628	9.27844	8.47757
66181_at	Nop10	lm	Up	8.96591	8.82758	9.1022	8.96193	9.06769	8.45866	8.21653	9.09538	8.99888	8.96123	9.25621	9.23851	8.92724	8.92705	8.75322	8.52379	8.8894	8.68189	8.79386	8.75566	9.27598	8.87104	9.26622	8.77959	9.18989	8.95315	8.9362	9.33907	9.13738	8.84385	8.90342	9.14943	8.9275	9.36639	8.84717	9.00998	9.18853	9.27472	9.94396	9.18205
12663_at	Chml	lm	Up	8.11325	7.71956	7.58942	7.9227	8.54781	8.02917	8.47496	8.08058	7.97945	7.80176	8.14108	8.35279	8.15337	7.91208	8.27676	7.95612	8.01249	7.98514	8.02943	7.83753	8.1089	8.15612	7.99263	8.23834	8.03736	7.81532	8.06919	8.33186	8.4256	8.2728	8.50051	8.2694	8.03706	8.12466	8.12791	8.50411	8.03855	8.14316	9.43204	8.46957
66174_at	Nudt14	lm	Up	8.11609	8.08024	8.16057	7.99959	7.98095	8.15748	7.97511	8.06311	8.18829	8.18627	7.96554	8.11382	8.09779	8.21473	8.13775	8.2991	8.18822	8.1655	8.37615	8.06563	8.04553	8.20208	8.0073	8.09914	8.08871	8.36522	8.16819	8.35276	8.27906	8.44768	8.3393	8.48748	8.42882	8.36201	8.4368	8.19734	8.3335	8.15559	9.35221	8.3072
52469_at	Ccdc56	lm	Up	9.1536	9.4594	9.56431	9.33069	9.19438	9.16236	9.17407	9.57699	9.22029	9.35857	9.46913	9.33861	9.41622	9.70211	9.03396	9.49003	9.51711	9.55261	9.45554	9.30057	9.45824	9.43755	9.72339	9.35185	9.51896	9.64139	9.42848	9.70448	9.31964	9.32958	9.48485	9.57066	9.45824	9.66502	9.41911	9.42592	9.75017	9.50835	10.6915	9.71658
105440_at	Kctd9	lm	Up	7.09754	6.65865	6.79572	7.07468	6.95907	6.83743	7.26925	6.91382	7.02808	7.14483	6.79164	6.78846	7.24805	6.98429	7.20508	7.03839	7.09018	7.00433	7.16963	6.83672	7.22958	7.05085	6.85376	7.1073	6.82648	7.21101	7.31663	7.09846	7.0834	7.01021	7.09637	7.37634	7.35003	7.27347	7.4241	7.51036	7.02192	7.04719	7.70843	7.37298
330817_at	Dhps	lm	Up	5.30706	5.45492	5.42706	5.92539	5.45338	5.4907	5.68717	5.64173	5.46332	6.01475	5.28098	5.57008	5.72593	5.63639	5.90958	5.894	5.62459	5.73562	5.72246	5.86566	5.26802	5.35972	5.33287	5.99281	5.97652	5.15328	5.75126	6.10457	6.10302	6.06611	5.82515	5.70593	6.18339	5.81608	5.94928	5.87258	6.0028	5.68207	6.68596	5.72716
67388_at	1110008F13Rik	lm	Up	11.5331	11.5873	11.5769	11.5368	11.3855	11.3285	11.3307	11.5901	11.4401	11.4249	11.5591	11.5079	11.7048	11.6394	11.5207	11.4971	11.5744	11.6497	11.6357	11.675	11.7719	11.6228	11.6595	11.6611	11.7611	11.6758	11.813	11.7437	11.7937	11.4913	11.4825	11.8016	11.7761	11.8028	11.6951	11.7887	11.7557	11.8319	12.3972	11.8131
102093_at	Phkb	lm	Up	8.20563	8.00608	7.79818	8.05827	8.16756	7.88085	8.63199	8.24525	8.02083	8.0822	8.14331	8.27184	8.09968	7.88202	8.30923	8.13083	8.27317	8.17685	7.82958	8.16092	8.34903	8.1608	8.27855	8.25609	8.11185	8.14827	8.16785	8.44411	8.36871	8.38047	8.43581	8.41935	8.24686	8.3476	8.37556	8.44651	8.32726	8.45457	9.02778	8.21039
171180_at	Syt12	lm	Up	3.68485	4.18987	3.88611	3.49729	3.71172	4.11431	4.1536	3.78955	3.86882	3.96169	4.58573	3.6054	4.08701	4.09809	3.71052	4.06395	3.70456	3.61062	4.2957	4.33277	3.98856	3.7557	4.29635	4.12655	4.30394	3.9019	3.98518	3.46896	3.76205	4.39226	4.44401	4.44684	4.77824	4.34453	4.19038	4.10865	4.28864	4.0716	3.81481	4.0021
26450_at	Rbbp9	lm	Up	6.6503	6.34514	6.49824	6.72818	6.9943	6.41018	7.31254	6.88736	6.36917	6.63532	6.20864	6.55784	6.67893	6.45781	7.06444	6.33457	6.65106	6.67966	6.55343	6.42311	6.78082	6.73343	7.03504	6.97606	6.7275	6.60325	7.17288	7.03605	6.704	6.77637	6.75171	6.79262	6.70219	6.94186	6.92476	7.0337	6.63092	7.04888	7.80803	6.88943
320587_at	Tmem88b	lm	Up	4.13591	3.72295	3.6092	3.99529	4.19811	4.17739	3.89945	4.02144	3.8965	3.69852	3.8646	4.41061	3.64827	3.81049	3.93944	4.00998	3.749	3.87308	4.07481	4.3554	3.99253	4.10564	3.86523	4.49551	4.353	4.09222	4.24143	4.3046	4.29037	3.95643	4.96588	4.35843	3.92094	4.04027	3.97296	4.75934	3.98581	4.10076	4.31347	4.03678
14933_at	Gyk	lm	Up	11.5397	11.4598	11.0952	11.5105	11.6113	11.3472	11.5118	11.4623	11.4672	11.6372	11.0911	11.4262	11.6717	11.4639	11.8533	11.6092	11.3455	11.6251	11.4724	11.6569	11.5278	11.8521	11.595	11.7007	11.7399	11.5461	11.7675	11.7226	11.7384	11.6856	11.861	11.9155	11.8928	11.7321	11.7281	11.9962	11.6064	11.5588	11.7781	11.7585
66407_at	Mrps15	lm	Up	9.18146	8.97749	8.89742	9.1129	9.06196	8.84114	9.44809	8.98645	9.12986	8.89301	9.05989	9.11554	8.92395	8.92783	9.19555	8.86903	9.14039	9.22041	8.95204	8.91574	9.33106	9.33006	9.28972	9.22091	9.11143	9.07452	9.21831	9.25928	9.50746	9.21187	9.04061	9.3976	9.39128	9.37387	9.31548	9.45651	9.33698	9.43299	9.57317	9.17616
11522_at	Adh1	lm	Up	13.2863	13.1965	13.2179	13.2492	13.2503	13.1199	13.4405	13.3605	13.0771	13.0936	13.1374	13.2881	13.2484	13.3134	13.6556	13.7103	13.4288	13.5707	13.4992	13.465	12.9367	13.517	12.7255	13.2632	13.0793	13.6917	13.712	13.8237	13.6733	13.5935	13.4876	13.6989	13.8201	13.6018	13.4969	13.6526	13.6755	13.5617	13.3711	13.6944
67893_at	Tmem86a	lm	Up	9.6084	9.41606	9.51782	9.58247	9.93935	9.97708	9.63365	9.41364	9.61967	9.54963	9.72965	9.81051	9.50567	9.37979	9.79174	9.69828	9.63219	9.52029	9.6918	9.74746	9.73026	9.8907	9.5919	9.65747	9.70097	9.89525	9.90161	9.85466	9.69981	9.75013	10.2383	9.98053	9.9633	9.95278	9.84443	9.68982	10.0512	9.72789	10.0294	9.99383
17929_at	Myom1	lm	Up	3.02052	2.93591	2.73757	3.03901	2.8335	2.52835	2.83549	2.74697	2.60644	2.84664	2.82481	2.92814	3.31856	2.70602	3.11461	3.14594	3.14793	2.90424	2.9058	2.84248	2.75569	3.15216	2.67832	3.022	2.99415	3.02656	2.83106	3.00409	2.73688	3.13404	2.67826	3.34511	3.51592	3.11569	3.11958	2.90637	3.54028	3.07108	3.37724	3.19367
64660_at	Mrps24	lm	Up	9.54595	9.47518	9.53571	9.39747	9.29298	9.47243	8.96615	9.42381	9.53927	9.60933	9.47622	9.76246	9.35892	9.49326	9.38235	9.57977	9.49833	9.37503	9.41703	9.43524	9.51485	9.67931	9.45377	9.33999	9.56903	9.56877	9.41144	9.56642	9.61406	9.81221	9.57024	9.72534	9.71913	9.50674	9.86157	9.51263	9.58698	9.50864	10.9398	9.62747
107869_at	Cth	lm	Up	11.0299	10.8225	10.65	10.8621	11.1244	10.7377	11.0202	11.0255	10.9978	10.9882	10.7705	11.2251	10.9479	10.7957	11.2638	11.1847	11.0791	11.4169	10.9519	11.2166	10.7426	11.2035	10.5368	11.1104	10.831	11.2642	11.3505	11.3425	11.4209	11.3142	10.9099	11.4369	11.3532	11.3143	11.3344	11.3846	11.2074	10.9837	11.5588	11.3138
16004_at	Igf2r	lm	Up	8.47597	8.46359	8.29308	8.5366	8.87195	8.64309	8.78399	8.35015	8.51249	8.66813	8.58335	8.6983	8.38125	8.46955	8.88902	8.97181	8.59669	8.61571	8.52891	8.6475	8.37503	8.99575	8.27832	9.01449	8.692	8.79203	8.80239	8.92653	8.56982	8.83303	9.09965	9.21604	8.75253	8.96924	9.08772	8.98917	8.78762	8.8042	8.19534	8.96573
68090_at	Yif1a	lm	Up	10.0301	10.2249	10.3432	10.0577	9.90354	10.1702	9.82923	10.1309	10.1301	10.1242	10.0656	9.79594	10.128	10.3706	9.92001	10.3644	10.1854	10.1129	10.3299	10.3109	10.1569	10.2757	10.2786	10.1419	10.2542	10.3701	10.191	10.2327	10.1977	10.2951	10.3305	10.4439	10.3037	10.4221	10.3951	10.2136	10.3603	10.3401	10.9527	10.4426
64213_at	St7	lm	Up	4.28701	4.42391	4.10102	5.04394	5.02708	4.29946	4.41205	4.47803	4.51707	4.54226	4.22317	4.6033	4.2702	4.26156	4.99383	4.72774	4.56504	4.48474	4.45982	4.45181	4.90041	4.57139	4.36372	4.9343	4.78097	4.49177	4.58632	4.72447	4.92252	4.4615	4.55783	5.09855	4.59488	4.94914	4.7351	4.88154	4.37818	4.84256	5.53336	4.54286
225849_at	Ppp2r5b	lm	Up	6.63237	6.95599	7.19642	7.2712	7.00905	7.23265	7.29392	7.02442	7.09113	7.46661	7.11161	6.95434	7.3304	7.37525	7.11351	7.58293	7.11093	7.08437	7.31005	7.36924	7.00985	7.27873	7.0367	7.31234	7.51153	7.28515	7.43467	7.1171	7.59043	7.41549	7.61861	7.71081	7.6442	7.30383	7.47071	7.4733	7.51332	7.41246	7.17321	7.20209
13804_at	Endog	lm	Up	8.11392	8.16778	8.35069	8.34708	8.35324	8.53374	8.26471	8.27401	8.26876	8.13506	8.07601	8.55216	8.3216	8.24171	8.56806	8.73024	8.46205	8.57637	8.49948	8.61863	7.87434	8.18685	7.82398	8.32673	8.13868	8.47154	8.50148	8.56879	8.74519	8.87868	8.54005	8.76897	8.84154	8.50068	8.50055	8.51225	8.76973	8.41072	9.40297	8.32976
15951_at	Ifi204	lm	Up	2.93003	2.77669	2.74535	2.94146	3.47394	2.71618	3.04799	2.79799	3.1416	3.00196	3.09323	2.86092	2.88652	2.75697	2.98791	2.96859	3.0641	2.765	3.22894	3.08981	2.69921	3.00636	3.31126	3.70901	3.28467	2.91061	3.22589	3.70417	3.41876	3.23938	2.90737	3.12211	3.4008	2.85244	3.03879	3.42501	3.208	3.39782	3.78575	3.18159
67125_at	Tspan31	lm	Up	10.277	10.2178	10.3244	10.2817	10.2496	10.2968	10.2792	10.3909	10.3452	10.3714	10.3803	10.1973	10.4476	10.3316	10.1286	10.2923	10.371	10.3717	10.3594	10.2801	10.4437	10.3698	10.6522	10.4612	10.4519	10.4089	10.5091	10.4995	10.3824	10.3246	10.4661	10.5806	10.5468	10.5959	10.5199	10.5403	10.486	10.5176	11.1224	10.6682
233280_at	Nipa1	lm	Up	3.64783	3.45264	3.06871	3.47442	3.52847	3.3772	3.43578	3.61636	3.52761	3.36881	3.59016	3.35641	3.83752	3.62529	3.58024	3.59713	3.82415	3.73691	3.53355	3.65876	3.52438	3.62953	3.94079	3.66036	3.36696	3.51879	4.01987	3.50194	2.99623	3.53776	3.48513	3.72509	3.28659	3.81084	3.98666	3.96933	3.90129	3.82777	4.41326	3.72329
67895_at	Ppa1	lm	Up	12.7239	12.8537	13.0118	12.6876	12.7684	12.8108	12.8168	12.8966	12.8669	12.7642	13.0293	12.9314	12.925	13.1466	12.6863	12.9117	12.9324	12.9979	12.9179	12.9316	13.0303	13.0494	13.0162	12.9315	13.0339	13.0782	12.9636	12.9578	12.7648	12.8115	13.0169	13.137	13.0425	13.0982	13.0063	13.0804	13.1546	13.0995	13.6676	13.2686
104457_at	0610010K14Rik	lm	Up	6.85744	6.79012	6.71366	7.17705	7.16757	6.99539	6.54594	6.93847	6.77286	6.62651	6.58872	7.76232	6.83137	6.71472	6.92474	6.87374	7.26623	7.118	6.66235	7.00883	6.89851	6.89749	6.99403	6.7733	7.159	7.09541	7.06883	6.80237	7.15826	7.26052	7.16196	7.40082	7.1423	7.17526	7.48074	7.23394	7.05753	7.17429	7.31155	6.775
224481_at	Tfb1m	lm	Up	3.23292	2.83118	3.13204	3.41504	3.26372	3.64976	3.4006	3.58652	3.29227	2.93874	3.1187	3.2576	3.23889	3.08948	3.56804	3.30808	3.6524	3.48136	3.18407	2.99887	3.46833	2.93857	3.60545	3.86002	3.20315	3.11215	3.67649	3.85191	2.95518	3.69725	3.48014	3.32016	3.40986	3.5047	3.7105	3.34598	3.49608	3.63424	4.34582	3.46208
102566_at	Ano10	lm	Up	7.04899	7.04091	7.10108	6.95614	7.27953	7.11345	7.24095	6.96691	7.03052	7.33317	6.80258	6.76452	7.19972	7.13211	7.23871	7.45104	7.2429	7.0823	7.25285	7.22688	6.84666	7.5015	6.77996	7.25255	7.35523	7.36377	7.3369	7.39023	7.13014	7.18074	7.27434	7.56572	7.6108	7.43231	7.606	7.61076	7.56888	7.1949	6.86428	7.49164
17992_at	Ndufa4	lm	Up	12.1875	12.1339	12.1971	12.0796	11.9988	12.1054	11.8847	12.2206	12.0098	12.3875	12.0838	12.2593	11.9594	12.44	12.159	12.3934	12.1399	12.1681	12.206	12.3155	12.0718	12.4257	12.2822	12.1181	12.5193	12.3215	12.2843	12.2092	12.3939	12.1563	12.3866	12.4394	12.3568	12.4656	12.5008	12.1361	12.341	12.2799	13.1098	12.3913
97212_at	Hadha	lm	Up	11.1803	11.3363	11.34	11.3535	11.4208	11.3707	10.838	11.0107	11.1612	11.4195	11.2485	11.5169	11.2654	11.179	11.4145	11.5416	11.1863	11.2611	11.2173	11.4608	11.3158	11.6591	11.2028	11.4905	11.6364	11.4037	11.3167	11.3339	11.5123	11.6193	11.6133	11.7415	11.6764	11.5558	11.8029	11.5708	11.4168	11.4614	11.0127	11.6629
66493_at	Mrpl51	lm	Up	4.08182	4.5326	4.09308	4.2194	4.4306	4.28267	3.76304	4.22187	3.88072	4.4434	4.49307	4.56119	4.37783	4.37701	4.40756	4.54547	4.04218	3.99959	4.21112	4.21484	4.0877	4.26211	4.47782	4.72704	4.34463	4.30807	4.40454	4.36087	4.48806	4.34036	4.28362	4.43114	4.27254	4.73804	4.52418	4.35987	4.1016	4.70681	5.09044	4.70367
67801_at	Pllp	lm	Up	7.29519	7.40683	7.63264	7.55309	7.93617	7.63943	7.16172	7.49641	7.36511	7.48059	7.60495	8.08206	7.71757	7.54582	7.39562	7.38448	7.38691	7.29744	7.16875	7.53412	7.6422	7.79484	7.34197	7.73655	7.76669	7.69703	7.47244	7.60336	7.74994	7.36217	7.78477	7.78387	7.74273	7.7997	7.62831	7.62903	7.70542	7.61094	8.49895	7.79969
18969_at	Pola2	lm	Up	6.98521	7.24679	7.11356	7.14712	7.06984	7.16647	6.94885	6.97014	7.12446	7.04472	7.04359	7.12266	6.98208	7.04786	7.38022	7.60604	7.18826	7.22397	7.09487	6.96396	7.34472	7.22363	6.8979	7.10425	7.33494	7.1158	7.05171	7.63096	7.31552	7.45912	7.32843	7.50908	7.39337	7.5432	7.57135	7.42573	7.34303	7.36925	7.04279	7.43889
330409_at	Cecr2	lm	Up	3.6252	2.95398	3.35985	3.30251	3.18367	3.04292	3.53407	3.42836	3.34077	3.20871	3.1524	3.72451	3.36166	3.21573	3.2687	3.36108	2.95398	3.37004	3.52119	3.53483	3.4425	3.24859	3.46605	3.37527	3.31133	3.71966	3.52091	3.7062	3.28496	3.33198	3.3721	3.67514	3.57818	4.31984	3.18533	3.40636	3.6602	3.63586	3.50905	3.7132
67469_at	Abhd5	lm	Up	7.34942	7.42272	7.82841	7.72009	7.79437	7.89762	7.68774	7.46981	7.64253	7.63661	7.76928	7.73104	7.50042	7.62489	7.7206	7.76293	7.71275	7.44219	7.64903	7.60158	7.65976	7.48074	7.61146	7.94948	7.96408	7.78551	7.81078	7.79918	7.66596	7.80211	7.87741	7.88676	7.83588	7.95862	7.98151	7.76635	7.75909	7.87198	8.75806	7.75883
74268_at	Aven	lm	Up	6.83713	7.24915	6.92101	7.05401	7.01045	7.16395	6.82458	7.05322	7.04155	7.0963	7.41251	7.46464	7.30849	7.03795	7.25625	7.3473	6.91492	6.76733	7.21763	7.28496	7.16014	7.26653	7.1814	7.24207	7.33435	7.09644	7.18878	6.91671	7.21511	7.1515	7.1562	7.31641	7.52786	7.3513	7.41626	7.14381	7.48556	7.07491	8.00689	7.25664
219189_at	1300010F03Rik	lm	Up	8.74748	8.67549	8.82509	8.6446	8.49728	8.52925	9.00245	8.77306	8.70362	8.76283	8.64082	8.49003	8.75731	8.95019	8.76399	8.93858	8.89888	8.85508	8.84199	8.74133	8.72025	8.82822	8.76035	9.03852	8.76344	9.00613	9.05446	8.85592	8.75134	8.83435	8.91323	9.172	8.94205	9.12134	9.08232	9.1691	9.01251	9.09933	8.54682	9.24606
56752_at	Aldh9a1	lm	Up	12.5895	12.5245	12.3921	12.6662	12.7141	12.4594	12.8268	12.583	12.5318	12.3652	12.7412	12.4902	12.7541	12.6005	12.733	12.3775	12.6103	12.6781	12.6626	12.6433	12.8235	12.5297	12.9049	12.832	12.7851	12.6316	12.7995	12.8638	12.929	12.6548	12.6537	12.8627	12.6439	12.9495	12.7829	12.961	12.7605	12.9348	13.1556	12.9175
80907_at	Lactb	lm	Up	7.56193	7.47391	7.53921	7.62943	7.37967	7.3746	8.03396	7.86131	7.77693	7.76066	7.62527	7.48576	7.95244	7.66172	7.8739	7.68418	7.93052	7.9411	7.86211	7.54698	7.9942	7.84849	7.64039	7.77275	7.60284	7.74037	8.0168	7.99515	7.99917	7.80152	7.56571	7.77291	7.99002	7.95549	7.91979	8.24425	8.1566	8.16137	7.86592	7.91699
110854_at	Ppp2r4	lm	Up	7.74998	7.84317	7.80818	7.99748	7.90612	8.03921	7.52321	7.47098	7.68418	8.09478	7.67374	7.95025	7.8794	7.80192	8.15009	8.25088	7.74286	7.80197	7.86132	8.07626	7.69253	8.1131	7.56618	7.98186	8.13621	7.83813	7.70506	7.94495	8.25182	8.19291	8.23942	8.26342	8.14509	7.90061	8.17363	8.12961	7.92965	7.86318	8.7003	8.03718
11370_at	Acadvl	lm	Up	11.3095	11.2152	11.4105	11.2176	11.1665	11.3392	11.3522	11.2643	11.311	11.2897	11.4234	11.2682	11.2368	11.4011	11.3156	11.458	11.4615	11.3944	11.4958	11.2973	11.4509	11.4101	11.3816	11.4563	11.4762	11.5061	11.4508	11.4822	11.3145	11.446	11.5599	11.6257	11.5862	11.6548	11.5689	11.6004	11.573	11.6816	11.4683	11.7121
14651_at	Hagh	lm	Up	11.4704	11.4031	11.6473	11.5796	11.4562	11.5667	11.56	11.5466	11.3371	11.2148	11.3408	11.5505	11.6247	11.5609	11.6345	11.872	11.573	11.5767	11.689	11.6506	11.4527	11.5524	11.4482	11.5913	11.5486	11.703	11.7455	11.7876	11.6911	11.6424	11.6695	11.7907	11.9627	11.8301	11.5628	11.6473	11.8223	11.8524	12.3236	11.63
242960_at	Fbxl5	lm	Up	9.77213	9.48414	9.48145	9.72421	10.2986	9.67241	9.77105	9.567	9.70628	9.69314	9.84238	9.99619	9.71437	9.35893	9.77086	9.51248	9.60318	9.68876	9.45951	9.43563	9.96404	10.0024	9.94333	10.0406	9.92343	9.9143	9.76712	9.9552	9.71545	9.76471	10.1341	9.88602	9.60301	9.86235	9.72089	9.96478	9.79197	10.1709	10.6711	9.89334
68352_at	Aspdh	lm	Up	2.91839	2.87133	2.76117	2.98978	2.78926	2.65768	3.11878	2.47665	2.60099	2.82864	2.76654	2.69123	2.57382	3.04982	3.13392	3.00904	3.05877	2.67959	2.63424	2.76362	2.69097	2.48376	2.93493	2.84944	2.95653	3.18312	2.95412	2.97552	2.65688	3.11398	3.07012	3.294	2.95721	2.9572	3.1866	3.40524	2.93678	3.23282	3.12319	2.95495
72759_at	Tmem135	lm	Up	9.94314	9.95574	9.76949	9.94532	10.1468	10.082	10.0146	9.71151	10.065	10.104	9.95281	10.1247	9.9542	9.98005	10.1766	9.99565	10.1024	10.189	9.90828	9.90759	9.88034	10.3559	10.0248	10.1902	10.0989	10.2833	10.1418	10.0549	9.98041	9.99497	10.3418	10.3995	10.2888	10.0636	10.365	10.4196	10.1831	10.166	10.0337	10.5453
13198_at	Ddit3	lm	Up	7.86555	7.67573	7.9326	7.61712	7.80959	7.84199	8.14773	7.87879	7.59944	7.28631	7.7525	7.70293	7.75036	8.16499	7.6831	7.91107	7.71844	8.06658	8.08077	7.68012	7.61707	7.71416	7.86904	7.76748	7.89351	8.09265	8.04048	8.12788	7.60613	7.92818	7.92063	8.05571	8.26782	7.93668	8.02855	8.08314	8.21583	8.03821	8.5508	7.7698
320302_at	Glt28d2	lm	Up	7.66969	7.77332	7.37227	7.45564	7.43017	7.63556	7.83024	7.55151	8.03679	7.76165	7.76249	7.60918	7.76561	8.08185	7.6516	7.21802	7.8415	7.87813	7.87634	7.53479	8.13126	7.58825	7.6502	7.81313	7.8224	7.80779	7.33601	7.6188	7.69931	7.6687	7.94963	7.49288	7.95281	7.9197	7.78425	7.93798	7.7786	7.88423	8.92306	8.13121
17117_at	Amacr	lm	Up	8.72543	8.65928	8.73095	8.68532	8.95521	8.60139	8.72721	8.54021	8.76309	8.84864	8.65383	8.91063	8.57614	8.71508	8.71669	8.64188	8.54723	8.76928	8.76463	8.78506	8.98279	8.94917	9.06082	8.9328	8.99961	8.86855	8.85335	8.80945	8.64851	8.68662	8.89518	9.0844	8.66541	8.94812	9.10742	9.0298	8.83097	8.97065	9.32721	9.13957
13177_at	Eci1	lm	Up	9.78884	9.84551	9.63405	9.79572	9.74184	9.75567	9.72915	9.83509	9.78942	9.904	9.53076	9.92335	9.75575	9.66091	9.93274	10.0443	9.78943	9.98657	9.76699	9.97153	9.61377	10.1493	9.48728	9.86608	9.88333	9.9251	9.86099	9.91023	9.91482	10.0023	9.86396	10.1728	10.0551	9.89998	10.2071	10.0063	9.76374	9.98663	10.9582	10.047
216820_at	Dhrs7b	lm	Up	9.52669	9.49696	9.68438	9.46935	9.47688	9.70409	9.51811	9.43899	9.56507	9.64546	9.7396	9.64133	9.55566	9.74457	9.44701	9.71027	9.57129	9.68351	9.5591	9.30442	9.76094	9.71783	10.0244	9.72802	9.73808	9.78103	9.67559	9.65148	9.53464	9.61557	9.91651	9.90079	9.73019	9.68016	9.80299	9.71686	9.78692	9.79	10.0829	10.0377
433022_at	Plcxd2	lm	Up	8.18686	8.37843	8.16635	8.04511	8.30542	8.37344	8.30342	7.78915	8.33399	8.30478	8.45809	8.33161	8.42407	8.63041	8.21556	8.28341	8.23627	8.39888	7.91605	8.25323	8.15576	8.60747	8.20128	8.57406	8.70744	8.4801	8.29145	8.25294	8.27725	8.18371	8.29272	8.38989	8.58785	8.34409	8.96931	8.88405	8.35402	8.2364	8.5988	8.63919
19088_at	Prkar2b	lm	Up	3.1744	2.8016	2.77328	2.99434	3.00006	2.72816	2.67762	3.03942	3.13175	3.0991	2.81911	2.64601	3.1342	2.88892	2.70245	3.12454	3.08143	3.13899	2.93919	3.09954	2.86965	2.94675	3.03478	3.01431	2.80366	3.18475	2.94494	3.13823	3.27754	3.08083	2.98321	3.22631	3.62118	3.28492	3.33458	2.88726	3.15726	3.63458	3.07202	3.17968
216169_at	Fam108a	lm	Up	11.1781	11.1627	11.2193	11.1459	10.9758	11.0132	10.7587	10.9288	11.1256	11.2928	10.8298	11.0038	11.1202	11.151	11.3159	11.4631	11.1794	11.3015	11.2787	11.2255	11.104	11.3176	10.8421	11.2178	11.27	11.2553	11.2888	11.3583	11.4655	11.4066	10.9814	11.4869	11.5793	11.2846	11.5595	11.4003	11.2791	11.2638	11.6837	11.3757
67207_at	Lsm1	lm	Up	8.17442	7.68948	7.79873	7.68972	7.80832	7.60773	8.36541	8.15005	7.78372	7.91837	7.93743	7.7481	7.84293	8.06959	7.84323	7.89201	8.09559	8.09461	8.19227	7.71007	7.81009	7.82988	8.02249	8.11508	7.90162	7.86681	7.92887	8.33716	7.98929	7.78406	7.9764	7.87844	7.99633	8.35652	8.20939	8.17095	8.19444	7.89739	9.19777	8.20409
109136_at	Mmaa	lm	Up	7.53805	7.19947	7.58967	7.26892	7.24557	7.2613	7.09281	7.23597	7.35314	7.499	7.42608	7.53396	7.3251	7.48357	7.38891	7.67066	7.43821	7.47748	7.28358	7.28999	7.28027	7.42418	7.43444	7.38861	7.52186	7.72042	7.45978	7.44274	7.29946	7.65135	7.63828	7.65354	7.93291	7.49379	7.33626	7.51367	7.2686	7.44483	8.24401	7.89857
15288_at	Hmbs	lm	Up	9.19714	9.41747	9.34549	9.35464	9.2242	9.1905	8.84037	9.19091	9.2137	9.21538	9.19483	9.11815	9.29765	9.28048	9.33839	9.37794	9.295	9.1825	9.38887	9.33986	9.37114	9.42345	9.30416	9.3207	9.48638	9.15762	9.34768	9.16872	9.4089	9.20808	9.26587	9.55405	9.39708	9.30171	9.71642	9.39605	9.36902	9.34483	10.6515	9.25881
233016_at	Blvrb	lm	Up	6.88002	6.64786	6.72855	6.70112	6.8714	6.69429	6.43477	6.82344	6.7465	6.68249	6.74484	6.90066	6.60197	6.80139	6.67499	6.82847	6.92074	6.98406	6.79933	6.77629	7.03355	6.68827	6.84491	6.76837	6.81997	6.82746	6.79339	6.99657	6.88028	6.90909	6.68	6.84001	6.94841	6.94261	7.02335	6.812	7.00448	7.02264	7.8703	7.10475
67441_at	Isoc2b	lm	Up	7.36835	7.16701	7.57209	7.18112	6.90721	7.29708	7.41881	7.41419	7.33231	7.27013	7.45889	6.88635	7.45283	7.48224	6.79625	7.4243	7.48189	7.2784	7.37817	6.9612	7.36271	7.04839	7.83669	7.19028	7.25157	7.4699	7.71135	7.47967	6.97027	7.28446	7.54345	7.37009	7.60349	7.58624	7.28543	7.24485	7.5466	7.63746	8.12382	7.77637
68662_at	Scgb3a1	lm	Up	4.15846	3.6093	3.86241	3.86945	4.37094	3.81191	3.9097	3.99464	3.83883	3.85916	4.10462	4.16735	4.02138	4.2	4.00956	3.94977	3.8459	3.77642	3.85551	3.92757	4.21625	3.97222	4.25966	4.03227	4.27172	3.91633	4.25218	4.301	3.94374	4.05686	4.17936	3.97446	4.29055	4.27061	4.02872	4.13895	4.26647	4.2993	4.38352	4.29007
66416_at	Ndufa7	lm	Up	12.1418	11.8914	12.0811	11.9846	12.0556	11.6148	11.7534	12.1582	11.9486	11.8004	11.9427	11.9298	12.0431	12.0717	11.9549	11.9297	12.0788	12.0902	12.0579	11.93	12.0856	11.9495	12.0797	11.9201	11.9563	12.2671	12.1852	12.3192	12.1185	12.1331	12.0882	12.096	12.1037	12.2204	12.0733	12.08	12.1325	12.1049	13.2713	12.1618
52710_at	Gpr172b	lm	Up	7.18323	7.5241	7.49751	7.63715	7.66643	7.81915	7.45001	7.26022	7.47096	7.55053	7.29762	7.69416	7.28003	7.5609	7.68588	7.86875	7.65348	7.58234	7.68528	7.90133	7.40362	7.64824	7.20043	7.64992	7.92438	7.76507	7.58117	7.51488	7.61387	7.97828	7.75248	7.97295	7.84272	7.71567	8.00353	7.95955	8.01524	7.74922	7.15466	8.04879
19123_at	Proc	lm	Up	3.96216	4.37828	4.17808	4.35943	4.07202	3.84974	4.15442	3.86672	3.82799	4.05985	4.01332	3.85578	3.8409	4.22314	4.13231	4.45745	3.94457	4.16598	4.17739	4.68791	4.09639	4.38492	3.75417	4.06523	3.81755	4.42546	4.28998	4.32135	4.12552	4.35972	4.25892	4.33679	4.37401	4.75788	4.056	4.49002	4.27266	4.34689	4.0844	4.82337
23912_at	Rhof	lm	Up	8.05556	8.11241	8.32724	8.21487	8.3155	8.47314	7.96495	8.27668	8.27305	8.11983	8.359	8.28886	8.38596	8.40324	8.25126	8.16388	8.1834	8.2251	8.52241	8.32463	8.4199	8.32605	8.17375	8.60524	8.39331	8.4618	8.32746	8.21733	8.52352	8.20916	8.42318	8.51691	8.76498	8.88976	8.41397	8.18154	8.79432	8.54148	8.11643	8.51566
12015_at	Bad	lm	Up	8.5093	8.29664	8.6256	8.32513	8.46109	8.44675	8.38022	8.55936	8.27129	8.27871	8.54833	8.70652	8.29257	8.50072	8.44138	8.69458	8.60494	8.40785	8.55873	8.2252	8.39627	8.18763	8.49822	8.40381	8.5422	8.57638	8.50253	8.80509	8.54681	8.5743	8.46522	8.36696	8.78012	8.83299	8.56276	8.41781	8.78373	8.72949	9.51475	8.80325
66626_at	5730403B10Rik	lm	Up	8.71839	8.56385	8.70605	8.77715	8.9296	8.77816	8.935	8.81397	8.47879	8.55861	8.34732	8.53088	8.73242	8.70265	8.97862	9.00548	8.98726	8.91987	9.00989	8.7801	8.62539	9.05471	8.3741	8.8049	8.7656	9.07869	9.02447	9.12423	8.78413	8.94059	8.99422	9.08835	9.14116	8.93662	9.13948	9.31193	8.96036	9.0503	8.47044	9.13715
11409_at	Acads	lm	Up	8.44649	8.42843	8.51537	8.49019	8.53169	8.4803	8.27785	8.34909	8.50503	8.51989	8.20776	8.33438	8.39668	8.58218	8.76485	8.77575	8.40622	8.50692	8.67365	8.48946	8.40405	8.74529	8.3796	8.57056	8.62069	8.73742	8.66902	8.67889	8.50815	8.57428	8.74	8.59254	8.88142	8.78453	8.85536	8.72852	8.70183	8.56863	8.60396	8.99906
13370_at	Dio1	lm	Up	11.1492	11.1118	11.2703	11.0323	11.1503	11.2093	11.4741	11.1165	11.431	11.1694	11.3453	10.7663	11.2209	11.2603	11.2298	11.165	11.3675	11.407	11.3548	11.134	11.4005	11.2688	11.4382	11.3685	11.4409	11.4421	11.2739	11.4884	11.0076	11.202	11.4344	11.2897	11.3976	11.4782	11.323	11.3219	11.1646	11.6614	12.272	11.5346
14854_at	Gss	lm	Up	9.39305	9.54353	9.69696	9.77685	9.68105	9.70082	9.55128	9.62429	9.6372	9.77658	9.48744	9.73269	9.64489	9.7781	9.75259	9.94331	9.60671	9.73738	9.77451	9.87496	9.68221	9.86994	9.53669	9.63687	9.82672	9.6621	9.666	9.67484	9.88778	9.87318	9.75386	9.97743	10.0499	9.95171	9.98994	9.90582	10.0605	9.75727	10.2149	9.80298
18970_at	Polb	lm	Up	7.65873	7.49919	7.85666	7.49216	7.43906	7.64807	7.88163	7.68918	7.7967	7.61143	8.06268	7.60405	7.60477	7.72629	7.50804	7.72557	7.73647	7.464	7.6617	7.41472	7.88821	7.5475	8.025	7.73582	7.92338	7.55425	7.61658	7.76671	7.80533	7.4891	8.00602	7.69623	7.81511	7.74493	7.78985	7.81962	7.81124	7.63197	8.86327	8.16782
268566_at	Gphn	lm	Up	8.5092	8.47495	8.25866	8.35855	8.29365	8.02111	8.28097	8.34753	8.46529	8.35456	8.08377	8.12063	8.22121	8.13932	8.7187	8.62507	8.68297	8.96686	8.28383	8.48112	8.42289	8.7344	8.09585	8.54187	8.20568	8.80284	8.80468	8.77015	8.51275	8.5059	8.51814	8.66222	8.75862	8.49182	8.67379	8.89326	8.26875	8.50523	8.65672	8.79898
192185_at	Nadk	lm	Up	9.91046	9.92356	9.99873	9.67987	9.76851	9.76655	9.76206	9.79211	9.99534	9.94055	10.0141	9.73442	9.91123	10.0035	9.83236	10.0519	10.0443	9.98567	10.0086	9.76334	9.96167	9.87704	9.99978	9.89465	10.0041	10.0265	10.0547	10.181	9.93195	9.85241	9.90246	10.0825	10.1105	10.2233	10.1037	9.99986	10.2942	10.0434	10.5286	10.1957
16922_at	Phyh	lm	Up	13.168	13.0279	13.0305	13.159	13.1894	13.1667	13.2382	13.0913	13.1171	13.1955	12.9485	13.2308	13.135	13.1056	13.4392	13.44	13.2538	13.3874	13.261	13.2613	12.988	13.4752	12.8657	13.3737	13.2344	13.5015	13.3948	13.4702	13.2117	13.3721	13.3997	13.5094	13.6183	13.2902	13.4968	13.4337	13.2416	13.3819	13.5333	13.4519
109019_at	Obfc2a	lm	Up	6.76402	6.92089	6.67559	6.74221	6.79768	6.53208	7.00054	6.93835	6.75284	6.74647	7.37984	7.0211	6.91324	6.85148	6.2458	6.59172	6.86752	6.89198	6.75843	6.79909	6.84453	6.9402	6.94004	6.98992	6.61167	6.93349	6.93752	7.27043	6.70595	6.88384	6.98276	6.87098	7.11963	6.80988	6.94164	7.03361	6.78071	7.0319	7.81296	7.28763
67994_at	Mrps11	lm	Up	6.39763	6.61901	6.85402	6.6998	6.02503	6.55152	6.66597	6.86514	6.78394	6.69001	6.46813	6.60193	6.59315	6.39083	6.66754	6.63049	6.79286	6.42737	6.82497	6.54453	6.52784	6.5979	6.8348	6.58223	6.7805	6.59412	6.85025	6.72464	6.58758	6.62415	6.84999	6.59244	6.57664	6.95661	7.02091	6.51793	6.94193	6.68986	7.74991	6.96154
68475_at	Ssna1	lm	Up	7.91123	7.92229	7.85365	7.67755	7.72102	7.70689	7.23464	7.92481	7.74319	7.76078	7.93671	7.95626	7.80344	7.91654	7.63647	7.62706	7.90628	7.71302	7.73351	7.65198	8.0468	7.8214	7.72716	7.61273	8.01539	7.95454	7.77268	7.95677	7.81294	7.75665	7.5893	7.95471	7.80823	8.0743	7.95578	7.92177	7.96435	7.95509	8.93797	8.11498
109232_at	Sccpdh	lm	Up	8.95376	8.92334	9.10511	8.981	8.83373	8.9093	8.78193	8.95464	9.14996	9.25907	8.90258	8.79429	9.22495	9.06349	8.94235	9.04239	8.87873	8.86299	9.11268	9.04425	9.11221	8.99532	9.07991	9.19026	9.34119	8.89796	9.01456	8.95242	9.04748	9.10844	9.11989	9.24961	9.28826	9.25926	9.25767	9.29203	9.14842	9.13211	9.55214	9.25674
24071_at	Synj2bp	lm	Up	8.34019	8.45411	8.23625	8.35069	8.40632	8.31744	8.5215	8.17942	8.26291	8.23012	8.26328	8.4816	8.3086	8.45005	8.4351	8.58599	8.39275	8.46155	8.50483	8.31521	8.40349	8.414	8.20405	8.40982	8.32982	8.51498	8.38386	8.43549	8.48569	8.34843	8.42571	8.5957	8.77119	8.50428	8.48503	8.6915	8.53288	8.46473	9.19259	8.67671
102060_at	Gadd45gip1	lm	Up	7.25074	7.27175	7.19127	7.28313	7.23918	7.35309	7.06215	7.50373	7.37717	7.6696	7.32531	7.73374	7.39139	7.40849	7.26104	7.489	7.51303	7.22815	7.24855	7.24979	7.48019	7.32712	7.48663	7.36163	7.76472	7.27665	7.04039	7.32028	7.37201	7.54548	7.43126	7.49062	7.41329	7.60884	7.89934	7.56092	7.23213	7.42203	8.55506	7.50109
27362_at	Dnajb9	lm	Up	10.5576	10.719	10.6737	11.0093	11.1005	10.9301	10.7833	10.867	10.5987	10.7215	10.3675	10.773	10.8682	10.774	11.1099	10.8872	10.6913	11.1157	10.7719	10.7675	10.2864	11.0695	10.5207	11.1492	10.7585	11.0701	11.0921	10.9908	11.2264	11.0319	10.8158	11.1828	11.3367	10.9106	11.221	11.2189	10.7188	10.8068	11.5559	10.8511
54189_at	Rabep1	lm	Up	6.41645	6.40279	6.66955	6.40558	6.77489	6.29587	7.10184	6.58124	6.36336	6.38278	6.51523	6.66079	6.42275	6.43549	6.81069	6.54831	6.84128	6.59673	6.4882	6.3945	6.58045	6.54695	6.75061	6.64955	6.63865	6.49399	6.48273	6.68594	6.62255	6.63181	6.47682	6.65056	6.89485	6.64846	6.99902	6.99839	6.79801	6.57094	7.3518	6.81277
66320_at	Tmem208	lm	Up	10.2149	10.1761	10.3085	10.1375	10.0823	10.1344	10.0695	10.2721	10.2755	10.2786	10.3987	10.2903	10.2161	10.3771	9.97149	10.0559	10.3555	10.1378	10.2769	10.1463	10.5678	10.1986	10.6185	10.2857	10.4724	10.3101	10.1319	10.2986	10.1745	10.1162	10.2543	10.3311	10.304	10.4232	10.1856	10.2796	10.4249	10.4167	11.4448	10.5579
100036768_at	Gm11696	lm	Up	3.3414	3.43577	3.28309	3.3562	3.36377	3.18658	3.1246	3.4941	3.22427	3.25776	3.44278	3.58854	3.23455	3.40738	3.36119	3.34786	3.10964	3.43846	3.43331	3.26213	3.2908	3.55327	3.5505	3.66264	3.48642	3.68497	3.27937	3.17144	3.47601	3.32111	3.49795	3.3677	3.51923	3.67175	3.72004	3.25214	3.63286	3.47634	4.01183	3.63264
27045_at	Nit1	lm	Up	9.89835	9.86317	10.1036	9.92661	9.94809	10.027	10.052	9.99848	9.89979	9.86698	10.0823	10.0454	9.99273	10.1071	9.94783	10.1566	10.1539	10.1327	10.1517	9.99464	10.0424	10.1227	10.1122	10.1887	10.0732	10.2357	10.1541	10.1553	9.98312	9.95634	10.2408	10.2337	10.289	10.3238	10.1833	10.0988	10.2904	10.3193	10.2594	10.2618
213989_at	Tmem82	lm	Up	7.5542	7.80743	7.70203	7.66372	7.49105	7.89656	7.60161	7.63472	7.79536	7.55465	7.67122	7.94814	7.60996	7.90567	7.67057	8.09639	7.57069	7.47522	7.79761	7.9044	7.84642	7.60239	7.93142	7.64013	7.97724	7.71784	7.70058	7.5603	7.87207	7.71091	8.09901	8.12276	8.01136	8.04562	7.88088	8.03121	7.99791	7.67642	7.76488	8.02424
70103_at	Znhit1	lm	Up	8.88796	8.66413	8.73724	8.76807	8.90405	8.72764	9.02605	9.03267	8.83656	8.77623	8.76152	8.92265	8.76999	8.94905	8.82779	8.73448	9.02318	8.87993	8.82981	8.83679	8.88408	8.82773	9.14945	8.76335	8.9874	8.8882	8.89292	9.02646	9.0847	8.93429	9.05357	8.87046	9.07535	8.95808	9.08207	9.09656	8.94654	9.10797	9.75987	9.06078
12182_at	Bst1	lm	Up	11.23	11.0168	11.0977	11.236	11.3992	11.4029	11.2284	11.0653	11.1471	11.1943	11.204	11.2954	11.1573	11.2222	11.1768	11.1991	11.2192	11.3127	11.4097	11.2315	11.1816	11.304	11.3704	11.3665	11.5158	11.4369	11.4451	11.4249	11.1775	11.3247	11.6205	11.4703	11.5731	11.5321	11.3459	11.2525	11.5004	11.609	11.3677	11.384
110006_at	Gusb	lm	Up	8.23983	8.42613	8.32411	8.31758	8.44636	8.29866	7.76529	8.22943	8.41689	8.42574	8.32246	8.58942	8.35113	8.35628	8.39816	8.36707	8.2702	8.37092	8.52026	8.51621	8.33819	8.40949	8.53433	8.51105	8.47809	8.24936	8.40467	8.19989	8.57281	8.45975	8.50125	8.52663	8.77749	8.4903	8.59785	8.53568	8.79659	8.47296	8.50375	8.61048
11568_at	Aebp1	lm	Up	4.03074	3.59225	3.46781	3.43597	4.07235	3.7871	3.86948	3.47487	3.34397	3.61885	3.58106	3.61342	3.57305	3.72818	3.62955	3.93978	3.64227	3.61697	3.42907	3.35477	3.38613	3.91515	3.87512	3.87782	3.87288	3.85941	4.05495	3.95653	3.90607	3.18135	4.22758	3.75581	3.9615	3.79907	3.9609	3.81831	4.14917	3.51967	3.95824	3.88827
74114_at	Crot	lm	Up	11.6177	11.3021	11.2789	11.363	11.7102	11.1223	11.5059	11.2273	11.5293	11.5152	11.7075	11.4963	11.2935	11.3189	11.4716	11.1233	11.5034	11.4322	11.2007	10.9195	11.7913	11.629	11.6697	11.6675	11.5555	11.6911	11.4154	11.6256	11.3569	11.4691	11.4979	11.5671	11.3696	11.5328	11.6263	11.7627	11.3818	11.7101	11.9946	11.9298
20210_at	Saa3	lm	Up	4.52514	4.85965	4.64	4.81722	4.5445	4.74049	4.74326	5.05443	4.55394	4.36956	4.73962	5.15946	4.69406	4.86173	4.37008	5.1485	4.86224	4.72567	4.60681	4.68447	4.77669	4.76946	4.62388	5.04996	4.56985	4.95461	4.74099	4.71996	5.08619	5.27783	4.8666	4.77411	4.87478	5.06577	4.97344	4.75165	5.33626	5.012	4.94431	5.0139
19672_at	Rcn1	lm	Up	5.94943	6.0696	5.70524	6.36202	6.3497	5.60814	5.78843	6.25003	5.60434	5.88456	6.04799	5.99027	6.16183	5.92028	6.08661	5.70655	5.97759	6.14117	5.61004	6.20389	5.96902	6.21478	5.82018	6.12213	6.07865	5.8294	6.07047	6.32822	6.48695	6.05268	5.99103	6.22035	6.43319	6.075	6.28287	6.24803	6.17796	6.08734	6.51935	6.11927
68347_at	0610011F06Rik	lm	Up	9.83491	9.56364	9.61982	9.75853	9.62878	9.68021	9.86667	9.66901	9.79371	9.69309	9.67243	9.77174	9.60507	9.7001	9.94759	9.78178	9.87024	9.96879	9.77732	9.7554	9.68785	9.85002	9.77103	9.78863	9.82903	9.87648	9.85808	9.97905	9.83433	9.90486	10.0663	9.92049	9.91066	9.8918	9.9901	10.0092	9.73978	9.97107	10.4835	9.89012
432769_at	Zfp708	lm	Up	3.00356	2.74494	2.84069	2.92513	3.1086	2.89297	3.08761	2.94595	2.55194	2.80115	2.92907	3.15797	2.73864	2.77811	2.92935	2.90789	3.12612	3.14488	2.73168	3.10584	2.65633	2.85244	3.23538	2.79493	3.09207	3.47206	2.86392	3.51546	3.09131	3.4485	2.91945	2.65194	3.17182	3.37402	3.22809	3.2131	3.05684	3.2081	3.36793	3.27282
257635_at	Sdsl	lm	Up	8.40144	8.55378	8.59673	8.29429	8.3472	8.32408	8.07636	8.27674	8.39783	8.42455	8.51252	8.45593	8.3039	8.46997	8.42362	8.61819	8.45252	8.18823	8.64134	8.595	8.43576	8.479	8.25558	8.42053	8.52016	8.65802	8.50179	8.47743	8.38721	8.61656	8.46525	8.80704	8.65971	8.71698	8.63765	8.50129	8.87004	8.53432	8.78874	8.58677
229681_at	St7l	lm	Up	7.48014	7.40954	7.25512	7.31059	7.66929	7.52773	7.21562	7.45695	7.57854	7.416	7.42635	7.63778	7.46944	7.39678	7.34219	7.51629	7.65262	7.4755	7.19987	7.24365	7.70681	7.43353	7.79367	7.55644	7.57092	7.37404	7.5972	7.78503	7.71759	7.50502	7.46144	7.57861	7.55078	7.6284	7.57666	7.62419	7.56278	7.48575	8.54021	7.73158
56327_at	Arl2	lm	Up	5.72638	5.70293	5.97666	5.79125	5.83126	5.99557	5.7535	5.83053	5.91814	5.83554	5.84275	5.83598	5.76677	5.96041	5.961	6.02824	5.77497	5.94635	5.9479	6.08444	5.7756	6.04819	5.69316	5.76908	5.89981	6.21719	5.91241	6.18346	5.9872	5.94968	6.08815	6.05784	6.14725	6.07385	6.09946	6.104	6.03087	6.09357	6.30144	6.1413
23986_at	Eci2	lm	Up	10.1696	10.1551	10.1773	10.2145	10.2862	10.0341	10.1599	10.2555	9.99444	10.1275	9.86546	10.1753	10.0062	10.0643	10.305	10.2037	10.206	10.1573	10.267	10.3549	10.1694	10.0136	10.1561	10.3744	10.3212	10.2238	10.3331	10.3442	10.1896	10.2822	10.2757	10.3949	10.3044	10.4338	10.3302	10.3097	10.2155	10.5034	10.9758	10.4001
545938_at	Zfp607	lm	Up	2.48081	2.46802	2.50813	2.69671	2.39325	2.59761	2.41857	2.81799	2.58285	2.96597	2.48719	2.46305	2.62836	2.52784	2.87864	2.58946	2.8984	2.8326	2.94376	2.6305	2.90108	2.61408	2.50129	2.72549	2.66622	2.73186	2.69973	2.61546	2.79226	2.88859	3.47991	2.93462	2.81344	2.77912	2.82782	2.77205	2.53126	2.60403	3.32639	2.64426
207965_at	Mettl21d	lm	Up	5.5874	5.4108	5.52671	5.53555	5.53895	5.58459	5.42684	5.52717	5.46299	5.46408	5.61749	5.59143	5.33406	5.74795	5.51131	5.32328	5.59821	5.50077	5.60717	5.50747	5.5341	5.58879	5.58744	5.64387	5.71117	5.55503	5.53219	5.60967	5.48603	5.58872	5.52494	5.67395	5.7223	5.64751	5.57599	5.82767	5.72652	5.58624	6.86503	5.53942
215723_at	Mfsd6l	lm	Up	6.05872	6.20484	6.17006	6.07747	6.06644	5.98464	6.27164	6.28721	6.33497	6.50706	6.16587	5.74913	6.02957	6.63468	6.25947	6.42919	6.1871	6.40378	6.25623	6.14326	6.25683	6.19104	6.28116	6.12666	6.17191	6.55247	6.30185	6.32463	6.34961	6.05467	6.48143	6.21708	6.45481	6.41871	6.61564	6.72968	6.64246	6.16823	6.30868	6.57398
277939_at	C2cd3	lm	Up	5.21416	4.86889	5.12455	5.02982	5.1787	4.90152	4.98243	4.95418	4.84243	4.95673	4.88046	5.10525	5.01232	4.87205	5.36166	5.42006	5.05719	5.4497	5.12082	5.10751	4.92288	5.28992	4.66568	5.15983	4.96854	5.44506	5.37098	5.38998	5.07475	5.05327	5.23012	5.3796	5.34791	5.15156	5.54309	5.28784	5.08091	5.31792	5.19172	5.38715
225887_at	Ndufs8	lm	Up	10.4608	10.272	10.4615	10.3129	10.1294	10.26	10.2054	10.5478	10.4995	10.3666	10.3768	10.1892	10.43	10.5337	10.1915	10.3104	10.5247	10.3566	10.4275	10.2719	10.6471	10.1994	10.501	10.3617	10.5324	10.4039	10.4941	10.5857	10.4056	10.3526	10.2911	10.3144	10.472	10.7048	10.447	10.398	10.5582	10.4849	11.6942	10.661
76809_at	Bri3bp	lm	Up	5.44818	6.00365	5.628	5.86841	5.84564	6.13417	5.49553	5.42573	5.48285	5.95848	5.72444	6.13463	5.84997	5.93107	5.83991	6.38224	5.57232	5.69807	5.75023	6.19717	5.70049	5.853	6.03304	6.17537	6.18073	5.76469	5.62631	5.69877	5.67698	5.83566	6.1545	6.07568	5.96341	6.16157	6.23601	5.95351	5.77434	6.01173	5.83327	6.12658
106648_at	Cyp4f15	lm	Up	2.99221	2.94319	3.03181	3.01775	3.04836	3.05525	3.10638	3.07713	3.09347	3.11241	3.20728	3.15237	3.0613	3.12453	3.21535	2.97966	2.8684	3.18253	2.86365	2.91516	3.23612	3.26542	2.95447	2.93684	3.26644	3.9856	3.22045	3.34407	3.33527	3.02263	3.19363	3.4054	3.48191	3.10353	3.23103	3.1737	3.17063	3.36172	3.1221	3.50122
216021_at	Stox1	lm	Up	2.45387	2.60073	2.81323	3.06384	2.38614	2.95207	2.39924	2.60775	3.05812	2.3627	2.70933	2.66255	2.7867	2.86155	2.79859	2.56148	2.5615	2.74468	2.9814	2.79633	2.62493	2.57906	3.02944	2.82258	2.99059	3.17523	2.44449	2.60776	2.84022	2.76858	2.63716	2.93064	2.78095	2.91348	2.71747	3.14922	3.03533	2.96694	3.23893	2.99624
20333_at	Sec22b	lm	Up	9.76097	9.94886	9.90926	9.75652	9.77032	9.72216	9.63046	9.78163	9.66727	9.92099	10.1056	9.9645	9.86063	9.95688	9.72809	9.72861	9.63435	9.62243	9.69332	9.88335	9.99956	9.97507	10.0874	9.94816	10.1215	9.70898	9.80917	9.68545	9.81319	9.90805	10.0485	10.0645	9.95548	9.97463	10.0392	10.0288	9.88032	9.99266	10.2821	10.1178
12460_at	Ccs	lm	Up	8.02206	8.04609	8.18607	7.88877	7.81188	7.85425	7.94603	8.00545	7.95753	7.87299	7.90622	8.10449	7.98959	8.09559	8.01326	8.20871	8.11572	8.03773	8.01618	8.03374	8.01227	8.13806	7.80979	8.06776	8.03702	8.25601	8.11128	8.30358	8.11189	8.14575	8.04632	8.32299	8.12315	8.31359	8.23053	8.20866	8.13776	8.09816	8.46561	8.32029
67073_at	Pi4k2b	lm	Up	11.5399	11.2891	11.4586	11.4382	11.4537	11.4538	11.7262	11.4598	11.4934	11.373	11.3946	11.326	11.4495	11.4346	11.6062	11.5276	11.7219	11.6413	11.571	11.4476	11.503	11.4996	11.3353	11.4633	11.3028	11.6639	11.726	11.7593	11.4851	11.569	11.6913	11.7013	11.7163	11.6558	11.5004	11.7344	11.7422	11.6236	12.2117	11.7733
14979_at	H2-Ke6	lm	Up	6.9354	6.99306	6.80024	7.10976	6.6876	6.87792	7.02571	6.7939	6.4949	7.08759	6.72814	6.4696	7.0897	6.69788	7.33874	7.06607	6.70076	7.13955	6.67755	6.82097	6.75524	7.10089	6.69496	7.34103	6.8521	7.21292	6.7622	7.09363	7.21015	7.03708	7.32956	7.01618	7.12986	6.8813	7.30139	7.11733	7.13175	6.96664	7.47559	6.79175
13929_at	Amz2	lm	Up	7.28013	7.17549	7.26091	6.97818	6.93305	6.89979	7.05004	7.25534	7.10927	7.28328	7.1178	7.10131	7.38609	7.33627	6.97156	7.19965	7.29296	7.11471	7.19946	7.07349	7.34326	7.27584	7.23636	7.19042	7.08344	7.36431	7.20697	7.28904	7.1497	7.2278	7.19549	7.52103	7.04849	7.21777	7.41049	7.23873	7.46385	7.07316	8.14546	7.482
17312_at	Clec10a	lm	Up	2.59126	2.56717	2.8946	2.61571	2.58533	2.59833	2.88198	2.67064	2.63362	2.40499	2.51862	2.59514	2.46404	2.58438	2.80677	2.81724	2.52716	2.54472	2.62532	2.56679	2.68189	2.87811	2.74096	2.76931	2.91162	2.6715	2.98485	2.5993	2.9598	2.91036	2.8672	2.81017	3.04472	3.03607	2.69553	2.83214	2.59315	2.88634	2.77678	3.04597
14681_at	Gnao1	lm	Up	3.64504	3.59651	3.59307	3.84335	3.68654	3.81552	3.90282	3.62717	3.43794	3.66961	3.70487	3.97643	3.54696	3.70484	3.40963	3.7728	3.44741	3.91633	3.60813	3.86823	3.75032	3.92455	3.47598	3.92761	3.61449	4.09975	3.84396	3.91068	3.96102	3.8894	3.83712	3.9698	4.10262	4.10061	3.66606	3.87768	3.89342	4.02036	3.95817	3.72667
22275_at	Urod	lm	Up	7.15343	7.26534	7.3254	7.0337	7.0652	6.86744	7.25668	7.37085	6.94763	7.04963	7.16906	7.02544	6.91448	7.36162	7.34328	7.49649	7.49335	7.43325	7.42357	7.35326	7.13091	7.21798	7.04064	7.16417	7.04472	7.44906	7.41633	7.52618	7.19499	7.35371	7.54248	7.41767	7.33211	7.35723	7.31043	7.43816	7.27747	7.38336	7.58774	7.59484
94065_at	Mrpl34	lm	Up	9.49787	9.37941	9.64897	9.20498	9.14947	9.2834	9.24132	9.4385	9.61414	9.41636	9.65124	9.45911	9.26281	9.59488	9.14741	9.44253	9.54831	9.47878	9.58668	9.18636	9.59861	9.40282	9.70928	9.29087	9.54683	9.61011	9.4852	9.7431	9.35495	9.40225	9.42565	9.35443	9.49823	9.54493	9.54217	9.44056	9.7672	9.54759	10.3969	9.84221
66841_at	Etfdh	lm	Up	11.2647	11.2182	11.2374	11.1641	11.1979	11.1899	11.2159	11.1568	11.3089	11.3406	11.1718	11.1603	11.2326	11.1682	11.3138	11.3118	11.3088	11.36	11.1642	11.0871	11.4001	11.4872	11.3274	11.3417	11.3532	11.4691	11.3546	11.3159	11.2114	11.3043	11.2786	11.528	11.4449	11.4513	11.5614	11.4709	11.2793	11.5484	11.4024	11.6437
66599_at	Rdm1	lm	Up	5.58	5.36141	5.5867	5.29393	5.24207	5.36759	5.47256	5.49788	5.48983	5.36903	5.60937	5.25888	5.56118	5.328	5.086	5.24889	5.62523	5.46449	5.38134	5.19882	5.64306	5.39761	5.68538	5.61363	5.56431	5.46549	5.36066	5.64465	5.39866	5.34693	5.68581	5.60146	5.53915	5.5417	5.62553	5.59336	5.40363	5.46454	6.59812	5.44073
68117_at	Apool	lm	Up	9.11993	8.923	9.10122	8.93248	9.02411	8.87622	9.09019	9.26265	8.96829	9.02088	8.99744	9.1124	9.15311	9.15913	9.05884	9.10451	9.12482	8.96272	9.08866	9.07969	9.12949	8.91705	9.28407	9.13036	9.15009	9.07112	9.18746	9.26782	9.13263	9.17754	9.06627	9.27891	9.27072	9.43171	9.30086	9.10509	9.06509	9.25575	9.9041	9.1566
66427_at	Cyb5b	lm	Up	12.7678	12.7289	12.8086	12.7234	12.6555	12.7864	12.8687	12.6744	12.703	12.728	12.5349	12.7125	12.8378	12.7847	12.8642	13.1058	12.8312	12.9306	12.8851	12.8238	12.6614	13.0304	12.5481	12.8063	12.8203	12.9851	12.8832	12.9032	12.8615	12.87	13.0361	13.0639	13.0699	12.8527	13.0844	13.1247	12.9948	12.8768	12.9607	13.0466
76561_at	Snx7	lm	Up	10.5809	10.4897	10.5921	10.5152	10.512	10.4277	10.8574	10.8415	10.6597	10.5808	10.572	10.5759	10.5376	10.5902	10.6783	10.8385	10.7064	10.8716	10.8176	10.5941	10.3959	10.7268	10.4913	10.6661	10.5474	10.7307	10.8772	10.8681	10.6161	10.7281	10.7522	10.8516	10.7705	10.8554	10.7827	10.7316	10.9152	10.7367	11.5442	10.8003
110842_at	Etfa	lm	Up	12.1249	12.052	12.1729	12.0023	11.9135	11.9786	12.0446	12.0856	12.0267	12.0682	12.0971	12.0593	12.1201	12.0887	12.085	12.2284	12.1481	12.1131	12.1132	12.1871	12.1565	12.0949	12.102	12.18	12.0638	12.1851	12.1169	12.2035	12.1396	12.2018	12.0737	12.3239	12.1915	12.2677	12.3288	12.2856	12.1963	12.2804	12.7887	12.3515
326618_at	Tpm4	lm	Up	9.13568	9.00744	9.20656	8.91236	9.06756	8.75437	8.84309	9.24249	9.1823	8.99557	9.09989	9.08019	9.11479	9.26145	9.04057	8.7041	9.21882	9.28544	8.9926	9.03254	9.33217	9.12624	9.20976	9.32578	9.27774	9.22112	9.08382	9.22176	9.28025	8.96091	8.90003	9.14084	9.10642	9.42526	9.03016	8.97937	9.36636	9.33477	9.91877	9.51595
66646_at	Rpe	lm	Up	8.62205	8.97051	8.84937	8.94956	9.03467	8.59717	8.94844	8.85865	8.84755	9.0196	8.99477	8.86367	9.19845	8.7768	8.7969	8.71494	8.93076	8.75125	8.71809	8.90826	8.87083	9.161	9.09253	8.97301	8.94016	8.69492	8.9135	9.00601	9.02649	9.00372	8.97263	9.02154	9.12624	8.87285	8.85373	9.0458	9.0903	8.99618	10.055	8.99909
72748_at	Hdhd3	lm	Up	9.63626	9.47181	9.74283	9.338	9.15487	9.47665	9.40899	9.44768	9.83156	9.5617	9.76019	9.34823	9.62799	9.61715	9.3288	9.23415	9.63902	9.40543	9.63224	9.47435	10.0904	9.42422	9.87273	9.58008	9.6256	9.8308	9.54906	9.68771	9.44303	9.3261	9.81298	9.61831	9.48477	9.74921	9.53925	9.61298	9.68419	9.70764	10.1673	9.96651
18194_at	Nsdhl	lm	Up	7.5651	7.76012	7.91731	7.58969	7.37623	7.52279	7.50176	7.96047	7.63929	7.52012	7.5283	7.33261	7.93086	7.77303	7.54385	7.6923	7.80688	7.56579	7.78782	7.71671	7.77503	7.62971	7.76091	7.5729	7.76627	7.61715	7.82544	7.70878	7.71862	7.67385	7.51628	7.8758	7.91844	8.1464	7.91659	7.85636	8.22626	8.00425	7.55845	7.83583
66667_at	Hspbap1	lm	Up	3.90769	3.59254	4.04125	3.68939	4.1293	3.90955	3.80346	4.26363	3.52624	3.7127	3.67654	3.93918	4.08903	4.10097	4.09238	3.79087	3.69973	3.83777	3.37926	3.99749	3.81298	3.74199	3.69807	3.66763	4.00021	4.00633	3.85867	3.87562	4.29686	4.29008	3.94618	4.19202	4.42111	4.02011	4.32065	4.0564	4.00464	4.085	4.00662	3.92686
69804_at	Tmem147	lm	Up	9.94987	9.81511	9.93923	9.77294	9.68471	9.66322	9.58272	9.87243	10.0555	9.84272	9.92478	9.64423	9.83157	9.80958	9.8239	9.53064	10.0021	9.92261	9.9307	9.82677	10.1365	9.96996	10.0589	9.90046	10.0518	9.96024	9.88754	9.92528	9.94571	9.8738	9.7422	9.81729	9.80562	10.0787	10.0126	9.92268	10.0011	10.0695	10.7493	10.2106
18218_at	Dusp8	lm	Up	3.99236	4.00426	3.83903	4.01198	3.42682	3.72237	4.19524	3.72305	3.96617	4.22823	3.96724	4.05005	3.6477	3.84435	3.92736	3.82836	3.99072	3.7708	4.01687	4.00227	4.23254	4.00712	3.90385	3.97059	4.11967	3.79547	3.79396	3.50366	4.13606	4.09488	4.57629	4.10466	4.17781	4.05044	4.07225	4.18992	4.25168	4.20212	3.78612	4.09548
407785_at	Ndufs6	lm	Up	11.4002	11.2886	11.3993	11.3277	11.1837	11.411	11.3534	11.371	11.4316	11.3581	11.3151	11.3401	11.2414	11.3399	11.3387	11.4448	11.4088	11.4396	11.4306	11.3771	11.4163	11.4608	11.3463	11.3687	11.4548	11.4567	11.419	11.3919	11.5005	11.4356	11.3898	11.4584	11.4978	11.4567	11.6082	11.4698	11.5069	11.5966	12.4231	11.5293
26357_at	Abcg2	lm	Up	10.894	10.7921	10.7456	10.6722	10.6387	10.5002	10.7976	10.639	10.9486	11.1927	10.6398	10.6304	10.9247	10.9716	10.8848	10.9103	10.9346	10.9636	10.8662	10.6129	10.9425	11.0401	10.7887	10.8013	11.0344	10.9163	10.8329	10.9378	10.8798	10.7422	10.7236	11.0337	10.9213	10.8192	11.2186	11.4015	10.8189	10.9339	11.1501	11.2512
56205_at	Ensa	lm	Up	9.0619	9.08725	9.02783	8.93132	8.94681	9.11059	8.96736	8.84603	8.98539	8.98948	9.08923	9.00297	9.00185	9.02547	9.01914	9.23468	9.09314	9.01891	9.19359	8.9341	8.91664	9.2242	8.97096	9.04196	9.09492	9.14298	9.0423	9.0171	8.98814	9.12049	9.15788	9.2033	9.1762	9.07041	9.2554	9.22029	9.28665	8.92024	9.83425	9.42173
215210_at	Tmem120a	lm	Up	10.6575	10.5306	10.7025	10.6017	10.7087	10.8213	10.733	10.7158	10.4227	10.5635	10.6133	10.6557	10.5519	10.6792	10.6767	10.8625	10.6082	10.5848	10.6955	10.6324	10.7268	10.3965	10.8159	10.7987	10.8814	10.6828	10.8866	10.9024	10.866	10.7981	10.7806	10.8449	10.7229	10.9431	10.8466	10.7343	10.8404	10.8358	11.4101	10.7655
68611_at	Mrpl28	lm	Up	8.37423	8.65043	8.65068	8.47769	8.44134	8.43698	8.53104	8.67455	8.56824	8.48364	8.57275	8.50804	8.3922	8.64298	8.35954	8.66472	8.5338	8.68158	8.62195	8.64496	8.74492	8.52324	8.67512	8.43459	8.67887	8.63189	8.50931	8.53685	8.70545	8.59309	8.47526	8.7607	8.6769	8.7156	8.60369	8.62347	8.6925	8.58529	9.89577	8.71178
66397_at	Sar1b	lm	Up	12.8774	12.8221	12.8254	12.9043	12.9665	12.8127	12.8626	12.9188	12.8582	12.7287	13.0843	12.8796	12.8912	13.0182	13.0112	12.8732	12.9437	12.9907	12.9763	12.9066	12.9376	12.8763	13.1275	13.0635	12.9237	13.1025	13.0645	13.1213	13.0092	12.9418	12.7975	13.0167	12.8581	13.2544	13.0397	13.041	13.0937	13.2523	13.6134	13.111
97487_at	Cmtm4	lm	Up	5.83117	5.76045	5.77707	5.82822	5.82628	5.78377	5.77229	5.88501	5.92712	5.77776	6.13389	5.58623	5.80792	5.9707	5.67787	5.54316	5.94796	5.78056	5.92204	5.68532	5.93925	5.79241	5.97636	6.05379	5.87518	6.0021	6.09987	6.06501	5.99276	5.82586	5.75745	5.9897	5.87139	5.9904	5.85264	6.04808	6.14447	5.88915	6.71211	6.06273
66905_at	Plin3	lm	Up	11.9013	11.9591	12.0779	11.9274	11.9324	12.2123	12.0266	11.9053	11.9703	12.0249	12.116	12.0236	12.04	12.1934	11.937	12.191	11.9652	12.0114	12.0263	12.0301	12.2051	12.1913	12.1664	12.0923	12.3193	12.0331	12.0054	11.9295	11.9849	12.0318	12.3415	12.156	12.3296	12.1974	12.2241	12.2719	12.2059	12.1189	12.334	12.2097
54204_at	2015-09-01	lm	Up	4.3813	4.1282	4.11546	4.46924	4.77627	4.28246	4.29542	4.30421	4.5139	4.57377	4.36388	4.52064	4.38264	4.41467	4.31882	4.25049	4.20826	4.5106	4.57368	4.5247	4.51413	4.63611	4.29334	4.51431	4.71087	4.93612	4.45112	4.37899	4.61458	4.59411	4.80006	4.67302	4.71022	4.84981	4.27221	4.55933	4.35419	4.58748	4.60135	4.60268
68021_at	Bphl	lm	Up	7.40909	7.33881	7.17437	7.20815	7.10164	6.94773	7.25232	7.30104	7.3366	7.20915	7.0785	7.1224	7.31784	7.41431	7.39397	7.31144	7.41336	7.67624	7.27504	7.29152	7.34581	7.30285	7.41323	7.18368	7.27436	7.53334	7.624	7.54803	7.30293	7.15439	7.218	7.58905	7.43978	7.44983	7.28488	7.46431	7.32622	7.49376	7.70528	7.81735
238463_at	Tubal3	lm	Up	10.926	10.8341	11.0485	10.8112	10.7057	11.0858	11.0202	11.0136	10.7727	10.8234	10.6939	11.0686	11.0612	11.079	11.0237	11.2285	11.0459	11.0006	11.089	10.9463	10.9413	11.0698	10.996	10.9216	10.8405	11.0458	11.0135	11.1243	10.8839	11.1406	10.8312	11.1858	11.0275	11.1204	11.3626	11.1096	11.1013	11.1017	11.7553	11.1078
78304_at	Lsmd1	lm	Up	9.69977	9.59829	9.83654	9.55578	9.59551	9.59512	9.39858	9.76301	9.87007	9.61822	9.86347	9.9319	9.65045	9.80158	9.52835	9.75965	9.86398	9.67373	9.81661	9.6465	9.79158	9.64507	9.6971	9.7361	9.77725	9.80548	9.61201	9.75894	9.74893	9.79683	9.62267	9.79672	9.82521	9.88146	9.79613	9.69366	9.89132	9.70027	10.9498	9.98849
23793_at	Adam25	lm	Up	2.79243	2.81226	2.85465	2.81976	2.794	2.76394	2.72635	2.84931	2.74111	2.80768	3.18482	2.69812	3.07497	2.86699	2.76394	2.86627	2.81908	2.97005	2.63694	2.82786	2.76475	2.99067	2.87843	2.69712	2.86985	3.09158	2.92323	2.89862	3.08794	2.90883	3.35204	2.91613	2.89731	2.84416	2.74469	3.0625	2.92828	2.84238	3.83296	3.00585
109108_at	Slc30a9	lm	Up	9.48167	9.36324	9.44941	9.44183	9.44032	9.31984	9.80724	9.58526	9.43835	9.28664	9.69175	9.3031	9.44626	9.45179	9.45252	9.46566	9.67924	9.67362	9.56626	9.44035	9.6186	9.47542	9.58443	9.55643	9.42895	9.61584	9.64961	9.85391	9.52418	9.36446	9.47781	9.55825	9.55863	9.67735	9.34962	9.69403	9.79467	9.71821	10.4583	9.74581
52840_at	Dbndd2	lm	Up	7.99151	8.11653	8.04336	7.89488	8.04806	8.22715	7.94291	7.77852	8.11749	8.27225	8.05503	8.19678	8.0754	8.15575	7.99559	8.09768	7.94617	7.8332	7.9711	8.12673	8.12323	8.201	8.1518	8.09772	8.34704	8.04754	7.9387	7.94939	7.97605	8.03041	8.20447	8.29224	8.16352	8.13133	8.3437	8.02725	8.26698	7.96985	9.18908	8.20313
72080_at	2010317E24Rik	lm	Up	3.17382	2.78017	3.02261	2.8113	3.09549	3.11663	2.93191	3.08468	3.24274	3.06873	2.92636	2.78073	2.83597	2.87225	2.89006	3.07474	2.92394	3.24257	3.27681	2.90324	3.27298	3.40868	2.95679	2.82338	3.40891	3.34065	3.09868	3.29754	2.95574	2.875	3.62627	3.02013	3.32313	3.35105	3.36135	2.93833	2.90055	3.20432	3.54446	3.05825
77701_at	Lcn12	lm	Up	3.15362	3.20717	3.15352	3.26358	3.25949	3.243	3.18314	3.14245	3.3019	2.91383	3.32726	2.85688	3.19458	3.24931	3.10176	3.10523	3.34942	3.22917	3.39018	3.72644	3.2101	3.33013	3.08478	3.23885	3.05242	3.22994	3.70023	3.42911	3.66329	3.19073	3.38114	3.87611	3.12639	3.42179	3.20647	3.707	3.20309	3.49699	3.35497	3.44154
27418_at	Mkln1	lm	Up	9.10786	9.05862	9.15959	8.94447	9.01749	9.16291	9.27624	9.18409	9.22781	9.05426	9.2236	8.94832	9.12267	9.23251	9.11853	9.19795	9.2275	9.09814	9.08826	9.00598	9.26554	9.09331	9.29381	9.26376	9.26863	9.31266	9.19661	9.21624	9.1005	9.08367	9.2533	9.23408	9.37339	9.3987	9.31279	9.3079	9.39642	9.38208	9.42694	9.3643
276891_at	Timd4	lm	Up	2.76126	2.82985	2.86918	2.74825	2.90266	2.79349	2.9223	2.93165	2.88424	2.85091	2.74812	2.8064	2.89815	2.86082	3.05145	2.88404	3.17452	2.82629	2.8437	2.91873	2.84678	3.01019	2.8597	2.8746	2.82685	2.9827	3.14036	3.48564	3.00748	2.8499	3.05361	2.98713	3.9018	3.09793	2.8306	2.68807	3.13339	2.79863	3.14411	3.16304
69672_at	Txndc15	lm	Up	10.2343	10.2598	10.1776	10.3109	10.3103	10.27	10.3549	10.2941	10.1131	10.1551	10.1736	10.1912	10.3718	10.2808	10.3956	10.3678	10.2863	10.3094	10.2162	10.4252	10.2363	10.5032	10.3302	10.5017	10.4367	10.3612	10.3575	10.3527	10.5928	10.4118	10.4684	10.4808	10.5853	10.4716	10.4214	10.5072	10.3459	10.5352	10.5919	10.3225
26378_at	Decr2	lm	Up	8.88077	8.79474	8.69101	8.82689	9.20691	9.06593	8.74964	9.05979	8.64936	9.08156	8.66933	9.03597	8.88322	9.06698	8.97998	8.9284	8.99309	8.75457	8.86649	8.97067	8.49144	9.15041	9.029	9.04686	8.93327	8.97417	9.21431	9.30513	8.79119	9.15898	9.10463	9.18522	8.87591	9.30147	9.44017	8.86197	8.80425	9.1301	9.42045	9.09969
14790_at	Grcc10	lm	Up	9.70039	9.45386	9.71357	9.44186	9.47017	9.58771	9.75179	9.63418	9.65641	9.62719	9.67518	9.54469	9.45425	9.68588	9.58277	9.6997	9.79731	9.75334	9.84545	9.54979	9.63243	9.67997	9.60434	9.67651	9.44937	9.9644	9.7218	9.72489	9.56272	9.65107	9.63361	9.66271	9.80005	9.71555	9.77578	9.70219	9.85765	9.76096	10.6185	9.95168
67811_at	Poldip2	lm	Up	7.66038	7.69146	7.88584	7.83183	7.6536	7.57917	7.57496	7.7093	7.68024	7.87302	7.40942	7.59512	7.80732	7.72812	7.82649	7.95545	7.88999	7.76554	7.99622	7.8567	7.62857	7.83092	7.48565	7.84183	7.83052	7.63242	7.88948	7.82689	7.90813	7.7765	7.76486	7.99335	7.85647	7.97979	8.01523	7.92814	7.99451	7.8252	8.60885	7.67877
57742_at	Abhd1	lm	Up	6.90998	7.12653	7.33006	7.16369	7.33627	7.26277	7.18905	6.93178	7.04454	7.00528	7.33533	7.25983	6.94987	7.11328	7.53732	7.5185	7.1017	7.0536	7.1949	7.28863	7.14566	7.37687	7.17076	7.21402	7.26228	7.10538	7.18663	7.09672	7.27404	7.52973	7.73234	7.63065	7.39539	7.2138	7.19263	7.14259	7.27689	7.2662	7.55613	7.40256
68879_at	Prpf6	lm	Up	8.61047	8.63734	8.86505	8.54826	8.59178	8.84726	8.98828	8.76096	8.89988	8.5455	8.91306	8.64706	8.76407	8.89517	8.73424	8.65494	8.94744	8.93639	8.97669	9.0204	8.80087	9.11809	8.66856	8.81405	8.64646	9.02282	8.99148	8.77403	8.72716	8.66543	8.99739	8.90282	8.94302	8.88042	8.87865	9.06371	8.99301	8.86911	9.42502	8.91703
100532_at	Rell1	lm	Up	8.74257	8.78065	8.65514	8.97364	8.76655	8.85384	9.23251	8.76906	8.90374	8.84094	8.88812	8.85808	8.81478	8.79504	8.97517	8.71446	8.64091	8.70009	8.7852	8.89848	9.12074	8.93836	8.9948	9.11715	8.91438	8.77984	8.93527	8.67692	8.91722	8.72196	9.20577	9.07384	8.97124	8.99322	8.99978	9.21678	9.06271	8.86115	9.33353	8.88595
94063_at	Mrpl16	lm	Up	9.0638	9.23183	9.23964	9.18907	8.7435	8.97585	8.79385	9.28265	9.12587	9.08091	9.18514	9.22395	9.19516	9.23936	9.06794	9.12334	9.13515	9.17234	9.09013	9.17157	9.26492	9.16032	9.26224	9.08932	9.29548	9.21935	9.2197	9.15259	9.17911	8.99895	8.87512	9.36123	9.22695	9.40653	9.27258	9.23793	9.24558	9.25021	9.96903	9.30058
69836_at	Pla2g12b	lm	Up	10.9613	10.9736	10.809	10.8394	10.9389	11.0978	10.9943	10.8712	10.7911	10.7544	11.0857	11.0391	10.8641	10.9868	10.9197	10.9564	10.8326	10.8019	11.0895	10.8815	10.9804	11.0144	11.0641	10.9563	11.0204	10.976	10.9985	11.0759	10.9319	11.0743	11.2295	10.922	11.0901	11.1476	10.9749	10.851	11.0469	11.114	11.7895	11.1377
56433_at	Vps29	lm	Up	8.21713	8.32932	8.22051	8.24732	8.16261	8.00387	8.19641	8.36198	8.21709	8.09315	8.17538	8.14408	8.16706	8.31474	8.37611	8.15331	8.32618	8.28686	8.25323	8.28624	8.31639	8.20358	8.33158	8.14159	8.2343	8.21907	8.2238	8.38345	8.41705	8.26515	8.23967	8.37466	8.49236	8.45054	8.21007	8.26804	8.43727	8.31366	9.37185	8.23608
73720_at	Cst6	lm	Up	10.6348	10.3339	10.6654	10.8772	10.809	10.8676	10.7928	10.5979	10.6838	10.7079	10.7187	10.7012	10.4793	10.7408	10.5459	10.6739	10.6607	10.5396	10.6955	10.6084	10.8965	10.7168	10.6366	10.9366	11.0869	10.8434	10.7368	10.8713	10.7675	10.8765	10.9936	10.6976	10.7569	10.7241	10.8584	10.6674	10.7681	11.0063	11.5301	10.8067
26462_at	Txnrd2	lm	Up	7.38975	7.33548	7.37286	7.23566	7.08096	7.23684	7.27533	7.22098	7.37368	7.29712	7.13978	7.11257	7.24093	7.41808	7.31192	7.51532	7.49757	7.57796	7.47445	7.22913	7.39784	7.48591	7.27406	7.32137	7.55681	7.55366	7.36334	7.40281	7.33999	7.32739	7.39679	7.5596	7.46319	7.40598	7.59137	7.57659	7.53358	7.3496	7.74953	7.50483
56748_at	Nfu1	lm	Up	9.46439	9.6337	9.43425	9.37402	9.35354	9.23303	9.2961	9.52464	9.46067	9.62825	9.23988	9.71607	9.63734	9.46959	9.47132	9.62839	9.59198	9.5928	9.6117	9.51321	9.47823	9.56014	9.56199	9.46091	9.58733	9.53259	9.60053	9.50828	9.52901	9.57049	9.39496	9.76347	9.67658	9.62699	9.84713	9.50578	9.58222	9.60102	10.2798	9.6026
66928_at	3110001D03Rik	lm	Up	8.63889	8.70527	8.59017	8.55291	8.39336	8.43945	8.3514	8.62009	8.71944	8.61401	8.72239	8.68728	8.64725	8.67898	8.45218	8.46911	8.63399	8.65515	8.52739	8.49851	8.75996	8.60477	8.76349	8.45015	8.73825	8.66826	8.60334	8.65238	8.64144	8.57112	8.69642	8.68072	8.67065	8.67892	8.67228	8.68919	8.73679	8.67451	9.56147	8.83159
30959_at	Ddx25	lm	Up	3.23651	3.29549	3.5544	3.39194	3.27998	3.32526	3.16888	2.83293	3.23512	3.10425	3.63141	3.13834	3.34962	3.1496	3.13008	3.11953	2.84693	3.21916	3.32714	3.47795	3.13188	3.43597	3.32706	3.30945	3.23907	3.57319	3.05645	3.26532	3.60674	3.19634	3.1633	3.33994	3.57686	3.4963	3.30043	3.44246	3.50163	3.61665	3.82239	3.32344
664968_at	2210411K11Rik	lm	Up	8.63514	8.58386	8.82192	8.7813	8.53011	8.75933	8.60472	8.68459	8.71945	8.64385	8.89803	8.51925	8.59442	8.89842	8.67209	8.95538	8.8366	8.88576	9.08704	8.69332	8.70416	8.65819	8.52801	8.54394	8.78783	8.8985	8.82377	8.76636	8.85425	8.71084	8.61405	8.87547	9.10734	9.00593	8.8976	8.83786	9.27093	8.75075	9.05791	8.98237
74238_at	Mterfd3	lm	Up	8.49241	8.17069	8.3968	8.43725	8.55673	8.17123	8.41871	8.37794	8.63486	8.50918	8.15235	8.37543	8.58369	8.32035	8.57341	8.54014	8.41495	8.3878	8.33451	8.34408	8.47928	8.51086	8.47483	8.48457	8.49932	8.41933	8.46028	8.55393	8.51035	8.47439	8.51235	8.66292	8.56415	8.34008	8.57079	8.74027	8.34571	8.4181	9.52562	8.59212
20698_at	Sphk1	lm	Up	7.85535	7.93784	7.92047	7.82185	7.78781	7.87912	7.72072	7.46428	7.97585	8.1932	7.88499	7.87311	7.68744	8.0857	7.9262	8.16833	7.84394	7.89597	7.99622	7.83367	8.18409	8.10848	7.94167	7.67795	8.06672	7.95369	7.69266	7.6942	7.91129	7.83024	8.01068	8.20742	8.03081	7.93463	8.37455	8.26955	7.96088	7.82447	8.41564	7.93158
72129_at	Pex13	lm	Up	9.84845	9.80698	9.81907	9.74027	9.71178	9.91787	10.0165	9.97305	9.7547	9.69601	9.88281	9.68559	9.79903	10.0193	9.79481	9.92491	9.96005	9.9311	9.93951	9.85308	10.0103	9.82742	9.9182	9.80854	9.67516	9.97659	9.99257	10.0524	9.8405	9.84997	9.75166	9.86884	10.0865	10.0536	9.91042	9.95404	10.1738	10.0199	10.5891	10.1908
217615_at	Ctage5	lm	Up	10.9918	10.8754	10.9095	11.1232	11.3066	11.2569	11.15	10.9726	10.9387	11.0311	10.9104	11.1466	11.0949	10.8023	11.3311	11.2868	11.0351	11.2565	11.221	11.2085	10.9663	11.3059	10.8719	11.1584	10.9752	11.2154	11.2924	11.2724	11.3093	11.3332	11.4138	11.4309	11.3597	11.2346	11.2469	11.4401	11.1734	11.2754	10.9907	11.2576
67101_at	2310039H08Rik	lm	Up	8.9896	8.88275	8.90219	8.77469	8.72482	8.57666	8.74819	9.02025	8.98173	8.73287	8.82314	8.81116	8.84947	8.94237	8.73825	8.69449	8.99231	9.07703	9.03101	8.80562	8.96897	8.83483	8.87356	8.64623	8.75618	9.00012	8.98247	9.00772	8.93358	8.76746	8.89124	8.96475	8.82195	9.036	8.90343	9.01554	9.10205	8.96672	9.84804	9.07715
67863_at	Slc25a11	lm	Up	10.6928	10.702	10.8728	10.7599	10.7317	10.8072	10.5834	10.7863	10.7457	10.7724	10.4903	10.5665	10.8466	10.8198	10.9028	10.9785	10.827	10.8394	10.9771	10.8868	10.6441	10.8011	10.7223	10.8335	10.9144	10.9728	10.9477	10.9061	10.7469	10.8219	10.8173	11.0647	11.0605	10.9873	10.8293	10.9537	10.9326	10.9534	11.1109	11.036
73046_at	Glrx5	lm	Up	10.929	11.0292	11.0155	10.9276	10.6767	10.7826	10.8275	11.0368	10.9306	11.0538	10.921	10.9045	10.9186	11.0846	10.8605	11.0414	10.8963	11.0158	11.002	11.0848	10.9284	11.0856	11.0041	10.9073	11.0627	11.0452	10.9975	10.9037	10.9987	10.9877	10.971	11.1439	10.9826	11.0651	11.0829	11.0949	11.0391	11.0404	11.8939	11.159
13595_at	Ebp	lm	Up	10.2223	10.2156	10.4249	10.1994	10.117	10.1831	9.96969	10.2688	10.3405	10.2611	10.2181	10.2603	10.2761	10.4704	10.1156	10.3394	10.2674	10.2854	10.3026	10.3028	10.3645	10.282	10.2269	10.3476	10.5282	10.4004	10.2114	10.3132	10.3231	10.3217	10.2716	10.4357	10.3632	10.4836	10.4627	10.4015	10.5496	10.2958	10.6169	10.5418
353502_at	Hcfc1r1	lm	Up	10.7474	10.7035	10.9851	10.6948	10.5252	10.6376	11.0531	10.8252	10.9519	10.554	10.8939	10.611	10.5339	11.0131	10.5507	10.8057	10.9681	10.922	10.9668	10.6986	10.8877	10.787	10.9197	10.8109	10.9102	11.1149	10.9341	10.8997	10.7275	10.8047	10.9451	10.8988	11.0384	11.0446	10.8709	10.9276	11.1295	11.0209	10.9627	10.9192
14080_at	Fabp1	lm	Up	15.5118	15.4981	15.5269	15.4745	15.511	15.367	15.5393	15.4696	15.5063	15.5487	15.615	15.5865	15.4951	15.6352	15.5339	15.5803	15.5883	15.5857	15.6438	15.5541	15.6058	15.6863	15.5868	15.6531	15.6885	15.7129	15.6557	15.6299	15.5183	15.586	15.6496	15.7608	15.6603	15.6811	15.6871	15.7281	15.774	15.6691	15.8095	15.7545
104130_at	Ndufb11	lm	Up	11.5068	11.4702	11.6207	11.3865	11.2164	11.3905	11.1694	11.4732	11.4679	11.443	11.4478	11.5913	11.3871	11.5411	11.2966	11.6489	11.6189	11.5248	11.5671	11.394	11.4487	11.5333	11.333	11.3734	11.5068	11.6324	11.5224	11.5837	11.4534	11.5578	11.4678	11.6066	11.608	11.5825	11.5239	11.418	11.6026	11.4849	12.4829	11.7025
18570_at	Pdcd6	lm	Up	12.5115	12.4307	12.4964	12.5687	12.4585	12.6239	12.5562	12.4327	12.5165	12.4702	12.3298	12.4967	12.5336	12.537	12.6494	12.7477	12.5402	12.6363	12.653	12.6174	12.416	12.5508	12.4036	12.5337	12.5349	12.5623	12.6429	12.6483	12.6621	12.6295	12.6564	12.6672	12.8072	12.6615	12.6802	12.6943	12.7119	12.6271	13.2663	12.6182
230903_at	Fbxo44	lm	Up	4.88167	4.74548	5.03925	5.05099	5.18569	5.33999	4.90371	4.83858	4.83965	4.94718	4.8424	4.91703	5.00595	5.07092	5.10959	5.28023	5.00116	5.06785	5.06494	4.98185	5.08591	5.1459	5.10738	5.02289	5.21841	4.98331	5.19377	4.90329	5.15424	5.10821	5.52485	5.20331	5.33521	5.15388	4.9601	4.99341	5.24479	5.31449	5.21562	4.98395
13036_at	Ctsh	lm	Up	10.5126	10.4836	10.5369	10.3746	10.3345	10.4395	10.0655	10.6135	10.5691	10.5332	10.5416	10.4514	10.5942	10.6333	10.4255	10.5531	10.722	10.4342	10.6128	10.4926	10.6448	10.418	10.6274	10.7439	10.5798	10.5109	10.5244	10.6188	10.6015	10.5155	10.388	10.5512	10.6624	10.7344	10.5765	10.4425	10.684	10.699	11.2852	10.7021
56409_at	Nudt3	lm	Up	8.25531	8.29947	8.29195	8.37276	8.15472	8.45579	8.1391	8.1235	8.03166	8.40385	8.15367	8.63995	8.41641	8.19002	8.40616	8.63631	8.2281	8.19995	8.22434	8.4047	8.19457	8.44636	8.29726	8.25728	8.32802	8.04624	8.25752	8.28512	8.4971	8.64475	8.55357	8.47161	8.52216	8.24029	8.83448	8.52568	8.46401	8.3556	8.59174	8.33991
20538_at	Slc6a2	lm	Up	3.32328	3.35732	3.19823	3.5449	3.39728	3.69095	3.64439	3.51685	3.42944	3.47335	3.485	3.51425	3.58423	3.36297	3.36443	3.5433	3.55759	3.34551	3.39928	3.6847	3.76865	3.83301	3.49963	3.5286	3.89314	3.72598	3.36461	3.44028	3.29896	3.37599	3.55657	4.19971	3.84595	3.66551	3.57847	3.70438	3.18762	3.81542	3.50245	3.56856
72008_at	Zfyve19	lm	Up	8.84143	8.94214	9.04462	9.11651	8.92262	9.03806	9.13267	9.02467	8.86707	8.82578	8.77094	8.993	9.18495	8.89495	8.95886	9.1906	9.05723	8.96703	8.95334	9.09516	8.85665	9.02243	8.88178	9.09008	8.95915	9.14133	8.99801	9.04128	9.22959	9.04373	9.11797	9.1995	9.17094	9.08358	9.05996	9.16608	9.14041	9.08951	10.0386	8.86846
226564_at	Fmo4	lm	Up	8.49116	8.48547	8.4491	8.49949	8.59178	8.36065	8.6691	8.46015	8.4245	8.54963	8.32634	8.34091	8.77381	8.45821	8.65833	8.82515	8.60027	8.71096	8.90404	8.68291	8.38034	8.86568	8.38221	8.46057	8.3737	8.9135	8.80774	8.81196	8.41914	8.62601	8.51397	8.90756	8.76091	8.66626	8.78739	8.88478	8.7903	8.55314	8.52688	8.98319
11793_at	Atg5	lm	Up	7.90769	7.90576	7.70872	7.71168	7.90875	7.87626	7.84342	7.85006	7.94841	7.98377	7.67503	7.77284	7.90299	7.79756	7.76573	7.98819	7.87628	7.93592	7.83682	7.8448	7.7917	7.95682	8.03274	7.94448	7.85246	7.88312	7.85468	8.02059	7.80529	7.93269	7.93464	7.94693	7.94654	7.94126	8.03479	8.04044	7.84816	7.90477	9.02626	8.01533
72621_at	Pdzd11	lm	Up	9.56933	9.56909	9.72234	9.7457	9.66144	9.63342	9.6399	9.74618	9.52996	9.50478	9.47098	9.61318	9.82473	9.72008	9.82155	9.86842	9.71177	9.71648	9.78834	9.92427	9.52405	9.50547	9.64258	9.70568	9.88195	9.66688	9.87791	9.80587	9.80739	9.8365	9.59444	9.85708	10.0898	9.95909	9.73594	9.7116	9.87289	9.83758	10.2631	9.75612
11958_at	Atp5k	lm	Up	13.0522	13.0821	13.2754	12.9361	12.7393	13.0229	12.8856	13.0547	13.0284	13.0595	13.0298	13.0242	13.072	13.2266	12.7719	13.1096	13.0611	13.0669	13.1505	12.974	12.9872	13.0767	12.9678	12.9597	13.1417	13.1659	13.0488	13.0139	13.0254	13.1139	13.0369	13.1893	13.2571	13.1551	13.1118	13.0384	13.2201	13.0832	14.0596	13.1912
72383_at	Cnfn	lm	Up	2.76002	2.83169	3.03191	2.89114	3.32823	3.06892	2.89246	2.87794	2.73352	2.93267	3.2284	3.23488	2.79654	3.22695	2.8563	2.85761	2.88207	2.87382	3.0429	3.15023	2.98353	3.04013	3.12271	3.03097	2.94287	3.27445	2.97697	3.00839	3.13687	2.96406	2.78668	3.42098	3.09353	3.35901	3.05636	3.04391	3.12165	3.5311	3.00909	3.12733
18701_at	Pigf	lm	Up	8.76567	8.83755	8.85141	8.65966	8.73286	8.81705	8.93406	8.9181	8.83009	8.95723	9.02944	8.84732	8.69927	8.88584	8.84383	8.90843	8.91663	8.79584	8.87887	8.85269	9.00983	8.82332	9.07877	8.75063	9.13741	8.64495	8.72963	8.86533	8.92039	8.79558	9.19636	8.81541	8.87733	8.91591	8.95647	8.99993	9.0415	8.86973	9.77376	9.03376
20916_at	Sucla2	lm	Up	12.3529	12.32	12.279	12.3474	12.2813	12.2773	12.4622	12.4156	12.3584	12.3626	12.2674	12.2483	12.3564	12.3517	12.4709	12.5164	12.3872	12.4119	12.5066	12.4514	12.3597	12.4035	12.4024	12.45	12.4338	12.3831	12.4985	12.4188	12.3949	12.4129	12.4102	12.5718	12.4983	12.5892	12.5331	12.5907	12.4694	12.5286	12.8879	12.5339
70257_at	2010107E04Rik	lm	Up	12.407	12.4545	12.4626	12.3072	12.2565	12.3397	12.3531	12.4955	12.3447	12.4599	12.2787	12.4261	12.4128	12.6285	12.2246	12.5064	12.4206	12.2975	12.3859	12.277	12.3388	12.4239	12.3064	12.3259	12.4955	12.4114	12.5304	12.4536	12.5316	12.4797	12.299	12.5568	12.644	12.6335	12.432	12.3948	12.5398	12.4464	13.4701	12.4865
68338_at	Golt1a	lm	Up	10.1323	9.97972	10.1245	10.0572	10.1671	10.1176	10.2053	10.1692	10.147	10.1596	9.99992	10.1942	10.0519	10.2775	10.1489	10.0747	10.1464	10.176	10.2524	10.1943	10.0567	10.0397	10.2601	10.1609	10.2996	10.2911	10.2232	10.1945	10.1444	10.2464	10.4555	10.2185	10.3781	10.2386	10.3069	10.2619	10.2812	10.1941	10.6185	10.3728
67453_at	Slc25a46	lm	Up	9.47571	9.74274	9.51057	9.6695	9.46453	9.63075	9.54858	9.3958	9.44834	9.74703	9.41355	9.68058	9.69614	9.77182	9.779	9.89407	9.58178	9.66904	9.44325	9.70157	9.57372	9.79314	9.57063	9.69947	9.75302	9.46739	9.58244	9.80078	9.74704	9.83795	9.50822	9.8761	9.80094	9.68904	9.94706	9.86075	9.58933	9.55574	10.3931	9.60799
232210_at	8430410A17Rik	lm	Up	6.84657	6.90572	6.80638	6.37898	6.75504	6.71835	6.95619	6.75021	6.87747	6.8369	7.11754	7.05657	6.50946	6.872	6.81142	6.56687	6.90228	6.72462	6.82242	6.66798	6.91477	6.51332	6.86033	7.0246	6.90854	6.963	6.97566	7.01603	6.98851	6.89581	6.87095	7.04341	6.98048	7.13821	6.92287	7.00418	7.12976	6.84786	7.05819	6.76198
73830_at	Eif3k	lm	Up	10.7091	10.6029	10.6945	10.6521	10.6138	10.6518	10.4965	10.7688	10.7611	10.665	10.6402	10.7227	10.5121	10.6029	10.5833	10.6472	10.7433	10.6614	10.5666	10.6569	10.696	10.6691	10.6615	10.5936	10.6828	10.6456	10.6886	10.8033	10.7381	10.8305	10.665	10.7462	10.6971	10.7462	10.8775	10.7413	10.7209	10.7729	11.7866	10.7743
227634_at	Camsap1	lm	Up	3.53644	3.39414	3.59842	3.25542	3.42685	3.41238	3.45193	3.59127	3.43991	3.49867	3.53097	3.22419	3.40553	3.4447	3.49645	3.48673	3.492	3.46163	3.55991	3.41536	3.3729	3.28912	3.6388	3.40933	3.8189	3.44102	3.63576	3.81646	3.69813	3.36764	3.70068	3.62992	3.81247	3.47213	3.50681	3.66489	3.47546	3.79082	3.82178	3.60827
14423_at	Galnt1	lm	Up	10.1405	9.9968	10.1702	9.97384	9.9487	10.0125	10.3046	10.2012	10.1628	10.1085	10.1499	9.80999	10.1185	10.2442	10.0451	10.1861	10.3178	10.1453	10.1825	10.1202	10.1319	10.1177	10.2403	10.1265	10.1702	10.1775	10.2581	10.1879	10.0393	10.1548	10.2317	10.2716	10.2127	10.3295	10.2391	10.2911	10.4217	10.1977	10.5398	10.3432
23966_at	Odz4	lm	Up	3.03398	3.10467	2.91938	3.094	2.95235	3.0158	3.23981	3.04154	2.93254	3.04706	2.95192	3.09969	2.93916	3.03388	3.16008	3.13877	3.26983	3.01405	3.11659	3.21644	3.1402	3.15709	3.10081	3.20319	2.96536	3.24278	3.39063	3.39763	3.14343	3.09525	3.324	3.13184	3.37788	3.34235	3.15776	3.26679	3.10474	3.33678	3.00976	3.29887
227624_at	B230208H17Rik	lm	Up	7.67802	7.66524	7.77239	7.77442	7.68716	7.83235	7.63365	7.52572	7.88386	7.84165	7.66983	7.76597	7.85945	7.57773	7.85875	7.81974	7.6986	7.71525	7.72802	7.84493	7.68779	7.93602	7.50927	7.82552	7.92004	7.66926	7.687	7.75323	8.00744	8.04264	7.99085	8.05389	7.89748	7.7546	7.93563	7.96238	7.80888	7.74203	8.43469	7.71968
24068_at	Sra1	lm	Up	10.8405	10.6873	10.9686	10.7859	10.8009	10.7512	10.847	11.0219	10.742	10.6034	10.8371	10.8276	10.7616	10.9152	10.7282	10.7201	10.9289	10.9092	11.0387	10.8582	10.7954	10.6456	10.8739	10.813	10.8408	11.0571	10.9739	11.0243	10.7076	10.6914	10.9603	10.8894	10.9255	11.1393	10.7607	10.7832	11.0547	11.1117	11.6175	10.9459
69707_at	Iqcg	lm	Up	2.66289	2.62302	2.55808	2.54457	2.66526	2.6775	2.7299	2.68914	2.75636	2.84533	2.7908	2.90513	2.58286	2.79349	2.72861	2.5388	2.78836	2.71233	2.69925	2.71373	2.93057	2.71256	2.53564	2.82614	2.70982	3.02982	2.88924	2.7264	2.72305	2.77607	2.83221	2.74182	2.9367	2.58114	2.86365	2.9198	3.03835	2.82784	3.03549	2.97258
381356_at	5930434B04Rik	lm	Up	8.00359	8.09659	7.96501	8.09247	8.06869	8.19778	7.95685	7.64169	8.08006	8.29107	7.95342	8.16524	8.07118	8.15194	8.15974	8.03956	7.98654	7.81629	7.93083	8.17316	8.15117	8.04141	8.00567	8.04331	8.35919	8.13704	8.0143	7.86373	8.22829	8.23343	8.26071	8.18925	8.297	8.13856	8.32403	8.37563	8.13664	8.04514	8.3434	8.20914
22030_at	Traf2	lm	Up	6.44767	6.54301	6.37959	6.51829	6.72746	6.94667	6.42994	6.48129	6.56103	6.43001	6.75626	6.83212	6.83239	6.56728	6.45913	6.74075	6.62262	6.54022	6.7824	6.68205	6.66737	6.66169	6.40192	6.75026	6.90922	6.47755	6.35509	6.44729	6.81595	6.60676	6.7959	6.79461	6.88806	6.56472	6.62746	6.89803	6.54099	6.78828	7.09537	6.83801
67963_at	Npc2	lm	Up	10.597	10.5542	10.6881	10.4165	10.4144	10.3494	10.2021	10.5748	10.5494	10.4997	10.5776	10.4464	10.5425	10.5406	10.403	10.5029	10.6314	10.4645	10.5753	10.4269	10.5443	10.5343	10.647	10.4487	10.5103	10.562	10.5575	10.5732	10.4537	10.4606	10.4957	10.5439	10.6906	10.5762	10.571	10.4995	10.8226	10.6009	11.3632	10.7192
94044_at	Bcl2l13	lm	Up	6.93326	6.98847	7.05224	6.94404	6.7458	6.91718	6.90087	6.56223	6.97235	6.85414	6.91292	6.76425	6.77615	6.60807	6.77923	7.06617	7.07386	6.9903	6.85484	6.73783	6.95	6.84292	7.27383	7.13589	7.04354	6.96206	7.03104	6.99236	6.54904	6.78752	6.99441	6.97573	7.03445	6.93859	7.17477	7.20211	6.81093	7.27198	6.83921	7.41832
15254_at	Hint1	lm	Up	12.8757	12.7973	12.8776	12.8128	12.8466	12.8126	12.7189	12.8567	12.7805	12.7626	12.7548	13.0253	12.8542	12.8775	12.9429	12.8895	12.8948	12.9353	12.9704	12.9641	12.7638	12.8236	12.8829	12.8056	12.8764	12.9805	12.8978	12.9842	12.848	12.9422	12.912	13.0168	12.9457	12.9836	12.972	12.8612	12.9203	12.9281	13.8639	12.9441
56209_at	Gde1	lm	Up	11.4823	11.3243	11.464	11.5537	11.6058	11.6479	11.6751	11.4513	11.6011	11.5082	11.3284	11.4542	11.4797	11.2938	11.7615	11.831	11.6027	11.7889	11.5165	11.5285	11.359	11.6275	11.1913	11.5902	11.4545	11.7169	11.7022	11.6741	11.6749	11.7265	11.7687	11.6403	11.8228	11.5736	11.7111	11.826	11.6011	11.6594	12.1171	11.6192
65246_at	Xpo7	lm	Up	7.38701	7.52662	7.60471	7.508	7.70844	7.66367	7.52687	7.41682	7.32773	7.59429	7.41448	7.71469	7.45352	7.56464	7.85858	7.87116	7.64106	7.70224	7.57408	7.69183	7.34824	7.66654	7.54746	7.68251	7.6548	7.58001	7.40888	7.62572	7.71293	7.96434	7.55155	7.75154	7.82742	7.76533	8.10218	7.90864	7.7365	7.54423	7.59282	7.71094
60525_at	Acss2	lm	Up	8.28357	8.24779	8.23048	8.02618	7.99943	7.96655	8.19908	8.2962	8.15029	8.32081	8.00855	8.00528	8.30709	7.86052	8.29077	8.51345	8.28768	8.32189	8.21245	8.20927	8.17745	8.30916	8.00666	8.19194	8.22458	8.04791	8.33416	8.4089	8.35353	8.17179	8.1775	8.56757	8.51964	8.17924	8.49301	8.56834	8.47344	8.26554	7.93227	8.52224
19042_at	Ppm1a	lm	Up	10.5946	10.5684	10.5946	10.5291	10.5416	10.5029	10.5751	10.5738	10.5473	10.4054	10.4598	10.3874	10.4542	10.5694	10.6505	10.6937	10.821	10.7391	10.681	10.4808	10.5088	10.6022	10.2639	10.4569	10.3346	10.7982	10.7623	10.8194	10.7358	10.6115	10.6135	10.7549	10.7796	10.7856	10.5723	10.6964	10.8125	10.5473	11.1507	10.7746
52392_at	D1Ertd622e	lm	Up	8.74509	8.67013	8.59174	8.79532	8.99284	8.70599	8.76623	8.83264	8.84418	8.94241	8.90597	8.77904	8.92891	8.67677	8.76118	8.91117	8.75445	8.60954	8.71797	8.80256	9.01787	8.93381	9.05511	9.04116	8.93307	8.58608	8.79966	8.78407	8.95888	9.06261	8.86254	8.86304	8.90706	8.94415	9.10637	9.09307	8.74709	8.73172	9.45104	8.88754
76797_at	2410137M14Rik	lm	Up	4.10949	4.06204	4.15486	4.10419	4.17055	4.24107	4.13272	4.04698	4.35319	4.12249	4.31976	4.13362	4.32077	4.37786	4.16176	4.16576	4.16309	4.26717	4.14494	4.0876	4.3447	4.4419	4.24347	4.21168	4.1915	4.43848	4.16965	4.32318	4.20217	4.16991	4.38385	4.18483	4.25045	4.35982	4.22316	4.30817	4.34456	4.36607	4.68613	4.32525
75826_at	Senp2	lm	Up	9.28537	9.37533	9.27624	9.41167	9.28888	9.40641	9.26868	9.38057	9.1978	9.4987	9.22348	9.23995	9.49407	9.47917	9.51771	9.61414	9.37165	9.33297	9.4838	9.55538	9.18159	9.53922	9.18025	9.53248	9.56261	9.24052	9.51812	9.42457	9.48979	9.42189	9.46275	9.5895	9.51128	9.4972	9.7041	9.62956	9.45506	9.24745	10.0835	9.3436
110198_at	Akr7a5	lm	Up	10.4162	10.4827	10.4673	10.5134	10.4346	10.6181	10.2775	10.3919	10.5075	10.7671	10.1304	10.5669	10.4416	10.4924	10.7388	10.9584	10.4432	10.5682	10.5817	10.7565	10.3486	10.8328	10.3337	10.5241	10.6549	10.6675	10.5594	10.5649	10.6689	10.805	10.7789	10.8823	10.782	10.4893	10.8639	10.7223	10.4967	10.5299	10.6861	10.6538
67549_at	Gpr89	lm	Up	10.1525	10.1256	10.2148	10.0316	10.0689	9.98898	10.2591	10.1343	10.1813	10.156	10.2182	10.0856	10.072	10.1725	10.1194	10.1573	10.3004	10.1777	10.2063	10.1071	10.2013	10.23	10.213	10.127	10.2406	10.2692	10.221	10.2444	10.1196	10.1237	10.1344	10.2596	10.1945	10.3004	10.2477	10.3185	10.2973	10.1375	10.943	10.396
67489_at	Ap4b1	lm	Up	6.57657	6.58121	6.4255	6.71308	6.82889	6.4611	6.76635	6.37673	6.37553	6.54827	6.35341	6.58331	6.54024	6.42607	6.93694	6.5738	6.70137	6.8017	6.77308	6.77099	6.40099	6.58732	6.52788	6.88731	6.94091	6.77969	6.96583	6.66473	6.61129	6.58116	6.77754	6.70627	6.76579	6.72429	6.76577	6.75369	6.64415	6.67086	7.13094	6.66236
104886_at	Rab15	lm	Up	5.82971	5.92351	6.09393	5.89982	5.80933	5.8557	5.69004	5.81165	5.96354	5.87383	6.09679	5.96763	6.08007	5.54897	5.84301	5.91692	6.02011	5.83183	5.84157	5.60608	6.0141	5.92826	5.91485	6.06726	6.00777	5.90084	5.68165	5.88183	5.89115	5.93068	5.86547	5.88249	5.92774	6.27586	6.18797	5.78035	6.11885	6.1095	6.29865	6.14647
69150_at	Snx4	lm	Up	9.0356	8.86875	9.18851	9.04324	8.92385	8.83643	9.18354	9.17246	9.05499	8.98147	9.12418	8.70133	9.14295	9.15301	9.13794	9.20769	9.3012	9.18489	9.39745	8.98366	8.89977	8.82997	8.87807	9.10348	8.88449	9.1189	9.33225	9.2505	9.18917	9.20004	9.19388	9.01942	9.35469	9.2924	9.18792	9.27786	9.28498	9.14334	9.45608	9.28041
72057_at	Phf10	lm	Up	9.45634	9.54514	9.45509	9.32909	9.38546	9.44493	9.48962	9.51116	9.328	9.38889	9.50253	9.47229	9.39873	9.48064	9.39237	9.43638	9.50228	9.57159	9.46543	9.34169	9.49105	9.49913	9.46676	9.40399	9.40382	9.44243	9.54484	9.58206	9.46019	9.5069	9.58632	9.46867	9.66034	9.62353	9.45673	9.57322	9.66641	9.48409	10.0661	9.64579
20415_at	Shbg	lm	Up	3.29591	3.19437	3.14016	3.47534	3.15153	3.13677	3.30024	3.43081	3.10821	3.28839	3.42304	3.3886	3.23309	3.49118	3.13465	3.02469	3.30643	3.41304	3.01879	3.23461	3.31651	3.38852	3.25735	3.36731	3.21659	3.63957	3.29324	3.53736	3.28667	3.28368	3.36011	3.83163	3.47013	3.1678	3.30273	3.41701	3.30292	3.68577	3.3889	3.33709
11957_at	Atp5j	lm	Up	12.2687	12.1132	12.2726	12.1745	12.0417	12.0674	12.0929	12.2166	12.2126	12.1701	12.0927	12.1423	12.1427	12.3693	12.0911	12.1641	12.2881	12.2186	12.281	12.1564	12.2112	12.1805	12.2038	12.1226	12.2287	12.3397	12.2219	12.214	12.197	12.2551	12.1155	12.2406	12.3603	12.2974	12.2728	12.1794	12.3014	12.3192	13.0781	12.3658
12257_at	Tspo	lm	Up	9.15803	9.13222	9.26025	9.06845	9.03285	8.97576	8.60491	9.16909	9.13338	9.19257	9.03912	9.18406	9.00518	9.33171	9.07539	9.24364	9.12475	9.05775	9.25301	9.19465	9.1918	9.08923	9.20632	9.01993	9.28891	9.29761	8.95098	9.2104	9.13171	9.10654	9.16004	9.27904	9.2612	9.35833	9.21578	8.97268	9.38028	8.99136	9.76875	9.34967
13611_at	S1pr4	lm	Up	3.59545	3.75054	3.74781	3.65972	3.7206	3.6796	3.67432	3.72108	3.68764	3.73085	3.642	3.77235	3.8003	3.91628	3.75541	3.81407	3.65803	3.80515	3.61871	3.81271	3.76767	3.89516	3.60932	3.84324	3.82622	3.99265	3.80358	3.73865	3.84056	3.97371	3.92517	3.91315	4.03276	3.83508	3.79017	4.01724	3.77625	3.75744	4.01802	3.74752
103266_at	AI597468	lm	Up	9.51086	9.57054	9.46165	9.57699	9.79452	9.60143	9.80114	9.76531	9.34536	9.58026	9.57073	9.53459	9.76672	9.6844	9.74884	9.58458	9.67269	9.64611	9.56305	9.58104	9.52671	9.609	9.95195	9.78955	9.67162	9.61484	9.89311	9.65141	9.61775	9.60277	9.62935	9.74642	9.65856	9.76395	9.74977	9.88804	9.60092	9.67177	10.2593	9.86717
245638_at	Tbc1d8b	lm	Up	9.7667	9.62293	9.64959	9.7905	9.92987	9.70873	10.064	9.91636	9.61319	9.59931	9.53454	9.61849	9.79983	9.68461	9.88119	9.69488	9.79482	9.71458	9.69868	9.6823	9.53704	9.81298	9.76089	9.87903	9.70609	9.85994	9.99531	10.0169	9.8529	9.85537	9.78722	9.9698	9.94162	9.8996	9.87739	10.0116	9.75498	9.94112	10.2118	9.839
109801_at	Glo1	lm	Up	9.19796	9.17577	9.01718	9.11925	8.95375	8.7989	8.91797	8.79371	8.88267	9.3628	8.89279	8.99044	8.86313	9.03761	9.10157	9.17736	9.14374	9.07178	9.20253	8.9864	8.73032	9.07525	8.86155	8.91346	9.27545	9.15968	9.11598	9.21302	9.18878	9.23447	9.17072	9.24285	9.18152	9.0255	9.30413	9.25517	9.0817	8.96318	9.55068	9.28062
69961_at	2810432D09Rik	lm	Up	7.28265	7.29634	7.19988	6.93703	7.00601	7.15897	7.05046	7.12346	7.51	6.99663	7.57062	7.22557	7.03509	7.30097	7.07674	7.30513	7.3395	7.26267	7.07879	7.23578	7.39798	7.17707	7.29039	6.99277	7.26539	7.5895	7.24051	7.16105	7.09919	7.11155	7.4383	7.34819	7.30969	7.26488	7.33398	7.30497	7.28942	7.37004	7.40967	7.49128
21786_at	Tff3	lm	Up	13.9301	13.9428	14.1435	13.8093	13.7899	13.9154	13.7376	13.8744	13.9127	13.8287	14.0377	13.9638	13.9536	14.0352	13.8591	13.9399	14.0141	13.8562	13.9454	13.7857	13.9239	14.0093	13.7969	13.8641	13.9217	14.0297	13.9283	13.8855	13.979	14.0218	13.9288	13.9237	14.1963	14.0168	14.0815	13.8808	14.1653	13.9441	14.5487	14.1158
77219_at	Ptgr2	lm	Up	10.9142	10.6204	10.7278	10.7749	11.049	10.8488	11.1801	10.8067	10.8869	11.0251	10.9503	10.8927	10.8228	10.7043	10.8709	10.9138	10.8913	10.9974	10.8086	10.7171	10.9068	10.9794	10.9695	11.1688	10.8474	10.9538	11.0072	11.0654	10.9684	10.894	11.0413	11.0975	10.8219	10.871	11.0836	11.0741	10.7827	11.1021	11.4706	11.0379
218885_at	Oxnad1	lm	Up	7.54017	7.56505	7.87526	7.66617	7.74553	7.33136	7.83891	7.81913	7.71299	7.77164	7.74452	7.70021	7.7315	7.66713	7.68528	7.74295	7.68358	7.73535	7.38945	7.59991	7.54096	7.87794	7.90783	7.77505	7.74617	7.81785	7.60004	7.81304	7.85146	7.91556	7.69347	7.82581	7.74118	7.68694	7.75213	7.7742	7.80554	7.91317	8.36465	7.84293
619289_at	Rfx8	lm	Up	2.42655	2.68738	2.63394	2.66089	2.53569	2.53069	2.56451	2.4658	2.60621	2.59482	2.50894	2.46872	2.66776	2.76239	2.51774	2.574	2.61107	2.61184	2.5988	2.56742	2.74961	2.72245	2.64323	2.64087	2.49137	2.49487	2.61242	2.5727	2.76869	2.61852	3.21259	2.58574	2.77934	2.71331	2.51396	2.52289	2.75301	2.6407	2.7959	2.91948
242700_at	Il28ra	lm	Up	6.95328	6.7771	6.95202	6.90866	6.89943	6.97129	7.05895	6.92957	7.04078	6.83815	6.95985	6.90478	7.05017	6.96277	7.15234	7.10324	7.14103	7.13815	7.10585	6.90166	6.85691	7.10941	6.77247	7.00632	6.85987	6.98994	7.14745	7.10699	6.89036	6.9994	7.30691	7.23002	7.21981	7.00911	6.88985	7.07697	7.32018	7.00118	7.22952	7.10954
15587_at	Hyal2	lm	Up	6.99441	6.94441	7.09367	6.87032	6.72717	6.93571	6.95989	6.8982	7.30183	7.15868	7.26801	6.96896	6.93785	7.01393	7.02967	7.14109	7.04421	6.87233	7.03321	6.82367	7.42175	6.95876	7.29503	6.99019	7.18302	6.94935	6.93493	7.06566	7.03206	7.07865	7.28802	7.06823	7.11105	7.16255	7.1026	7.25798	7.2709	7.09811	6.88853	7.28114
75841_at	Rnf139	lm	Up	9.95142	10.0199	9.85932	10.0125	9.94891	10.1537	9.82585	9.84763	9.96742	10.0768	9.88029	10.1225	10.1176	9.99637	9.91385	10.2131	9.9422	10.0519	9.83012	9.92217	9.91747	10.244	9.92997	10.1649	10.1539	9.92179	9.98687	9.85996	10.0731	10.1514	9.91335	10.1718	10.2082	9.93408	10.2428	10.1819	10.0142	9.95603	10.6271	10.1395
53598_at	Dctn3	lm	Up	10.5009	10.4861	10.5466	10.4053	10.2874	10.5175	10.442	10.5572	10.4672	10.3768	10.504	10.5046	10.4778	10.627	10.4273	10.5805	10.5604	10.5297	10.6768	10.4777	10.4281	10.4476	10.5397	10.4284	10.4799	10.6186	10.581	10.5533	10.492	10.5714	10.4041	10.5977	10.667	10.6861	10.5519	10.5111	10.7359	10.6525	11.0728	10.6071
68636_at	Fahd1	lm	Up	11.015	10.938	10.8527	11.0632	10.9711	11.1149	11.0274	11.1193	11.0202	11.1059	10.9226	11.3507	11.0458	10.8381	11.1828	11.1712	10.9349	11.027	10.96	11.1714	10.9213	11.2242	11.0898	11.0894	10.9665	11.0748	11.1344	11.0237	11.1354	11.2879	11.0953	11.431	11.0205	11.0548	11.326	11.2798	10.9402	11.1018	11.5557	11.1527
269356_at	Slc4a11	lm	Up	4.95052	4.87717	4.9412	4.94053	4.83364	4.84292	4.82712	4.96721	4.97042	4.9312	5.00048	4.96499	4.90785	5.08766	4.96097	4.93774	4.87593	4.9945	4.94756	5.02981	4.97147	5.00649	5.10227	4.94747	4.96891	5.09335	5.02224	5.08242	4.94483	4.91798	5.03091	5.22893	5.2165	5.32762	4.89854	4.99626	4.94108	5.18558	5.02326	4.99219
214048_at	Larp1b	lm	Up	9.87109	10.0757	9.94397	9.91664	10.015	10.0856	10.0123	9.92611	10.0039	9.94771	9.98632	10.1512	10.0463	9.76255	10.1957	10.2233	10.024	10.0476	9.91111	10.0789	9.85732	10.1459	9.82334	10.1422	10.133	10.0586	10.0741	10.0012	10.2316	10.1419	10.1431	10.4611	10.2389	10.1066	10.2452	10.3231	10.1417	9.99813	9.86608	10.059
246703_at	Apoa1bp	lm	Up	9.54876	9.60139	9.53619	9.5939	9.37174	9.5201	9.3997	9.6061	9.59158	9.594	9.48945	9.60134	9.59134	9.46066	9.63607	9.65445	9.56944	9.5268	9.62752	9.47176	9.48848	9.54171	9.61789	9.57582	9.6419	9.60507	9.63654	9.60005	9.71887	9.73958	9.63067	9.70446	9.61311	9.64397	9.75198	9.55554	9.55979	9.50534	10.3303	9.72807
235040_at	Atg4d	lm	Up	9.24657	9.34256	9.44376	9.44367	9.43159	9.6909	9.44393	9.35509	9.26878	9.43933	9.43495	9.5451	9.44241	9.49376	9.51145	9.81227	9.36982	9.3798	9.53381	9.63774	9.44882	9.41826	9.4065	9.48077	9.60315	9.47172	9.45797	9.45087	9.6089	9.54367	9.59893	9.58162	9.61989	9.51057	9.47115	9.64764	9.647	9.42955	10.1622	9.36205
21858_at	Timp2	lm	Up	3.49598	3.28394	3.32502	3.58234	3.39553	3.34985	3.21191	3.496	3.22981	3.40082	3.2701	3.47271	3.56582	3.55199	3.38737	3.4247	3.36831	3.41239	3.57842	3.4641	3.3285	3.52412	3.42751	3.46675	3.4097	3.71938	3.41551	3.57703	3.52624	3.38416	3.44097	3.61222	3.84605	3.60639	3.57595	3.48205	3.3718	3.53662	3.33883	3.72877
22365_at	Vps45	lm	Up	5.37555	5.29945	5.75565	5.20568	5.43352	5.55441	5.5001	5.52204	5.50929	5.61466	5.70531	5.22412	5.44322	5.58857	5.55113	5.29207	5.50142	5.4692	5.64131	5.5224	5.63359	5.30916	5.58961	5.33427	5.53193	5.53659	5.62463	5.55981	5.66288	5.64672	5.41716	5.67332	5.58071	5.62449	5.71055	5.41325	5.75003	5.83913	5.75334	5.6433
66681_at	Pgm1	lm	Up	11.3656	11.3206	11.4881	11.3849	11.6463	11.5641	11.4086	11.5727	11.364	11.1114	11.6512	11.5303	11.4463	11.4927	11.4722	11.5049	11.5378	11.4425	11.6843	11.5506	11.4614	11.4268	11.3781	11.5974	11.5157	11.4918	11.6016	11.5437	11.5142	11.4843	11.52	11.6786	11.643	11.9812	11.4167	11.3961	11.8995	11.6751	11.3242	11.6045
51801_at	Ramp1	lm	Up	4.85523	4.86638	4.91851	4.92758	4.85441	4.80975	4.81062	4.80934	4.8228	4.73708	4.90004	4.74525	4.92956	4.89786	4.84244	4.82031	4.95777	4.84465	4.91026	4.76437	4.89879	4.80388	4.81062	4.88708	4.8275	4.97881	4.92369	4.86746	4.95263	4.85249	4.82859	4.85765	5.01045	5.01202	4.92492	4.85022	4.97549	4.91455	5.75493	4.96511
52700_at	Txndc17	lm	Up	13.4965	13.3832	13.3499	13.4809	13.4121	13.3993	13.3753	13.4539	13.3979	13.4355	13.229	13.503	13.4796	13.428	13.5531	13.4462	13.5001	13.4894	13.4805	13.5856	13.3742	13.4274	13.2552	13.4775	13.4178	13.4529	13.4304	13.4787	13.6431	13.6506	13.3653	13.6082	13.6026	13.5398	13.6566	13.5533	13.4667	13.4315	14.249	13.49
67460_at	Decr1	lm	Up	11.8186	11.8086	11.8792	11.9043	11.7661	11.7873	11.9962	11.9076	11.7888	11.8742	11.7347	11.7393	11.8341	11.9706	11.908	11.9688	11.8346	11.9555	11.9578	11.9375	11.6829	11.845	11.7711	11.9308	11.8296	12.0704	12.0089	11.9215	11.9307	12.0372	11.8066	11.9606	12.0349	12.0133	11.9578	11.9555	11.9998	11.9752	12.4631	12.0557
11480_at	Acvr2a	lm	Up	9.11703	9.05233	9.00003	8.99368	9.22761	9.13878	9.56784	9.23509	8.93955	9.19183	9.16718	9.09616	8.98605	9.16935	9.2086	9.1654	9.26127	9.11748	9.09037	9.06987	9.0584	9.24729	9.23214	9.25637	9.22898	9.19129	9.33192	9.40374	9.23183	9.14625	9.31712	9.28349	9.23858	9.2688	9.32445	9.34008	9.20175	9.20578	9.39081	9.35482
217149_at	Cisd3	lm	Up	11.1742	11.1748	11.2213	11.1001	11.0001	11.2133	11.1702	11.1485	11.3662	11.361	11.3044	11.1535	11.0742	11.3396	11.0432	11.473	11.2932	11.2397	11.3819	11.3406	11.3293	11.2596	11.1193	11.1588	11.3433	11.3038	11.3095	11.3808	11.2113	11.3395	11.1795	11.3845	11.3995	11.2422	11.4122	11.4231	11.4991	11.1636	11.4544	11.5199
258656_at	Olfr365	lm	Up	3.51295	3.22517	3.3745	3.23892	3.22474	3.37158	3.35693	3.36023	3.32625	3.23562	3.34902	3.29125	3.43395	3.29656	3.32177	3.3738	3.32275	3.31067	3.30458	3.38716	3.24557	3.22473	3.63638	3.29269	3.41506	3.69004	3.54903	3.40351	3.45562	3.32176	3.36251	3.66771	3.5865	3.79818	3.22473	3.33943	3.35099	3.37158	3.64345	3.3954
232449_at	Dera	lm	Up	10.8418	10.7716	10.8146	10.8478	10.783	10.6885	11.02	11.0229	10.914	10.7545	10.9623	10.6938	10.7575	10.9023	10.8769	10.7875	10.8916	11.0005	11.0251	10.8908	10.9669	10.8027	10.9508	10.9687	10.7926	10.9705	11.0313	11.0473	11.0149	10.8889	10.7983	10.9187	10.8583	11.071	10.8747	10.9536	11.0191	10.9463	11.6071	10.9843
76824_at	Fam54b	lm	Up	8.96	9.13326	9.08792	9.06164	9.07004	9.12686	8.9915	9.17046	8.8723	9.01984	8.67703	9.01005	9.10001	9.20937	9.33367	9.43177	9.15886	9.18511	9.20486	9.24699	8.83138	9.16774	9.08706	9.15698	9.21804	9.09296	9.20381	9.23432	9.18214	9.10266	9.18567	9.35503	9.40544	9.24691	9.28965	9.26395	9.23492	9.12869	8.98542	9.2475
19120_at	Prm3	lm	Up	3.96202	3.98619	4.04272	4.22975	3.89365	3.89992	4.13242	4.23913	3.92755	3.96737	3.93337	3.86138	4.08897	4.16205	3.81846	4.01809	3.80216	4.06451	3.94128	3.93201	4.21378	4.15507	4.13112	3.86086	3.96843	4.33558	4.33003	4.17102	4.12736	3.99109	4.18482	4.06857	4.11377	4.27062	4.03365	4.17892	4.17804	4.14388	4.27228	4.06636
93747_at	Echs1	lm	Up	10.6506	10.6706	10.8939	10.7288	10.6544	10.9252	10.5281	10.8882	10.5902	10.7109	10.5931	11.1071	10.7013	10.8283	10.7462	11.0596	10.7742	10.7407	10.8311	10.8955	10.6377	10.8064	10.7291	10.7895	10.7813	10.7193	10.818	10.7075	10.6743	11.0185	10.915	10.9722	10.8553	10.9713	11.0314	10.759	10.9727	10.8586	11.0571	10.7443
67759_at	5033414D02Rik	lm	Up	10.7677	10.5867	10.7751	10.6883	10.7433	10.6565	10.7623	10.7723	10.559	10.5351	10.258	10.8435	10.8231	10.6152	10.9085	10.7874	10.721	10.6359	10.5591	10.7751	10.689	10.6598	10.8525	10.686	10.6774	10.7367	10.8626	10.995	10.7502	10.8371	10.6292	10.8983	10.9504	10.9281	10.7341	10.8072	10.6779	10.8829	11.0122	10.8082
76571_at	Styxl1	lm	Up	3.363	3.30807	3.36359	3.36202	3.59194	3.27564	3.57002	3.39267	3.43649	3.271	3.54557	3.54158	3.43507	3.39886	3.35307	3.4425	3.3324	3.27702	3.61629	3.55315	3.49632	3.37113	3.51733	3.40934	3.41803	3.56379	3.9867	3.4314	3.45516	3.43423	3.56827	3.89197	3.66054	3.39574	3.36604	3.42604	3.62585	3.67852	3.53953	3.37193
54357_at	Epb4.1l4b	lm	Up	11.878	11.9284	11.8208	11.8833	11.7823	11.8774	11.8192	11.5727	11.9748	11.9521	11.8516	11.67	11.9734	11.9176	11.8917	11.9423	11.8964	11.8658	11.9384	11.9293	11.8072	11.8951	11.8428	11.9453	12.0764	11.8484	11.8718	11.7692	11.9949	12.0154	12.1375	11.9701	11.9686	11.9499	11.9853	12.0177	11.9579	11.9164	12.2843	11.9284
70612_at	5730494N06Rik	lm	Up	10.2753	10.1774	10.0688	10.0322	10.1569	10.0097	10.375	10.2713	10.0962	10.1157	10.0654	10.0765	10.2624	10.1951	10.1179	10.2083	10.2445	10.3096	10.0486	10.0366	10.2022	10.5048	10.3359	10.2742	10.1698	10.3912	10.4229	10.4975	10.1471	10.0152	10.4178	10.4217	10.4009	10.199	10.1325	10.1377	10.1561	10.245	10.264	10.5354
56529_at	Sec11a	lm	Up	10.5529	10.5789	10.6744	10.3626	10.5276	10.5042	10.37	10.6267	10.4931	10.565	10.7697	10.7252	10.5562	10.7407	10.3841	10.5299	10.5979	10.5147	10.4737	10.5178	10.6976	10.6902	10.7592	10.5563	10.6503	10.6178	10.5606	10.5094	10.4484	10.5574	10.6012	10.5812	10.5255	10.6604	10.6307	10.5499	10.7703	10.7046	10.9991	10.8595
171508_at	Creld1	lm	Up	4.63313	4.4817	4.61485	4.41108	4.62582	4.36902	4.48858	4.55681	4.63047	4.62782	4.65024	4.42667	4.80031	4.67491	4.70318	4.64721	4.53635	4.72456	4.475	4.44963	4.57173	4.61551	4.6649	4.67408	4.82125	4.52515	4.69264	4.61994	4.58537	4.64307	4.74854	4.7349	4.47222	4.60366	4.54475	4.82022	4.87713	4.66119	4.54083	5.05051
11611_at	Agxt	lm	Up	3.71307	3.62649	3.71998	3.78907	3.76222	3.87571	3.66053	3.80506	3.83685	3.69925	3.8496	3.8632	3.72011	3.64259	3.93602	3.75648	3.73419	3.71751	3.74073	3.89004	3.68045	3.79535	3.99074	3.84088	3.93197	3.73003	3.72399	3.85533	3.95351	3.8451	4.11775	3.91197	4.11714	3.89535	4.03732	3.73718	3.87556	3.81518	3.74025	3.75993
55980_at	Impa1	lm	Up	11.0373	11.0123	11.2177	11.0317	11.0107	11.0914	11.2583	11.2488	11.0256	10.9815	11.1934	11.1751	11.015	11.1391	11.0876	11.3273	11.2546	11.1042	11.2111	11.1766	11.1013	11.1322	11.1366	11.2265	11.1565	11.1818	11.2258	11.2263	11.2264	11.1816	11.0947	11.2315	11.2747	11.3033	11.1726	11.2494	11.3505	11.2577	11.2873	11.3352
117148_at	Necab2	lm	Up	4.64912	4.53109	4.60548	4.71966	4.74325	4.6544	4.79324	4.68308	4.68014	4.51972	4.60112	4.69124	4.86439	4.78331	4.69331	4.67616	4.60861	4.76156	4.72171	4.74252	4.7327	4.77245	4.75371	4.72185	4.73661	4.81237	4.82998	4.77446	4.748	4.73946	4.88265	4.85143	4.76575	4.82879	4.83688	4.83965	4.69287	4.73322	4.91057	4.77301
67238_at	2810453I06Rik	lm	Up	3.47714	3.40026	3.67609	3.47867	3.40163	3.39864	3.70233	3.61116	3.82998	3.57899	3.45923	3.55056	3.687	3.39861	3.61102	3.55714	3.78205	3.56421	3.70232	3.6203	3.70233	3.55059	3.70235	3.64032	3.54112	3.61884	3.70235	3.70236	3.74669	3.65921	3.68237	3.62139	3.70238	3.53004	4.0729	3.80824	3.74735	3.70239	3.61439	3.55056
13202_at	Ddt	lm	Up	9.47547	9.43678	9.5496	9.47117	9.3411	9.34968	9.52493	9.67335	9.50475	9.37537	9.4838	9.35233	9.39308	9.65245	9.34163	9.51184	9.51858	9.54496	9.73893	9.48258	9.59475	9.22931	9.59717	9.4897	9.52875	9.63178	9.55465	9.6947	9.50742	9.41389	9.50109	9.59739	9.64101	9.71224	9.48792	9.44178	9.67882	9.54547	9.94135	9.69256
23917_at	Impdh1	lm	Up	4.61552	4.42212	4.46025	4.61768	4.52462	4.4466	4.44197	4.53454	4.56693	4.64552	4.37733	4.56565	4.6144	4.68157	4.64798	4.45133	4.6	4.44743	4.46677	4.55063	4.50791	4.52012	4.61631	4.58452	4.77429	4.73351	4.65755	4.50718	4.60094	4.4196	4.73423	4.62301	4.79889	4.64498	4.57774	4.56999	4.64577	4.70273	4.78614	4.63771
72404_at	Wdr44	lm	Up	6.81043	6.88825	6.70315	6.97741	6.99809	6.8143	7.01833	6.99784	6.82045	7.03827	6.71119	7.01184	7.09241	7.00035	6.83532	6.88336	6.97625	6.98369	6.92522	6.84861	6.87426	6.99255	7.00565	7.11523	7.09101	7.04226	6.94467	6.89891	7.17168	6.85658	7.03142	6.92704	7.13895	7.07859	7.01091	7.27407	6.8428	7.02742	7.16162	6.94827
192950_at	Nacad	lm	Up	2.79556	2.6528	2.6532	2.72947	2.69559	2.62627	2.64514	2.70861	2.61167	2.67017	2.68097	2.69386	2.7342	2.77933	2.711	2.61917	2.64327	2.67965	2.76213	2.68614	2.77502	2.66563	2.91733	2.63239	2.64503	2.71128	2.87729	2.75508	2.76049	2.7323	2.76777	2.78997	2.67354	2.76043	2.56731	2.84161	2.79182	3.44891	2.75041	2.80305
258736_at	Olfr1497	lm	Up	2.7599	2.95628	2.92037	2.80346	2.74966	2.81109	2.77008	2.89618	2.75554	2.70171	2.81209	2.73984	2.89617	2.75957	2.86569	2.82081	2.83248	2.85692	2.90344	2.7828	2.83527	2.9339	2.76812	2.86782	2.90354	2.82172	2.95377	2.91656	2.96386	2.83164	2.8429	3.01327	2.92932	2.9576	2.94401	2.84796	2.97998	3.00074	2.96386	3.01537
59042_at	Cope	lm	Up	11.4387	11.4649	11.5714	11.3569	11.2726	11.4386	11.3258	11.5454	11.5003	11.4043	11.5156	11.4268	11.4193	11.5884	11.3641	11.4867	11.5641	11.5712	11.6346	11.4192	11.4803	11.3876	11.558	11.3766	11.41	11.5774	11.5074	11.5212	11.3608	11.5019	11.4546	11.5671	11.5249	11.6477	11.5836	11.474	11.6913	11.5256	11.7744	11.6728
109129_at	Mmadhc	lm	Up	10.2243	10.2617	10.368	10.1455	9.84494	10.1404	10.2603	10.3725	10.1599	10.0969	10.2887	10.1341	10.3072	10.4061	10.1429	10.2405	10.3601	10.2491	10.4077	10.2594	10.2366	10.1054	10.3594	10.2732	10.2079	10.2382	10.2698	10.2371	10.2608	10.2372	10.0803	10.3738	10.2552	10.4737	10.2568	10.3239	10.447	10.3699	10.5581	10.3685
14057_at	Sfxn1	lm	Up	12.0513	12.0464	12.0245	12.0954	12.3723	12.2318	12.3298	11.9063	12.0443	11.9715	12.0973	12.2453	12.1106	12.0246	12.3375	12.2686	12.4052	12.038	12.0581	12.2468	12.1821	12.1986	11.9872	12.1452	12.305	12.3145	12.1389	12.2853	12.2028	12.1318	12.3595	12.218	12.2549	12.2616	12.2433	12.3393	12.2247	12.1039	12.2344	12.3465
56735_at	Krt71	lm	Up	2.89202	2.80968	3.03665	2.84566	2.94335	2.90087	2.92484	2.88799	2.80509	2.90997	2.86716	2.99111	2.91408	2.9172	2.89799	2.9138	2.82939	3.04827	2.89488	2.83294	2.94155	2.97423	2.78662	3.0525	3.07725	2.99357	2.89839	2.99328	3.15441	2.98865	2.84274	3.09733	3.14293	2.86982	2.97954	2.99507	2.92386	3.09602	3.4609	2.83515
20300_at	Ccl25	lm	Up	11.5258	11.5357	11.5545	11.4719	11.2976	11.5251	11.5857	11.5509	11.4663	11.5306	11.3909	11.4742	11.5482	11.5751	11.5828	11.5931	11.557	11.5619	11.6212	11.6093	11.5003	11.453	11.5875	11.5232	11.5902	11.5138	11.6285	11.5984	11.5142	11.5423	11.5418	11.6162	11.5268	11.5885	11.6762	11.6005	11.5459	11.6574	12.1028	11.663
193813_at	Mcfd2	lm	Up	11.6008	11.7928	11.6476	11.5989	11.6291	11.9431	11.6341	11.6862	11.602	11.6909	11.6658	11.933	11.7888	11.8427	11.6608	11.8475	11.5701	11.6264	11.7055	11.7909	11.6532	11.6674	11.792	11.7379	11.7954	11.5814	11.7299	11.6848	11.7862	11.8838	11.8591	11.894	11.8997	11.8933	11.7839	11.7286	11.7189	11.726	12.0759	11.7505
20334_at	Sec23a	lm	Up	12.2846	12.0829	12.1398	12.3214	12.5216	12.2502	12.4316	12.4152	12.2726	12.217	12.2661	12.2546	12.3586	12.201	12.4068	12.2607	12.3399	12.3554	12.3206	12.4027	12.264	12.3367	12.3626	12.4453	12.2459	12.2557	12.4491	12.4934	12.4106	12.3837	12.3984	12.4507	12.3117	12.4986	12.4621	12.526	12.3065	12.5155	12.4152	12.3736
19346_at	Rab6	lm	Up	12.0606	11.8434	12.0562	12.1397	12.2205	12.0378	11.991	12.0874	12.0153	11.9479	11.9548	12.0984	12.2082	12.0018	12.2086	12.0212	12.1123	12.1202	11.9875	12.1272	11.9393	12.0802	12.0098	12.1967	12.1022	12.1303	12.1816	12.1664	12.1629	12.1254	12.0641	12.2813	12.2562	12.0828	12.1302	12.2038	11.9601	12.1411	12.5575	12.1149
654818_at	C030030A07Rik	lm	Up	3.56793	3.21419	3.54687	3.46125	3.61556	3.38879	3.33842	3.34608	3.3394	3.49361	3.42694	3.4724	3.40169	3.4139	3.67785	3.39957	3.36807	3.62031	3.46484	3.41682	3.5318	3.46383	3.44802	3.45552	3.58241	3.58832	3.48006	3.49886	3.51717	3.42172	3.57463	3.49627	3.6865	3.73642	3.45631	3.56327	3.63202	3.63647	3.36772	3.51693
67305_at	Gpx7	lm	Up	2.8707	3.04975	2.94378	2.90684	2.87517	2.8804	2.991	2.94278	2.91219	2.69049	2.81382	2.92537	3.02182	2.86747	2.9772	2.85186	2.96646	3.00442	2.94551	2.78528	2.7364	3.11455	2.79248	3.20457	2.83875	3.24225	2.94214	2.93109	3.0884	3.00273	2.89893	3.17893	2.88694	2.95256	2.99073	3.07298	3.05399	3.11219	3.15043	2.99888
504186_at	Chrna10	lm	Up	3.02467	3.11137	3.11364	3.03943	3.13231	3.07723	3.01675	3.18544	3.08371	3.12442	2.96053	3.1409	3.09307	3.08452	3.24267	3.07607	2.9228	3.38511	3.08788	3.12165	3.05372	3.21183	3.19634	3.10853	3.27805	3.12863	3.08597	3.19492	3.14158	3.20225	3.13386	3.13394	3.23503	3.34188	3.17477	3.16838	3.11999	3.18614	3.35778	3.3503
67763_at	Prpsap1	lm	Up	11.8663	11.8438	11.9156	11.8043	11.8244	11.9087	11.8123	11.8444	11.9901	11.8628	11.8259	11.8207	11.8635	11.8426	11.8972	11.9221	12.0051	11.9543	11.9132	11.8285	12.0175	11.8578	11.7805	11.8042	11.9609	11.8741	11.9661	11.921	11.9135	11.8861	11.9931	11.9674	12.0234	11.9912	12.0939	12.1649	12.0298	11.9699	11.6918	12.1053
109359_at	Fam175b	lm	Up	8.32252	8.3107	8.27951	8.11417	8.08444	8.28794	8.31563	8.10149	8.19596	8.26627	8.2423	8.03072	8.35556	8.43989	8.16174	8.1793	8.29434	8.39452	8.30242	8.10077	8.24169	8.18939	8.1445	8.35359	8.27127	8.45081	8.19235	8.26028	8.25707	8.23925	8.40341	8.291	8.31448	8.21471	8.24426	8.41606	8.43562	8.22921	8.59607	8.49583
16820_at	Lcn3	lm	Up	3.14832	3.0757	3.15565	3.01819	3.13054	3.07561	3.14401	3.15679	3.03593	3.12225	3.07389	3.14863	3.15117	3.0928	3.1225	3.07585	3.08541	3.191	3.08891	3.09918	3.12575	3.20993	3.0349	3.19102	3.11017	3.21367	3.19122	3.18743	3.24887	3.20285	3.20625	3.1956	3.19464	3.17581	3.13265	3.08136	3.07506	3.81195	3.21602	3.20616
69117_at	Adh6a	lm	Up	14.1836	14.1606	14.2037	13.9647	13.9411	14.0422	14.2107	14.1702	14.0935	14.0451	14.0329	14.0155	14.2174	14.1915	14.0704	14.1817	14.2532	14.2111	14.2135	14.0741	14.214	14.1492	14.0672	14.1578	14.1166	14.3067	14.2181	14.277	14.0414	14.0757	14.1623	14.2021	14.2643	14.2073	14.0901	14.2292	14.2526	14.2233	14.3586	14.3516
67395_at	4930403L05Rik	lm	Up	3.41102	3.37638	3.40298	3.52828	3.52369	3.44266	3.43551	3.51394	3.43562	3.5428	3.34538	3.63139	3.62016	3.5481	3.43779	3.39814	3.40037	3.43124	3.56755	3.41585	3.49215	3.69034	3.38761	3.56605	3.4499	3.62936	3.64532	3.55486	3.49944	3.48116	3.52723	3.6006	3.46663	3.61901	3.68249	3.53803	3.56505	3.70556	3.63994	3.43106
333715_at	H2-M10.2	lm	Up	3.52431	3.46432	3.53673	3.54062	3.65978	3.63964	3.7391	3.6558	3.56179	3.48195	3.59925	3.53637	3.65719	3.61559	3.55421	3.55075	3.42017	3.72508	3.72457	3.5982	3.5791	3.58261	3.78474	3.60308	3.61708	3.57754	3.79783	3.67223	3.59191	3.67765	3.81817	3.6426	3.66721	3.5621	3.6622	3.75448	3.81342	3.71425	3.51804	3.83292
66694_at	Uqcrfs1	lm	Up	13.2663	13.2462	13.3193	13.2237	13.0421	13.1349	13.1367	13.2242	13.3129	13.306	13.1006	13.1873	13.3433	13.3319	13.1828	13.3304	13.2783	13.3234	13.2893	13.2449	13.2721	13.2923	13.2774	13.2493	13.2808	13.3249	13.2791	13.2423	13.2313	13.2607	13.2717	13.341	13.3763	13.3252	13.3089	13.3693	13.3048	13.3129	13.5205	13.3713
59289_at	Ccbp2	lm	Up	3.65629	3.64864	3.67793	3.63561	3.52596	3.61919	3.80352	3.71403	3.76383	3.59404	3.67488	3.59614	3.73526	3.68365	3.57575	3.69297	3.67385	3.717	3.64558	3.71506	3.80547	3.73773	3.75403	3.72116	3.91599	3.65435	3.76771	3.8066	3.71051	3.64443	3.73927	3.80455	3.75187	3.84726	3.68975	3.68246	3.71137	3.79346	4.04743	3.67321
212070_at	Clrn3	lm	Up	12.4989	12.4432	12.5225	12.4021	12.3887	12.6506	12.7214	12.6303	12.482	12.3205	12.5331	12.5055	12.4887	12.6139	12.5699	12.6586	12.6325	12.577	12.6545	12.4976	12.4362	12.5313	12.5029	12.5504	12.483	12.5543	12.6121	12.6149	12.5354	12.6352	12.592	12.5489	12.7448	12.7247	12.5576	12.5862	12.701	12.601	12.807	12.5804
57296_at	Psmd8	lm	Up	10.8417	10.9134	10.8624	10.8767	10.8374	10.9576	10.7095	10.9229	10.8603	10.8603	10.6632	11.0207	10.8935	10.9155	10.8769	10.9656	10.9378	10.8974	10.8542	10.9767	10.8457	10.8353	10.8644	10.8411	10.9847	10.92	10.8361	10.9487	10.8623	10.9843	10.8939	10.9935	11.0625	10.9642	11.0565	10.8519	10.9314	10.8927	11.3267	10.9254
14580_at	Gfap	lm	Up	3.66692	3.5052	3.73262	3.57688	3.74517	3.55066	3.81954	3.62195	3.62291	3.60891	3.68502	3.66291	3.6112	3.67545	3.63718	3.6852	3.6143	3.51263	3.74814	3.58693	3.74734	3.62896	3.72079	3.73756	3.68447	3.83646	3.82037	3.77525	3.72862	3.58155	3.78389	3.78452	3.71992	3.82832	3.61847	3.77185	3.57246	3.87072	3.7389	3.77109
20725_at	Serpinb8	lm	Up	2.43999	2.44841	2.57553	2.35739	2.41386	2.42347	2.459	2.46757	2.40636	2.36231	2.44747	2.62613	2.54649	2.35473	2.46378	2.47555	2.39459	2.44229	2.39396	2.38295	2.55986	2.43864	2.43469	2.49092	2.37452	2.48364	2.65934	2.5866	2.4298	2.55594	2.42571	2.5422	2.84095	2.48018	2.59478	2.55046	2.41322	2.52002	2.64026	2.41286
73430_at	1700049G17Rik	lm	Up	3.43128	3.32264	3.4162	3.32776	3.37388	3.35449	3.44177	3.49817	3.34753	3.35501	3.40829	3.34602	3.40496	3.52264	3.32457	3.37716	3.32821	3.3857	3.35417	3.40684	3.42157	3.38549	3.48512	3.3958	3.32029	3.47557	3.43883	3.47428	3.44541	3.32452	3.42225	3.58433	3.68293	3.44327	3.42301	3.47043	3.52222	3.32987	3.49826	3.54417
78688_at	Nol3	lm	Up	2.52038	2.52956	2.50733	2.63236	2.5657	2.60958	2.58357	2.59044	2.57708	2.68138	2.64017	2.54136	2.58071	2.60871	2.49536	2.49557	2.50977	2.49917	2.56446	2.82313	2.52164	2.61259	2.52111	2.60566	2.5648	2.68211	2.66527	2.6309	2.73512	2.6653	2.69674	2.70779	2.58627	2.68835	2.59598	2.62683	2.75742	2.58563	2.80075	2.76961
12764_at	Cmas	lm	Up	10.9339	11.0401	11.0826	11.0469	10.9332	10.8608	10.9174	10.9678	11.0923	11.0789	11.1357	10.9723	11.1233	11.1529	10.9164	11.0317	10.89	11.018	11.0331	11.1059	11.0988	11.1227	11.1898	11.1587	11.1513	11.0656	10.9595	10.9124	11.024	10.9137	11.0956	11.1472	10.9446	11.1368	11.0633	11.1858	11.0924	11.0884	11.2097	11.0788
225518_at	Prdm6	lm	Up	3.60925	3.5868	3.56535	3.58189	3.64249	3.69176	3.69293	3.69346	3.64269	3.58584	3.7638	3.55177	3.71222	3.62208	3.6016	3.47557	3.55345	3.64567	3.80015	3.63522	3.73165	3.74226	3.65373	3.66027	3.62288	3.96369	3.6173	3.72351	3.60729	3.68024	3.72203	3.83333	3.63218	3.77437	3.6374	3.76672	3.63332	3.89315	3.67338	3.65251
66960_at	Fam188a	lm	Up	9.22168	9.37661	9.25191	9.20601	9.32993	9.30368	9.17328	9.31259	9.23445	9.24596	9.30757	9.31501	9.37373	9.2958	9.28485	9.19671	9.25159	9.312	9.29551	9.20626	9.27018	9.31009	9.39088	9.35101	9.32591	9.27649	9.49749	9.34868	9.23192	9.3059	9.27377	9.33413	9.46504	9.34707	9.25948	9.27143	9.39435	9.33361	9.66165	9.23415
210373_at	A530095I07Rik	lm	Up	4.50095	4.62951	4.49162	4.42672	4.43633	4.47727	4.37969	4.44472	4.40023	4.30748	4.50267	4.49186	4.4641	4.63918	4.31834	4.46904	4.37459	4.5078	4.47471	4.55144	4.48414	4.42693	4.46259	4.51764	4.47799	4.63439	4.58785	4.51188	4.51579	4.38559	4.50493	4.61322	4.53511	4.56345	4.46872	4.55094	4.54933	4.53186	4.65642	4.48794
19324_at	Rab1	lm	Up	13.3305	13.3435	13.3786	13.3152	13.2773	13.2502	13.2466	13.4624	13.2229	13.2317	13.2989	13.3021	13.452	13.4044	13.3522	13.3881	13.3427	13.3562	13.4706	13.3845	13.2206	13.2882	13.3851	13.3369	13.309	13.3845	13.4483	13.3905	13.3207	13.3209	13.2458	13.4057	13.4703	13.5235	13.3262	13.2827	13.482	13.4226	13.5674	13.4428
22264_at	Prap1	lm	Up	14.7103	14.7226	14.8796	14.6669	14.6858	14.7965	14.6792	14.756	14.7632	14.765	14.7422	14.8865	14.7248	14.9125	14.7087	14.9106	14.7596	14.8177	14.7813	14.7647	14.6832	14.904	14.704	14.731	14.7949	14.8369	14.7158	14.7568	14.7634	14.8357	14.9393	14.8169	14.8806	14.8201	14.8433	14.7299	14.9023	14.784	14.8912	14.799
21689_at	Tekt1	lm	Up	3.80657	3.74374	3.79665	3.8572	3.82992	3.72945	3.8804	3.78121	3.84134	3.80085	3.83035	3.79292	3.73738	3.77095	3.80765	3.7191	3.87016	3.82569	3.94488	3.85456	3.92932	3.80346	3.7862	3.8176	3.79991	3.8816	3.85797	3.94068	3.84395	3.89441	3.87375	3.9145	3.86399	3.85356	3.83009	3.84865	3.82029	4.00379	3.93579	3.78525
58218_at	Trem3	lm	Up	2.84322	2.90817	2.95848	2.87285	2.87523	2.79939	2.91095	2.86078	2.7546	2.82856	2.91048	2.86022	2.76624	2.78476	2.81333	2.85995	2.83228	2.87906	2.9118	2.90941	2.89879	2.8246	2.8055	2.90481	2.9118	2.9695	3.00459	2.92647	2.81356	2.97583	2.87198	3.03207	2.9166	2.98284	2.84076	2.91183	2.9519	2.94327	2.91182	2.86216
244091_at	Fsd2	lm	Up	3.60961	3.56517	3.60609	3.51012	3.63985	3.49014	3.51447	3.65338	3.51447	3.55737	3.64012	3.51777	3.65233	3.67742	3.48613	3.64131	3.55993	3.62634	3.56217	3.67496	3.60253	3.63191	3.51569	3.52578	3.60554	3.62907	3.68041	3.61624	3.60665	3.59215	3.67112	3.71504	3.59895	3.64478	3.4967	3.61863	3.72495	3.68367	3.58489	3.68186
19309_at	Pygm	lm	Up	3.58414	3.62664	3.64679	3.55501	3.5267	3.57817	3.54755	3.55774	3.55883	3.66402	3.57845	3.56448	3.65038	3.59943	3.58462	3.56021	3.61646	3.58228	3.6241	3.63105	3.5716	3.69223	3.59939	3.59021	3.66543	3.62689	3.54749	3.60582	3.57765	3.59364	3.64399	3.89757	3.6657	3.60277	3.58731	3.65104	3.66036	3.60047	3.60431	3.62209
625424_at	Gm6583	lm	Up	3.36894	3.37314	3.36892	3.36893	3.23848	3.36891	3.39959	3.31484	3.37483	3.34971	3.36894	3.24234	3.32151	3.36939	3.30357	3.34977	3.40831	3.42885	3.43313	3.40066	3.30987	3.4322	3.40728	3.36894	3.30296	3.43768	3.4605	3.42813	3.45045	3.43492	3.40853	3.50156	3.46319	3.44327	3.33553	3.36893	3.37359	3.50352	3.36893	3.3435
11418_at	Accn1	lm	Up	3.1368	3.11936	3.12436	3.13986	3.18018	3.2025	3.21416	3.25498	3.14594	3.16133	3.16534	3.18081	3.11782	3.20092	3.16283	3.16712	3.10316	3.28446	3.23847	3.20523	3.21367	3.13887	3.15796	3.16784	3.19438	3.23542	3.23594	3.24347	3.2299	3.14229	3.22513	3.20791	3.27631	3.23654	3.2506	3.1933	3.18276	3.19989	3.25792	3.29038
68723_at	Hrnr	lm	Up	2.22693	2.22324	2.29397	2.27206	2.1973	2.23748	2.2841	2.27356	2.2548	2.22339	2.24546	2.29935	2.22979	2.29689	2.24976	2.22838	2.26913	2.21134	2.31141	2.32357	2.26879	2.21479	2.32315	2.22387	2.25997	2.34753	2.28126	2.24312	2.23692	2.24074	2.37554	2.29251	2.30777	2.37785	2.27139	2.30613	2.22692	2.29075	2.32426	2.33873
320997_at	Cyp4f39	lm	Up	3.32485	3.26511	3.38927	3.26813	3.37399	3.33207	3.28192	3.33408	3.28121	3.34121	3.32315	3.33835	3.29893	3.37228	3.30992	3.39332	3.29907	3.33206	3.38345	3.29404	3.3661	3.42653	3.3189	3.31375	3.26604	3.39994	3.36978	3.40911	3.37208	3.39274	3.40079	3.37875	3.3205	3.38397	3.44093	3.36118	3.33866	3.41186	3.2603	3.45246
74175_at	Crct1	lm	Up	2.9417	3.00286	2.96731	2.96822	2.90269	3.1067	2.98237	2.9615	2.90579	2.98992	2.92781	3.0274	2.9513	2.92347	2.89127	3.02855	2.96158	3.04129	2.91805	2.96638	2.9891	2.9673	2.95167	3.04709	2.98987	3.00292	2.97526	3.00056	3.06094	3.01168	3.10986	3.0482	3.01411	3.10198	3.00317	3.00141	3.0023	2.98467	3.03079	2.94228
403178_at	Plcxd1	lm	Up	3.23909	3.19178	3.27201	3.26417	3.25163	3.25007	3.26513	3.24693	3.21034	3.21315	3.23316	3.25214	3.20127	3.25417	3.29662	3.22931	3.20918	3.30238	3.23491	3.25099	3.28721	3.30566	3.27482	3.22667	3.27487	3.28768	3.27318	3.22353	3.27758	3.27563	3.34352	3.27481	3.24199	3.30845	3.29069	3.29933	3.21386	3.31584	3.38165	3.27015
114868_at	Psg25	lm	Up	2.36544	2.34073	2.34857	2.32113	2.3663	2.34829	2.42544	2.33682	2.30231	2.27448	2.33883	2.40705	2.33837	2.39937	2.30861	2.38149	2.34345	2.35107	2.36376	2.38151	2.32454	2.41163	2.29695	2.41012	2.32483	2.39326	2.36866	2.37144	2.39381	2.38152	2.30573	2.43068	2.40756	2.41648	2.36675	2.35371	2.38196	2.42574	2.42536	2.46924
29865_at	Cabp5	lm	Up	3.13204	3.12951	3.076	3.12459	3.05888	3.1198	3.1437	3.05932	3.10535	3.04965	3.12591	3.1002	3.09689	3.16283	3.10296	3.0819	3.10159	3.16229	3.12086	3.14763	3.14501	3.12731	3.0974	3.11668	3.12898	3.08167	3.23827	3.13524	3.08466	3.16211	3.16773	3.16688	3.24754	3.13366	3.17332	3.1552	3.10925	3.15412	3.0998	3.13188
235435_at	Lctl	lm	Up	2.75177	2.69616	2.73757	2.7278	2.76979	2.77724	2.78688	2.75382	2.7404	2.71432	2.78301	2.76281	2.7736	2.77077	2.82227	2.7146	2.74335	2.7514	2.77666	2.7612	2.86287	2.80223	2.7603	2.73727	2.77749	2.73235	2.75903	2.7837	2.75109	2.81686	2.81583	2.72253	2.70533	2.81287	2.87746	2.79677	2.81766	2.77662	2.86822	2.7913
114229_at	Kiss1r	lm	Up	3.86014	3.68341	3.76288	3.76224	3.80941	3.7594	3.80837	3.76405	3.78934	3.73422	3.80737	3.74513	3.767	3.77368	3.76335	3.78833	3.7958	3.80578	3.80346	3.77015	3.82418	3.74041	3.77219	3.73409	3.78008	3.90178	3.80746	3.81192	3.88027	3.78145	3.80121	3.80743	3.79061	3.86378	3.71023	3.85829	3.8902	3.81873	3.86501	3.82027
110084_at	Dnahc1	lm	Up	3.43535	3.37981	3.40542	3.34144	3.31066	3.3813	3.38625	3.35659	3.36593	3.32855	3.37809	3.38449	3.31285	3.35327	3.3896	3.38568	3.30202	3.43163	3.38779	3.39796	3.46439	3.41755	3.37701	3.39614	3.34849	3.43066	3.41551	3.39579	3.4082	3.39706	3.41718	3.40315	3.38295	3.41385	3.406	3.46802	3.38867	3.36723	3.51527	3.37154
546644_at	Ly6g	lm	Up	2.85817	2.81538	2.81464	2.87665	2.84011	2.85488	2.90886	2.81466	2.86064	2.85787	2.91006	2.85902	2.86273	2.89375	2.86276	2.83997	2.83995	2.91291	2.88532	2.86757	2.85801	2.87905	2.89192	2.85889	2.86791	2.89388	2.90227	2.88394	2.8895	2.87433	2.92378	3.04683	2.86685	2.86687	2.85769	2.8771	2.87479	2.85124	2.93676	2.91778
69699_at	2310079G19Rik	lm	Up	2.64822	2.6173	2.68427	2.69124	2.70695	2.67712	2.65446	2.68698	2.67703	2.6371	2.64792	2.7561	2.69364	2.69427	2.67163	2.75946	2.7095	2.73759	2.6821	2.67268	2.71686	2.66783	2.67434	2.64718	2.65958	2.74317	2.67708	2.70693	2.6976	2.68607	2.69094	2.7297	2.71854	2.70926	2.75964	2.70271	2.66781	2.83969	2.71798	2.71077
195208_at	Dcdc2a	lm	Up	2.84639	2.91851	2.87007	2.84644	2.90813	2.95254	2.94943	2.91434	2.87482	2.90185	2.93789	2.90628	2.91366	2.90638	2.89687	2.90632	2.90632	2.90628	2.91012	2.90855	2.84643	2.94046	2.89131	2.89073	2.90747	2.92597	2.91956	2.96496	2.96933	2.97486	2.94697	2.93776	2.92426	2.96928	2.91503	2.98952	2.89141	2.96262	2.93786	2.98054
21400_at	Tcea2	lm	Up	3.12782	3.12781	3.07158	3.11983	3.14697	3.13878	3.10839	3.11096	3.07764	3.15655	3.08841	3.0656	3.12629	3.04904	3.07304	3.0886	3.04907	3.16616	3.10124	3.21552	3.14344	3.10698	3.13292	3.11887	3.12717	3.15788	3.13048	3.12785	3.13554	3.17635	3.16726	3.16618	3.16612	3.16203	3.12749	3.21596	3.17382	3.16617	3.08844	3.14743
215493_at	A3galt2	lm	Up	2.81037	2.85989	2.88975	2.84869	2.85078	2.89518	2.85806	2.83432	2.81519	2.87684	2.85951	2.88125	2.83035	2.88077	2.80539	2.84856	2.85506	2.83127	2.90072	2.85987	2.84549	2.85223	2.85252	2.89373	2.85361	2.88347	2.85504	2.91714	2.88348	2.88983	2.88247	2.97081	2.91654	2.91671	2.85506	2.91491	2.84538	2.88322	2.92022	2.8409
17444_at	Grap2	lm	Up	3.28489	3.258	3.25322	3.26309	3.25575	3.22978	3.28465	3.26268	3.23892	3.19526	3.2958	3.23764	3.25683	3.2505	3.26801	3.25292	3.1932	3.27462	3.30524	3.27407	3.29472	3.30622	3.2261	3.34122	3.29369	3.24309	3.22693	3.25019	3.2577	3.24923	3.27467	3.27389	3.30586	3.36702	3.24186	3.3032	3.27079	3.31168	3.3097	3.29765
13842_at	Epha8	lm	Up	3.21426	3.18268	3.17028	3.14505	3.17271	3.11792	3.10342	3.17337	3.10908	3.10385	3.14655	3.18418	3.18387	3.16679	3.14872	3.11801	3.15348	3.17417	3.14822	3.12574	3.21244	3.17427	3.10259	3.16545	3.18051	3.21886	3.21222	3.16933	3.20811	3.18386	3.19749	3.26381	3.20825	3.15041	3.20065	3.21985	3.13076	3.21987	3.17735	3.10782
78609_at	8030411F24Rik	lm	Up	2.80092	2.76304	2.74204	2.73219	2.75188	2.75444	2.75936	2.80719	2.77389	2.77038	2.74868	2.76856	2.73602	2.76317	2.74742	2.78283	2.75463	2.79819	2.77124	2.80068	2.7841	2.78284	2.7778	2.7838	2.78669	2.77855	2.78894	2.79901	2.78476	2.74953	2.77969	2.78412	2.77507	2.79963	2.9485	2.78678	2.7615	2.8028	2.83865	2.76442
72930_at	Ppp2r2b	lm	Up	3.37916	3.42173	3.41172	3.38138	3.42119	3.43608	3.42744	3.48934	3.38593	3.43639	3.36246	3.38811	3.39738	3.42325	3.40383	3.41921	3.42031	3.49289	3.43565	3.44474	3.40178	3.46989	3.50857	3.40115	3.44393	3.45477	3.45376	3.45478	3.43533	3.48988	3.49315	3.4764	3.5182	3.43295	3.43493	3.4401	3.41697	3.44288	3.42187	3.44112
67564_at	Tmem35	lm	Up	2.86068	2.84487	2.86824	2.82983	2.88552	2.86	2.86588	2.84995	2.85024	2.85215	2.86499	2.82979	2.86114	2.85577	2.84591	2.83819	2.86537	2.86564	2.87528	2.84761	2.87288	2.90917	2.84646	2.85715	2.90363	2.88232	2.87688	2.86181	2.89093	2.87157	2.86472	2.91063	2.86504	2.87821	2.87394	2.89894	2.84484	3.02588	2.90617	2.83533
57390_at	Psors1c2	lm	Up	3.98926	3.982	4.01473	3.96578	3.99748	3.94776	4.0049	3.99977	3.98595	3.97039	3.99529	3.98536	4.02469	4.03738	3.94751	3.97053	3.96551	3.99711	3.98933	4.00985	4.02123	4.04349	4.01486	4.0016	3.98599	4.04464	4.018	4.04393	4.01993	3.96194	4.05586	4.07247	3.97058	4.04472	3.9572	4.01212	4.02004	4.01316	4.05693	3.99129
50915_at	Grb14	lm	Up	2.83821	2.84072	2.83344	2.81658	2.82758	2.85223	2.8262	2.84513	2.83959	2.84205	2.85223	2.85225	2.83185	2.83486	2.8398	2.85743	2.85274	2.83553	2.85057	2.8271	2.84009	2.84605	2.85223	2.83382	2.84113	2.8271	2.88054	2.85527	2.8351	2.83458	2.84661	2.84426	2.95543	2.83832	2.84694	2.85056	2.84427	2.85365	2.98748	2.85474
12289_at	Cacna1d	lm	Up	3.15551	3.13199	3.13736	3.17307	3.12388	3.14047	3.19088	3.24384	3.13699	3.15536	3.17591	3.18894	3.13317	3.18177	3.13356	3.18647	3.13797	3.16294	3.18247	3.17723	3.21519	3.22576	3.18079	3.191	3.16294	3.19388	3.15707	3.1869	3.19388	3.15457	3.19388	3.21545	3.14127	3.16398	3.18817	3.18779	3.22253	3.17884	3.18224	3.23019
11552_at	Adra2b	lm	Up	3.01888	3.01201	3.03093	3.07419	3.00654	3.03398	3.04702	3.01724	3.03936	3.0139	3.0187	3.04359	3.01389	3.0322	3.06629	3.04117	3.04528	3.0315	3.01388	3.03795	3.04045	3.03475	3.02849	3.02968	3.05089	3.04315	3.04008	3.0187	3.04894	3.03184	3.02929	3.12851	3.05047	3.13195	3.07109	3.0419	3.04364	3.04013	3.05449	3.0096
380684_at	Nefh	lm	Up	2.80281	2.81655	2.78183	2.78614	2.77489	2.8159	2.80949	2.76887	2.79053	2.76947	2.77598	2.78639	2.78091	2.79205	2.76989	2.76979	2.79555	2.78614	2.77346	2.81501	2.7905	2.82332	2.79265	2.79863	2.80127	2.79161	2.81619	2.79151	2.78786	2.79605	2.80463	2.78614	2.83935	2.80127	2.83671	2.78032	2.77313	2.89359	2.85461	2.79999
103220_at	BC030307	lm	Up	2.71593	2.71751	2.7191	2.75564	2.7522	2.77436	2.73976	2.75104	2.79259	2.69859	2.74936	2.73405	2.73051	2.71491	2.74485	2.76332	2.75899	2.72786	2.72515	2.71124	2.72761	2.74355	2.75509	2.76603	2.7585	2.8087	2.73348	2.74562	2.77836	2.72951	2.77517	2.77767	2.76003	2.75608	2.74978	2.76177	2.78101	2.72508	2.80389	2.76686
97895_at	Nlrp4f	lm	Up	2.9205	2.94854	2.924	2.9024	2.91516	2.93345	2.89309	2.90985	2.92043	2.90237	2.91949	2.90041	2.90296	2.90041	2.91127	2.90157	2.90943	2.92044	2.91591	2.90737	2.92925	2.94048	2.92395	2.90662	2.94051	2.92562	2.91482	2.9004	2.94048	2.93285	2.96151	2.92603	2.96403	2.91877	2.92044	2.93797	2.93056	2.96178	2.96257	2.89882
271209_at	Rp1l1	lm	Up	3.87388	3.83623	3.84375	3.83445	3.83977	3.83112	3.82901	3.86842	3.83138	3.82499	3.82917	3.85565	3.87432	3.86156	3.82017	3.89171	3.82545	3.84998	3.83824	3.85487	3.84518	3.83834	3.8492	3.85462	3.86291	3.85198	3.87542	3.85594	3.87583	3.84726	3.87542	3.87859	3.86664	3.8948	3.83517	3.84853	3.8704	3.84947	3.86574	3.85547
246700_at	Defb19	lm	Up	2.96508	2.96135	2.9843	2.96073	2.96179	2.96873	2.98185	2.9675	2.9879	2.96991	2.98146	2.97041	2.97494	2.97153	2.97392	3.02901	2.96519	2.97108	2.96325	2.95585	2.96577	2.99243	2.9792	2.95997	2.97523	2.98975	2.97088	2.96569	2.98741	2.9613	2.99275	2.99193	3.00863	2.99067	2.9732	2.98011	2.97734	2.99105	2.99268	2.98809
71746_at	Rgl3	lm	Up	3.00701	3.00726	3.01959	3.00106	2.99811	3.00513	3.0123	3.01358	3.01724	3.01717	3.00688	3.01239	3.01718	3.02682	3.00682	3.01176	3.01247	3.02462	3.0304	3.00043	3.02597	3.02489	3.01485	3.01247	3.02791	3.02857	3.02598	3.00682	3.00335	3.01209	3.0061	3.02606	3.02602	3.04689	3.01246	3.01069	3.03737	3.03103	3.01759	3.04235
235281_at	Scn3b	lm	Up	3.27213	3.27297	3.28688	3.27607	3.27678	3.27775	3.27586	3.28535	3.27406	3.27658	3.27072	3.27812	3.28268	3.28271	3.28674	3.27608	3.27578	3.28251	3.29156	3.27579	3.28002	3.27576	3.28123	3.27214	3.29149	3.28232	3.28669	3.28092	3.27578	3.27034	3.29053	3.28108	3.29054	3.29206	3.2857	3.29449	3.27684	3.29116	3.28479	3.29156
230824_at	Grhl3	lm	Up	2.46877	2.46618	2.48641	2.4753	2.46723	2.4699	2.47236	2.4755	2.47237	2.47094	2.46208	2.4732	2.47577	2.47283	2.46954	2.46709	2.46721	2.47279	2.48405	2.46977	2.47578	2.47752	2.4775	2.46595	2.47753	2.46722	2.46618	2.4775	2.47577	2.48165	2.48177	2.47453	2.48767	2.47748	2.476	2.47881	2.48895	2.47349	2.48594	2.48182
17195_at	Mbl2	lm	Down	8.38743	9.22216	9.74669	8.37765	8.91389	9.7198	10.3525	9.44398	9.58909	9.49728	9.86728	8.76979	9.67084	8.9026	7.42297	6.22802	8.58222	6.36257	8.60048	8.36666	9.18456	6.49037	9.66392	6.74738	6.51477	5.6867	5.98491	6.06009	7.17341	7.3353	7.65773	3.08605	4.82533	3.32621	3.4849	3.98707	7.95584	5.6342	2.66324	4.62762
63857_at	Bcmo1	lm	Down	10.1458	9.21414	10.1614	10.0303	8.54842	10.1277	10.7926	10.3826	9.59897	8.72226	7.45219	8.09994	7.07237	7.55559	10.2098	10.5267	9.08718	10.3487	9.77815	9.24688	5.56733	8.13967	5.41564	7.39208	5.43061	7.25492	10.1966	10.244	8.38003	8.97176	5.10252	5.85399	6.39225	6.44256	6.54169	7.39756	6.00139	7.31863	7.19701	6.42208
211550_at	Tifa	lm	Down	9.41232	9.70748	9.49113	8.44739	7.79944	8.90091	9.40105	8.2852	10.0293	11.108	9.33846	8.84142	8.99692	9.43507	8.19995	7.19127	8.45632	7.70471	8.57942	8.17038	8.49134	6.92015	9.55988	8.14717	9.10011	6.15302	6.39953	5.25265	7.4171	8.4288	6.9398	6.2258	5.84789	4.83956	6.72189	7.29159	6.69557	4.43258	6.3319	7.07878
19695_at	Reg3g	lm	Down	13.823	14.1449	14.4092	13.9952	12.9966	13.4582	13.1593	14.0261	14.2389	14.4321	13.8977	13.35	14.0119	13.9612	11.6039	12.5925	13.4212	11.9708	13.0816	13.0959	14.1406	11.4205	14.1152	12.6315	13.1863	10.4925	11.426	10.1289	13.1856	13.0641	11.3263	10.2735	10.5094	10.7244	11.3693	11.1676	12.4757	10.7741	10.8521	11.3116
20459_at	Ptk6	lm	Down	8.89162	9.07928	8.26956	7.90323	7.39557	7.97868	8.48603	7.06826	9.07232	10.1962	9.03228	8.422	8.29538	8.5018	7.45847	6.29783	7.25286	6.62828	7.69861	8.06543	8.35885	6.3103	9.30158	7.81208	8.92064	6.01751	6.06368	5.24514	7.04906	7.95455	6.85304	5.65409	4.16672	5.14416	5.86281	6.17897	6.31242	5.87036	5.92708	6.63094
12702_at	Socs3	lm	Down	8.61628	8.54951	8.85824	8.55436	7.7486	8.93167	8.69301	7.9648	9.24294	9.89495	7.40888	6.9927	8.52789	9.04001	9.13464	8.71193	7.98433	7.92075	8.2399	7.69285	7.46328	7.5463	8.2333	8.03948	7.61016	6.53849	7.65196	6.53108	6.56917	7.1305	7.233	7.08744	6.87777	5.51993	7.48599	7.2084	7.19868	5.34999	5.79028	6.67718
11303_at	Abca1	lm	Down	8.44604	8.87487	8.73295	8.83202	8.34863	8.94601	8.56907	8.50236	8.23966	8.32313	8.51276	8.29023	8.59275	8.45796	8.36427	8.1277	8.69336	8.14869	8.92209	9.31155	7.7441	7.04787	8.47726	8.3445	7.65871	7.90248	8.42147	7.97731	7.80665	8.75055	7.69314	7.14606	7.57934	7.81988	6.53582	6.18665	7.84036	8.04823	4.21354	6.5836
18489_at	Reg3b	lm	Down	14.9693	14.8797	14.7494	14.9465	14.669	14.3993	14.7558	14.8131	14.949	14.9803	14.8229	14.6493	14.8012	14.6682	13.7541	13.9137	14.5995	13.6535	14.5537	14.2816	14.9853	13.1227	14.936	14.2191	14.5277	12.6805	13.6503	12.5196	14.5186	14.382	14.1693	12.4171	12.4851	13.2576	13.5968	13.4597	13.9677	13.2547	13.2632	13.5769
13830_at	Stom	lm	Down	7.14549	7.32144	7.37317	7.05119	6.56493	6.74209	6.53537	6.82732	7.42773	8.13162	7.30366	6.89357	7.19341	7.16042	6.76962	6.61727	6.38292	6.2498	6.76489	6.47176	6.90991	6.14835	7.14984	6.31642	6.99467	5.88262	6.11249	5.86442	6.11937	6.13381	6.02405	5.45783	6.10171	6.25692	6.20447	5.81774	6.54104	5.75865	3.82497	6.09843
213006_at	Mfsd4	lm	Down	9.61561	9.74487	9.96062	9.60881	9.40955	9.76392	9.55267	9.50003	10.3083	10.3489	9.76779	9.22764	9.62048	9.53227	8.73706	9.14048	9.33792	8.97182	9.17699	9.06514	9.70856	9.03552	9.62399	9.12044	9.38938	8.54234	8.67469	8.40893	8.95562	8.82778	8.96777	8.37751	8.12582	8.03921	8.72455	8.57966	8.76329	8.39792	8.01064	8.47782
28000_at	Prpf19	lm	Down	5.70333	6.40071	6.06747	6.34267	6.2321	5.82198	5.78663	6.12464	6.02756	6.17875	6.32242	5.964	5.96892	5.93242	6.26025	5.6228	5.72879	6.14777	6.01767	6.43196	6.09997	5.18742	5.84391	5.22154	5.67636	5.12651	4.47322	4.46211	5.57992	3.5956	4.72433	5.09454	5.95738	5.45839	5.15169	4.92543	5.54095	4.55256	3.59763	4.95849
54160_at	Copg2	lm	Down	4.89694	5.00637	5.01682	5.54381	6.14113	5.44874	4.96619	5.87848	5.42866	5.06392	5.28113	5.06	5.0792	5.44237	5.39363	4.68432	5.10972	5.02209	4.61336	5.01268	5.09866	5.32339	5.65784	5.13147	5.05243	4.31376	4.52282	3.73574	4.61686	4.12743	4.41775	3.75465	3.96101	4.68555	4.54594	4.49153	5.08593	3.60079	2.866	4.40608
67861_at	Akr1b10	lm	Down	5.81298	6.3392	6.68727	5.91359	6.40586	6.32432	6.44211	6.10979	6.56714	6.27044	6.37465	5.54284	6.03719	6.76397	5.92431	5.67291	6.09383	5.27066	5.77578	6.03933	6.25694	5.18667	6.13712	5.91996	5.79352	5.27586	5.613	5.25515	5.38201	5.54696	5.33148	5.05331	5.05878	5.20517	4.78081	4.96658	5.53831	5.46563	4.91972	4.98536
619846_at	Igkv5-48	lm	Down	10.9794	11.9597	11.0176	10.9993	11.4452	10.7121	9.75697	11.2461	10.6829	10.008	11.6244	10.2316	12.3877	10.6777	10.7816	10.8456	11.0848	10.8119	11.2073	10.6643	11.2324	10.3256	10.216	10.4801	10.0966	11.71	9.40996	11.4186	11.1457	10.5897	10.3813	8.04594	9.48346	10.9774	10.3381	8.68548	10.5863	9.34015	10.5852	10.2272
81879_at	Tcfcp2l1	lm	Down	6.94987	7.35661	7.46883	7.4665	7.54378	7.99831	7.79522	7.26913	7.82539	7.52071	7.91907	7.58127	7.6451	7.71085	7.40425	7.07683	7.29489	6.85044	7.76572	7.93977	7.34055	6.86978	7.41172	7.28759	6.96479	6.7639	6.81464	6.56159	7.16873	7.68089	7.18514	6.87445	6.8321	7.0915	6.53982	6.60006	6.59855	6.29367	4.57395	6.38688
58222_at	Rab37	lm	Down	5.17952	4.17726	5.43608	5.67137	5.21824	5.82711	6.12863	6.05098	5.43476	4.56739	4.44139	4.47213	4.97092	4.68542	5.51632	4.96852	5.23554	5.24236	5.82853	5.79374	4.37248	4.23574	4.12203	4.76078	3.94514	4.61958	5.15101	5.20181	4.76687	4.84667	4.29712	4.02118	4.42227	4.36587	4.81863	3.93394	4.56429	4.42448	4.3862	4.08918
330671_at	B4galnt4	lm	Down	6.67977	6.69477	6.50502	7.0628	5.70173	6.05685	6.13287	5.51478	5.87052	6.77477	6.02812	6.04017	5.95094	6.42535	6.54593	6.76856	5.6151	5.73171	6.84892	6.99676	4.99589	6.39959	5.48276	5.06053	5.40796	5.79396	5.25732	5.79638	5.22059	5.23991	5.35763	5.28895	5.30369	4.72103	6.08658	6.23901	5.97831	4.34821	4.89401	5.78523
19383_at	Raly	lm	Down	5.77852	6.78091	6.41657	6.07457	7.24825	6.63881	5.56669	5.86107	6.52056	5.60271	6.46849	5.43667	6.29507	6.18481	6.66921	6.54797	6.75857	6.30461	6.65814	5.98669	5.87023	5.76094	6.05805	5.59266	5.55175	5.68514	5.54226	5.47549	5.43823	4.61189	5.21984	4.77764	5.45247	6.10648	5.85799	4.9678	5.47102	4.67618	5.03217	6.09375
18780_at	Pla2g2a	lm	Down	7.5673	7.46062	7.71845	6.96534	6.60651	5.83155	5.2018	6.85721	6.40025	6.03454	7.54531	7.16661	6.99536	6.69881	6.54863	5.84683	6.90175	5.53562	6.53446	6.0556	7.09073	5.15095	7.39392	5.84062	7.18471	5.35126	5.91731	5.42786	6.57484	5.85953	5.48139	5.54816	5.30243	5.64323	5.42722	5.26494	6.79827	6.24558	5.40678	5.90292
217169_at	Tns4	lm	Down	8.23266	8.57467	8.10086	8.90355	8.00893	8.47863	8.89244	8.64316	7.88144	7.77988	7.55683	7.2659	8.42354	8.445	9.16401	8.70446	8.46273	8.95764	8.7723	9.04211	7.13106	7.72154	7.09482	8.05038	7.51539	8.28943	8.61983	7.97091	7.44431	7.24987	7.87865	7.23789	7.60801	7.64164	7.89523	7.40641	8.21602	7.33474	6.08924	7.60124
72077_at	Gcnt3	lm	Down	10.5211	10.5748	10.3556	10.1726	10.0323	9.98745	11.0605	10.4868	10.7966	10.9658	10.6902	10.2735	10.4229	10.719	10.4423	9.59733	9.97986	10.0161	10.296	10.3428	10.355	9.41691	11.1	10.5638	10.3262	9.55727	9.83817	9.39539	9.89468	10.0679	9.94274	9.51593	9.3028	9.99484	9.24572	9.47749	9.6871	9.78997	8.839	9.18727
11997_at	Akr1b7	lm	Down	12.7952	13.1656	13.1795	13.0509	13.2756	13.5867	13.0579	12.905	12.9837	13.0422	13.3317	13.5458	13.1551	13.2696	12.6185	12.5272	12.72	12.389	12.9527	13.2837	13.2365	12.4463	13.2264	13.1724	12.6654	12.5174	12.404	12.3591	12.7179	12.7262	12.7409	11.8907	12.138	12.3743	12.0424	11.6987	12.531	12.3213	11.983	11.8267
71770_at	Ap2b1	lm	Down	7.55463	8.38945	7.80186	7.67516	8.09603	7.86252	7.8561	8.15899	8.54109	7.34666	8.45265	6.76072	7.75177	8.27261	8.02405	7.61912	7.93916	8.52614	8.27324	8.16503	7.92762	7.75779	8.20753	7.54407	7.43195	8.09001	7.74385	7.19037	6.99436	5.42815	6.89885	6.18931	7.31789	8.0412	7.26534	7.05875	7.82711	6.76736	5.37123	7.98922
19157_at	Cyth1	lm	Down	4.86608	5.36466	5.16288	5.25511	5.39007	5.82316	5.07153	5.09577	5.28259	4.94871	5.20389	5.27473	4.67451	4.62951	5.12075	4.83515	4.83149	5.29049	5.47902	5.83507	3.76593	4.46883	5.0926	5.00402	4.83269	5.00666	4.86082	4.29065	4.59405	4.09499	5.20993	3.58537	4.3464	4.4639	4.92741	4.28833	5.18346	4.07966	2.84475	4.50999
71601_at	Ceacam20	lm	Down	9.77619	9.84954	9.96122	9.7022	9.24158	10.0232	9.81344	9.50047	10.1514	10.1832	9.77563	9.58041	9.54867	9.68325	9.31336	9.62571	9.3983	9.60215	9.44306	9.21862	9.74095	9.62127	9.9664	9.16773	9.34738	9.18889	9.12934	8.83218	8.54066	9.18099	9.4866	8.70791	9.0684	8.39323	9.32006	8.96026	9.21108	8.94032	7.34094	9.31272
238055_at	Apob	lm	Down	9.66065	9.78076	9.45248	9.50401	9.82487	9.7812	9.82241	9.73596	9.77211	9.4326	9.8111	9.18775	9.54999	9.79722	9.76122	9.64917	9.71483	9.9445	9.81798	9.57282	9.32225	9.46467	9.5193	9.41384	9.07331	9.48871	9.42307	9.1576	8.3823	7.71617	9.3862	8.44194	8.98047	9.28809	9.14135	8.7658	9.259	8.75172	7.09866	9.345
170768_at	Pfkfb3	lm	Down	8.4405	8.1499	8.40833	8.01505	8.64267	8.95102	8.50851	7.88718	8.71679	8.68937	8.99353	9.31934	8.10266	8.66127	8.7684	8.13375	8.2953	8.32013	8.02658	8.77759	7.74832	8.24407	8.74336	8.15225	8.01875	7.7097	7.72446	8.13579	8.45602	8.26676	8.06192	7.90024	7.77862	7.35658	7.43156	7.89368	7.17525	7.55874	6.96949	7.82951
50766_at	Crim1	lm	Down	9.04787	8.81132	8.92188	8.48925	8.13063	8.80922	9.39772	9.1172	9.17656	8.74267	9.10143	8.42403	8.3788	9.09596	8.51231	8.65411	8.59669	9.37902	8.87185	8.55737	8.66489	8.63758	9.0463	8.78608	8.07151	8.9101	8.77974	8.07359	6.88939	7.59981	8.76549	7.38148	7.71998	7.56721	8.43659	7.68295	8.49982	8.5353	6.59715	8.76896
625599_at	Gml	lm	Down	3.55939	4.33809	4.9877	4.44132	3.39006	3.74904	3.40309	3.59509	4.12351	3.67961	5.46655	4.47836	3.62451	4.09324	2.89208	2.55466	3.09841	3.44037	3.60415	4.01229	4.05638	3.22346	5.3538	3.55212	3.85531	3.09666	2.9899	2.70199	3.69562	2.81738	3.12585	2.89302	2.50408	3.68468	2.83747	2.75918	4.0341	2.51937	2.96837	2.89116
229927_at	Clca4	lm	Down	9.2062	9.7402	9.35805	9.33536	9.001	9.21558	7.32414	9.23774	9.5377	9.30192	9.96744	9.9078	9.5876	8.4901	8.66575	8.42483	9.11007	8.62252	8.35259	9.23202	9.93347	8.95082	9.52776	8.73934	9.28087	8.03581	8.28422	8.31023	9.30079	8.97878	8.28004	8.65767	7.65683	8.32101	8.68941	8.60381	8.66091	8.81563	5.95705	8.57698
238011_at	Enpp7	lm	Down	8.24553	7.83995	8.44578	8.35111	7.80728	8.55889	8.3816	8.56455	7.98142	8.37081	8.07717	7.40546	7.92589	7.40876	8.27366	8.13845	8.29514	8.00703	8.87541	8.41823	7.13192	7.38729	8.66098	7.8248	7.66803	7.829	8.23615	8.16046	8.37055	8.36871	6.69243	7.82776	7.77732	7.92018	7.69547	7.3644	8.22772	7.67012	4.99259	7.29013
104158_at	Ces1d	lm	Down	8.63071	8.22522	7.94639	8.4375	9.84505	8.37528	8.79641	8.25135	8.44599	9.02125	8.56358	9.37549	7.37706	8.32224	8.97238	8.40334	8.25398	8.65766	8.72928	9.16198	7.57623	7.99883	6.9807	7.91686	7.1605	8.48346	8.65166	8.62043	8.72731	8.73828	7.07445	8.03776	8.15052	8.48346	7.43734	7.49347	7.92452	8.0569	7.53935	7.66466
21817_at	Tgm2	lm	Down	9.83384	10.4318	10.1391	9.86748	9.65553	10.0807	9.06158	9.55147	10.2245	10.2932	10.5901	9.93809	10.0994	9.76904	9.04536	9.20013	9.38472	8.82581	9.2868	9.71453	10.0744	9.14958	9.8381	9.39478	9.94767	8.97217	9.07087	8.84377	9.51719	9.49633	9.13152	9.17689	9.07845	9.08315	9.06235	8.79563	9.24393	9.2069	8.23769	9.17791
68854_at	Asb11	lm	Down	4.84648	4.74642	6.24434	5.75273	5.5536	5.72542	5.82604	5.36805	5.6196	5.20972	5.71407	5.94645	5.25923	6.46855	4.31982	4.89877	5.77681	4.88811	5.54447	4.59153	4.76642	4.98055	5.47516	5.48445	5.01745	4.79343	3.2847	4.84541	5.02709	4.97777	5.87657	4.17341	4.66773	4.85233	4.80868	4.0291	4.82576	4.34755	4.31849	5.06637
70129_at	Slc44a4	lm	Down	10.5476	10.817	10.9224	10.5069	10.3104	10.6704	10.5551	10.5733	10.9265	10.7993	10.9908	10.4887	10.7629	10.7609	9.84118	10.0451	10.4042	9.98871	10.5443	10.2252	10.8459	9.95941	11.0467	10.2053	10.4179	10.1149	9.91708	9.95765	10.0708	10.082	10.2109	9.71603	9.81046	9.96659	9.77618	9.76505	10.4201	10.0586	8.19173	9.9926
18985_at	Pou2af1	lm	Down	7.33734	7.6511	7.53629	7.90702	7.99752	7.31801	7.16503	7.7721	7.6394	7.36219	7.62031	8.00973	7.87521	7.56165	7.7183	7.19459	7.52297	7.19375	7.50163	7.05349	7.19821	7.44023	7.13925	7.60122	6.77655	6.90122	7.19128	7.29488	7.61218	7.5141	6.99521	6.46188	7.14552	6.85325	6.62408	6.49305	7.45306	7.20148	5.76614	6.49034
12013_at	Bach1	lm	Down	5.72842	6.26625	6.23725	5.61972	5.60454	6.10322	6.8207	6.74686	6.71154	5.86951	6.84376	5.44593	5.31235	6.70771	5.73109	6.0658	5.70898	6.57694	6.29825	6.36387	5.93679	5.57354	7.42084	6.02232	5.63004	5.92716	6.18314	5.18563	4.85728	4.88603	5.78819	4.87321	4.89882	5.13556	5.33783	5.09322	6.34208	5.58479	4.73245	5.90115
17063_at	Muc13	lm	Down	13.0025	13.1128	12.9401	12.8916	12.9729	12.7473	12.7243	12.6311	13.2877	13.1965	13.44	13.0376	12.9813	12.5324	12.2561	11.8485	12.5551	12.2713	12.2694	12.4962	13.3243	12.539	13.3503	12.566	12.5808	12.1014	11.926	12.141	12.5004	12.3783	12.2683	12.0841	11.6951	12.1094	12.0926	12.3747	12.0057	12.3401	11.2553	12.2269
15277_at	Hk2	lm	Down	7.40054	7.83073	7.56002	7.21353	6.77564	7.17572	7.55295	7.54184	8.16425	8.34152	8.25747	7.22344	7.60211	7.50783	7.30267	7.0261	7.37299	7.02463	7.50132	7.52126	7.38903	6.91911	7.66402	7.13427	7.229	6.66463	7.08221	6.71701	7.28112	7.00104	6.74584	6.88391	6.91433	6.728	6.86128	6.772	7.26687	6.78342	5.64538	6.91778
215335_at	Slc36a1	lm	Down	10.4004	10.5337	10.1148	10.0983	9.38878	9.89532	10.435	9.75433	9.7059	10.5235	9.16439	9.28914	10.1219	9.94742	10.1544	10.1189	9.91873	9.99618	10.3027	10.0017	9.17115	9.24027	10.0967	9.62589	9.95943	9.41402	10.1327	9.562	9.88802	10.0254	8.86281	9.60007	9.57751	9.33957	9.63915	9.76857	9.50688	9.3616	7.33364	9.65869
76589_at	Unc5cl	lm	Down	9.03363	9.54998	9.26075	8.79829	8.42082	9.12886	8.93254	8.82839	9.40286	9.56382	9.53045	8.9998	9.03198	9.18626	8.36528	8.78514	8.64807	8.42193	8.92864	9.1232	9.29505	8.33774	9.40765	8.47901	9.04016	8.20298	8.22914	8.28993	8.6787	8.89771	8.77048	8.08447	8.17445	8.23493	8.25992	8.41951	8.70427	8.17017	7.37751	8.6395
27410_at	Abca3	lm	Down	7.15264	7.51793	7.0831	7.39768	7.29109	7.80203	7.74069	6.8341	7.19191	7.87209	6.93524	6.91351	7.11029	7.38419	7.50008	7.60354	7.29337	6.49419	6.80859	7.1901	6.76146	7.36852	6.70776	6.72035	7.19964	6.58603	7.18985	6.96457	6.89672	7.482	7.03963	7.09059	6.60245	6.4907	7.59007	6.89758	6.5811	6.26363	4.69391	6.58012
240239_at	Gpr151	lm	Down	9.69211	8.88196	9.13528	9.82366	9.71627	8.74473	9.32539	9.27598	8.99647	9.4658	8.1878	9.09936	8.45272	9.01516	9.73314	9.95272	9.09603	9.92817	9.63478	9.3545	7.51345	8.85837	7.73894	8.85658	8.9968	9.43035	9.41458	9.57711	9.3826	9.52547	8.72241	8.87639	8.91693	8.25877	8.74772	8.73122	8.12609	8.34045	8.27189	8.69286
21676_at	Tead1	lm	Down	5.08351	5.75977	4.83307	5.44044	5.27507	6.01646	4.83941	5.19266	6.02715	6.06864	5.56565	5.1176	5.73637	5.76183	5.15724	5.20698	4.72555	4.91664	4.5894	5.34441	5.8221	5.4056	5.71421	4.95996	5.27307	4.4464	4.7295	4.23971	5.0894	4.84996	4.80592	4.67965	4.59624	4.40866	5.27272	4.56684	4.77893	4.80183	3.92854	4.80329
67041_at	Oxct1	lm	Down	10.0716	10.4908	10.7031	10.3066	10.046	10.2216	9.95942	10.0175	10.5316	10.5724	10.396	10.2359	10.436	10.1893	9.54236	10.0152	9.84182	9.63136	9.93209	10.195	10.0972	9.44095	10.2242	9.63641	10.067	9.16753	9.52859	9.19478	10.0446	10.1583	9.87608	9.46385	9.6511	9.46405	9.46136	9.39093	10.1414	9.24295	9.21659	9.36681
433470_at	AA467197	lm	Down	12.0818	11.9625	12.5596	12.1645	12.0891	12.1788	12.2884	12.275	12.4567	12.2848	12.3047	12.1376	12.1645	12.1511	11.5424	11.7342	12.0276	11.5713	11.8277	11.7965	12.083	11.6434	11.8474	11.6161	11.7138	11.7539	11.6196	11.5809	11.797	11.8843	11.7833	11.156	11.3928	11.303	11.0821	11.2773	11.8554	11.2487	12.0953	11.4046
19125_at	Prodh	lm	Down	7.81335	7.76243	8.41928	7.96953	7.77226	8.53629	8.02893	8.11731	7.98166	8.03282	8.08183	8.02598	7.69681	7.83347	7.41068	7.81238	7.83877	7.14325	8.08681	8.28342	8.03999	7.09516	8.19857	7.85912	7.85735	7.20639	7.23386	7.39348	7.56209	7.599	8.51397	7.09402	6.98401	7.44768	6.99116	7.35928	7.96767	7.36223	6.52748	6.81862
21810_at	Tgfbi	lm	Down	10.9083	11.1777	11.1366	11.0983	11.0577	11.3676	10.906	10.9193	11.0829	11.0557	10.8121	10.8703	11.1681	10.8153	10.8631	10.8789	10.75	10.6516	10.7894	11.0938	10.9702	10.5231	10.8685	10.7115	10.9141	10.4793	10.5187	10.4791	10.704	10.7395	10.8633	10.3325	10.4407	10.4989	10.4401	10.2857	10.5053	10.4814	9.40747	10.0759
74645_at	Fam46c	lm	Down	4.21159	5.50776	4.6776	4.75062	4.55323	4.41721	3.86784	4.79658	4.90115	4.71414	4.69971	4.65893	4.25013	4.35936	4.55986	3.84839	4.75814	4.43268	4.50281	3.99329	4.6071	4.15017	4.81434	5.1589	4.13606	3.88177	3.8948	3.91792	3.89735	4.37449	4.28999	3.62122	4.18643	3.54823	3.59096	3.48185	4.52574	4.07338	3.97311	3.57568
11717_at	Ampd3	lm	Down	8.62674	8.76117	8.54419	8.44494	8.56676	8.12858	8.58852	8.2897	8.73657	8.75694	8.86025	8.38899	8.69768	8.2393	8.04008	7.94355	8.23993	8.00462	8.06631	8.14161	8.69435	8.02227	8.9482	8.35073	8.52518	8.02431	7.96845	7.98522	8.07164	8.06819	7.83677	7.75957	7.62197	7.95903	7.78387	7.76995	7.84666	8.03858	7.1504	7.87505
58226_at	Cacna1h	lm	Down	4.56128	5.59789	5.36039	5.50418	5.2555	5.15449	4.86092	4.44261	5.56627	4.66758	5.29206	4.46718	5.28003	5.04076	5.79911	5.1891	5.27702	4.63406	5.04334	4.94315	4.84419	4.84824	4.27014	5.50544	4.59317	4.71715	4.99302	5.01334	4.62542	4.75442	4.4232	4.8357	4.49177	4.35444	4.93469	4.40972	5.06904	4.05676	3.33712	4.24113
140474_at	Muc4	lm	Down	4.23838	5.19639	4.99669	4.99317	4.43608	5.29924	4.3391	4.39658	4.94852	4.33405	5.34154	5.48124	4.92664	5.00407	4.08338	4.01847	4.40061	3.9159	4.10467	4.71283	5.33453	4.43739	4.98383	4.55826	4.32832	3.86301	3.60205	3.72291	4.23534	4.23363	4.24659	4.25519	4.07621	3.94833	3.89955	4.45583	4.15393	4.25966	3.19093	3.70376
107932_at	Chd4	lm	Down	4.42143	4.5084	4.27561	3.92517	3.84328	4.88292	4.47934	4.64004	4.75315	4.31927	4.72353	4.58511	4.39313	4.77152	4.05313	4.02652	4.3357	4.5372	4.30466	4.13878	4.3457	4.51808	4.77567	4.20984	3.95449	4.28417	4.73961	3.48975	2.81805	3.59431	4.24017	3.17936	3.44666	3.08357	4.37207	3.76245	3.97201	4.10343	3.08461	4.05245
14369_at	Fzd7	lm	Down	6.51407	6.64648	6.59506	6.02351	6.25721	6.35035	6.52409	6.52468	7.54114	7.08487	7.37471	6.01358	6.65209	6.45429	5.90084	6.07264	6.95138	6.40168	5.94428	5.68145	6.70553	6.56906	6.52741	6.06942	5.79529	5.93464	6.0597	6.05419	6.24095	5.89833	6.04783	5.64303	5.9722	5.65689	5.90595	6.27078	6.5581	5.81572	5.25212	5.74089
72022_at	Slc35f2	lm	Down	9.15377	9.33435	9.382	8.96286	9.26613	9.57938	9.17215	9.07965	9.71745	9.69972	9.3743	9.54899	9.22642	9.13449	9.01477	8.77918	9.08349	8.7161	8.90863	9.25286	9.34407	8.99597	9.27102	8.85988	8.91339	8.52311	8.4991	8.54859	9.07041	9.07443	8.87756	8.40948	8.64786	8.47691	8.84191	8.89605	8.54113	8.47846	8.24713	8.85039
67470_at	Abcg8	lm	Down	10.7301	10.4096	10.843	10.7646	10.7054	10.8392	10.4164	9.99469	10.6687	10.8433	10.1265	10.2246	10.1175	10.3001	10.4317	10.4524	10.6083	10.5362	10.3875	10.0586	10.0872	10.5006	9.74034	9.9635	10.0863	10.672	10.1375	10.1753	10.0133	10.3624	10.2819	9.85764	10.298	9.55729	10.1106	9.95495	10.0039	9.71987	8.97076	10.2067
54635_at	Pdgfc	lm	Down	6.06197	6.45903	6.6295	6.54908	6.10233	5.97776	6.79816	6.3567	6.63671	7.03429	6.7397	6.28066	6.23215	6.55233	5.71269	5.90568	6.36718	6.00118	6.38714	5.77091	6.2417	5.76273	6.93011	5.97781	6.2723	5.84267	5.89612	5.9689	6.1959	6.01287	5.77061	5.45179	5.84235	5.6175	5.59606	5.4964	6.34139	5.57505	5.83469	5.97179
74646_at	Spsb1	lm	Down	8.52622	8.39007	8.2145	8.2226	8.01563	8.34914	8.74978	7.87971	8.70947	9.11246	8.09081	8.24651	8.19417	8.31695	8.28872	8.22408	8.00481	7.92576	8.32415	8.21624	8.15226	8.00417	8.05883	8.22754	8.44318	7.95975	7.89092	7.53001	7.94263	7.95253	7.89043	7.99551	7.88259	7.4615	7.90545	8.05749	7.69275	7.59073	6.87372	7.92061
74315_at	Rnf145	lm	Down	9.12096	9.41416	8.94345	8.78626	8.3065	8.333	9.15421	8.87211	9.22764	9.68778	8.89377	8.48899	8.87711	8.92345	8.91199	8.42835	8.91364	8.71933	8.73164	8.64612	8.5453	8.18885	8.9801	8.5821	8.74968	8.35425	8.65487	8.45954	8.46426	8.815	8.59611	8.36062	8.25216	8.20451	8.4467	8.45953	8.35761	8.12174	7.76881	8.41947
58809_at	Rnase4	lm	Down	11.2586	11.0903	11.1492	11.1337	10.8074	10.5654	10.7255	10.931	11.1673	11.4926	10.7139	10.5795	10.9031	10.8721	10.81	10.3394	10.9788	10.7245	10.5827	10.2731	10.9239	10.6922	10.8875	10.9651	10.8291	10.7491	10.6109	10.6353	10.6962	10.5967	10.0323	10.1104	10.2164	10.1006	10.4704	10.1603	10.2317	10.0899	10.9371	10.5545
237636_at	Npc1l1	lm	Down	13.2631	13.3364	13.3555	13.4111	13.1577	13.3137	13.2684	13.0665	13.2588	13.3952	13.0335	13.0556	13.1281	12.996	13.251	13.1777	13.1087	13.1387	13.2081	13.2383	12.8417	13.0023	12.9065	12.911	13.1646	13.0731	13.0823	12.8783	12.9531	13.1043	12.921	12.9308	12.7896	12.7637	12.8531	12.8365	12.8805	12.6782	10.9156	12.6888
19074_at	Prg2	lm	Down	5.08866	4.61757	5.0428	5.09588	4.87935	4.10912	4.68377	5.38689	4.5416	4.8463	4.18141	4.36466	4.98449	4.98498	4.8076	4.80778	4.67135	4.92444	5.01169	4.45865	4.75279	5.0322	3.92746	4.75059	3.53757	4.93312	4.53082	5.02704	5.15055	4.92035	3.82895	3.40224	4.18781	4.89523	4.22417	3.33043	4.7179	4.13301	4.77396	4.29515
66752_at	4933404O12Rik	lm	Down	8.10966	7.9953	8.39475	8.22142	8.1733	8.45583	8.43917	7.92901	8.28986	8.10567	8.26107	8.09251	8.41279	8.16513	8.50609	8.38335	8.42395	8.43096	8.274	8.16114	7.79205	7.97897	8.36034	8.27604	8.04674	8.03187	8.07151	8.04096	7.80626	7.88807	7.66596	8.0736	7.7895	7.17737	7.71615	8.21469	7.7098	7.74207	6.6585	7.81026
12263_at	C2	lm	Down	4.7641	4.8762	5.05298	5.19863	5.25056	5.44945	4.88494	5.14903	5.25133	5.05018	4.73733	4.68342	5.01154	4.98375	4.81058	5.11833	4.79883	4.50891	4.88195	4.98773	4.79206	4.15151	4.40948	4.90027	5.15996	4.67266	4.29292	4.57751	5.07129	5.09714	4.39206	4.61336	4.93758	4.47812	4.43789	4.83674	4.87244	4.62193	3.25314	4.19789
16581_at	Kifc2	lm	Down	5.1228	5.49086	5.45401	5.74471	5.72367	6.41689	5.72006	4.89986	5.64969	5.77079	5.56089	4.91972	5.17783	4.7067	6.005	5.94144	5.3417	5.39764	5.08567	5.54311	4.82575	5.73063	5.50673	5.4244	5.9354	5.04381	4.66758	4.96747	5.06233	4.93208	5.88282	4.68241	5.3088	4.53176	5.71562	5.35481	4.74485	4.67936	4.02068	4.94153
107449_at	Unc5b	lm	Down	5.71882	5.42137	5.84078	5.404	5.47919	5.49069	5.45193	5.45884	5.65257	5.53928	5.7505	5.5994	5.5465	5.39862	5.73279	5.77478	4.78236	5.68735	5.63142	5.50708	4.95649	5.07228	5.54278	5.55817	4.80493	5.0213	5.51135	4.9056	4.70877	5.30584	5.23401	4.99889	5.06568	4.83051	5.61012	5.11609	5.41431	5.01853	3.74795	5.09492
108116_at	Slco3a1	lm	Down	5.59899	5.66892	5.9605	6.12259	5.82287	6.30028	5.71684	5.90218	6.26887	5.7083	6.39385	5.93263	6.09205	5.95734	6.13014	5.75809	6.0086	5.78733	5.85043	5.69991	5.60996	5.23581	6.03689	5.39892	5.57188	5.21669	5.56636	5.84497	5.53493	5.27211	5.30953	5.51364	5.54437	5.55567	5.5105	5.20368	5.84128	5.64143	4.26849	5.54265
104086_at	Cyp27a1	lm	Down	10.196	9.89517	10.1916	10.3993	10.6858	10.9541	10.6899	10.0939	9.75435	9.53523	10.1871	10.627	9.65119	10.0812	10.5688	10.3264	10.1953	10.1179	10.6691	10.5022	9.77363	9.60435	10.0241	10.1989	9.93333	9.91313	10.0777	10.5356	10.0873	10.197	10.8449	9.41533	9.90978	10.3236	9.36978	9.29798	10.0313	10.154	8.50611	9.05816
18018_at	Nfatc1	lm	Down	6.32292	6.2363	6.19367	6.19439	6.17061	5.73105	6.21682	6.45231	6.36054	6.21634	6.36026	5.62845	6.10529	6.01135	5.61145	6.26337	6.3761	6.2637	6.04104	5.58138	6.15168	6.03593	6.33189	5.45253	5.28632	6.16959	6.21999	6.176	5.23778	5.91113	5.14817	5.31859	6.07727	5.7761	5.6544	5.60533	6.10702	6.05934	4.35276	5.936
15900_at	Irf8	lm	Down	8.27163	8.48739	8.3199	7.97347	7.42266	8.54695	8.08657	8.08892	8.72351	8.88546	8.19973	8.16947	7.99377	8.36973	7.62102	8.21519	7.91458	8.39706	8.08769	8.19749	8.3576	8.21868	8.62248	7.73904	7.76004	7.61994	7.93494	7.44638	7.20575	7.97296	7.85003	7.5523	7.53627	7.44751	8.07055	7.41052	8.18076	7.91766	7.02931	7.99671
18854_at	Pml	lm	Down	7.17034	7.29414	7.12443	7.24864	7.20367	7.39868	7.55381	6.97574	7.6235	7.61101	7.44122	7.23284	7.38399	7.19017	6.95722	6.7662	6.75731	7.14212	6.60264	7.02088	7.47778	7.07446	7.61051	7.2015	7.35943	6.63097	7.01271	6.77432	6.90045	6.80878	7.00965	6.64274	6.85624	6.83319	6.9177	6.80248	6.80352	6.60259	5.37785	6.89212
12591_at	Cdx2	lm	Down	7.78005	8.90006	7.93155	8.15518	8.29498	8.26269	8.40096	8.03345	8.78116	8.56324	8.49502	7.41344	8.35467	8.2624	8.34453	7.75257	8.15196	8.18544	7.89231	8.28306	8.37409	8.81667	8.57002	8.33692	8.316	8.1772	7.92129	7.39517	7.76659	6.4105	8.25061	7.69937	7.66472	7.69244	8.05071	7.94388	8.15749	6.5465	6.69158	8.33112
231871_at	Daglb	lm	Down	7.44013	7.6262	7.08326	7.18781	7.24214	7.27489	7.16256	6.75386	7.72573	7.92002	7.52885	7.29083	7.11462	6.95607	7.02657	6.82959	6.96486	6.91451	7.06672	6.94306	7.29739	6.91579	7.53126	7.04905	7.3445	6.61536	6.54677	6.6627	6.93915	6.94586	6.87351	7.04278	6.68486	6.42008	6.71695	7.04498	6.7542	6.53063	6.24883	6.90092
226562_at	Prrc2c	lm	Down	9.1589	9.43951	9.24126	9.40932	8.82015	8.92216	9.43967	9.29686	9.4578	9.0737	9.45132	8.91182	8.9512	9.21288	9.30258	8.9709	8.89263	9.32814	9.27867	9.51795	9.14201	8.98585	9.31915	9.13073	9.34173	8.965	8.88409	8.36241	8.39223	8.15673	9.43381	7.92511	8.71508	8.49963	8.8118	8.58725	9.12669	8.8001	7.85512	9.09619
232714_at	Mgam	lm	Down	12.693	12.6278	12.49	12.5842	12.2948	12.4628	12.6461	12.5524	12.5168	12.4498	12.4608	12.4875	12.5812	12.3614	12.6211	12.6047	12.3307	12.5177	12.5089	12.5676	12.3649	12.2881	12.4084	12.3833	12.2412	12.1312	12.3004	11.9839	12.0205	12.1526	12.2928	11.9847	11.8965	12.0479	12.1365	12.1748	12.0899	12.212	11.033	12.0242
353310_at	Zfp703	lm	Down	9.16736	8.99324	9.1364	9.05581	8.96351	8.9786	8.92265	8.73992	9.20859	9.10212	8.93184	8.68825	8.69778	8.63304	8.87596	8.82249	9.11712	9.0183	8.8252	8.66608	8.77935	8.7843	8.65102	8.89569	8.78372	8.87351	8.63681	8.68787	8.70034	8.74099	8.89824	8.39538	8.57629	8.43897	8.65668	8.61792	8.5719	8.52788	6.83938	8.75353
54485_at	Dll4	lm	Down	6.14452	5.95064	5.84927	5.72728	5.59809	6.16863	5.8195	5.41574	5.64281	6.27358	5.96773	5.56671	6.08544	6.24185	5.84428	5.68095	5.37756	5.8061	5.996	5.62698	5.44583	5.11295	5.51664	5.3138	5.49072	5.57958	5.42711	5.20032	5.32503	5.44951	5.18772	5.59254	5.99368	5.18984	5.43696	5.44194	5.39067	5.13716	4.80517	5.35392
71279_at	Slc29a3	lm	Down	6.43918	6.2285	6.28981	6.16315	6.06175	5.92019	6.43952	6.32607	6.29905	6.23533	6.36202	5.61268	6.14976	6.44495	6.03036	6.17489	6.36604	6.1491	6.2362	5.89906	6.33509	6.0567	6.39673	6.06152	5.93468	6.23088	6.0285	6.03925	5.8483	5.81203	5.91105	4.84197	5.71201	5.87505	5.99204	5.90977	6.06183	5.79721	4.30599	6.20689
212647_at	Aldh4a1	lm	Down	8.0038	7.91474	8.41607	8.68599	8.50247	8.58789	8.24392	8.2698	7.6712	7.8128	7.81288	8.19423	8.12041	8.13109	8.68635	8.59825	8.00739	8.05074	8.69042	9.10332	7.1856	7.5413	7.99455	8.13527	8.38393	7.70684	8.13839	8.10486	8.68322	8.40017	7.99047	8.12839	8.13691	8.36612	7.74175	7.3216	8.14952	7.86048	6.18659	7.2354
12609_at	Cebpd	lm	Down	6.66342	6.34799	6.10954	6.25576	5.90634	6.11318	6.38736	6.16082	5.93452	6.54312	6.85069	7.4831	5.87975	6.56234	6.24371	5.68208	6.15768	5.66825	6.74465	7.36164	5.82756	5.78796	6.84603	6.72245	6.62892	5.62703	5.59461	5.34197	6.11322	6.20691	6.22687	5.77117	5.64621	5.62771	5.43578	5.98801	5.724	5.67749	5.87207	5.80479
23882_at	Gadd45g	lm	Down	6.182	5.97116	6.4543	6.3029	5.85512	6.31403	6.31369	6.30652	6.13087	5.92158	6.45867	5.59111	5.91423	6.24194	6.13779	6.40246	6.4174	6.05193	6.45233	5.95738	6.16223	5.63188	6.46142	6.11322	5.98252	5.46013	5.99114	5.76248	5.73294	5.50728	6.13885	5.96867	5.47124	5.69132	5.34871	5.40985	6.00949	5.9428	4.94856	5.71128
12984_at	Csf2rb2	lm	Down	4.26058	4.44764	3.52406	4.11831	4.52371	4.04918	2.93643	3.7045	3.93988	3.89964	3.643	4.60871	4.11341	3.74008	4.20059	3.89841	3.97701	4.13275	3.98519	3.58919	3.13355	3.70226	3.3591	4.01996	3.92721	3.49113	4.10829	4.02653	4.24924	3.30599	3.43158	3.16398	4.44221	3.19629	3.59897	3.09371	3.67986	3.2589	2.73016	3.74402
12393_at	Runx2	lm	Down	5.97295	5.91391	5.44923	5.75223	5.7505	5.04997	5.82504	5.56995	5.50734	5.55733	5.30385	4.9988	5.74035	5.59115	6.15831	5.03615	5.34621	5.66032	5.58584	5.33686	5.09597	5.55262	5.48851	5.62555	4.80194	5.38652	5.20532	5.7655	5.70243	5.63174	4.51814	4.52884	5.46818	5.31836	5.72579	5.4875	5.38608	5.33703	3.53412	5.30818
105844_at	Card10	lm	Down	7.10596	7.12242	7.12735	6.83004	6.5071	6.65111	6.74815	6.55856	7.24104	7.21647	6.86019	6.2603	6.79825	6.43989	6.93869	6.85513	6.97378	6.80878	6.86255	6.71995	6.97345	6.77247	6.63498	6.53577	6.7993	6.5135	6.50565	6.09741	6.60439	6.59627	6.6675	6.50947	6.5484	6.11824	6.74552	6.41427	6.42179	6.4377	4.91669	6.86674
17913_at	Myo1c	lm	Down	6.78929	7.21188	6.976	6.86024	6.55895	6.97049	6.39913	6.5517	6.55972	6.80757	6.57757	7.32859	7.00244	6.70402	6.70196	7.17377	6.47019	6.51241	6.71041	7.06902	6.22871	6.37392	6.60494	6.61234	6.55894	6.28488	6.29182	6.02101	6.33227	7.08078	6.45912	6.68949	6.69681	6.46491	7.02647	5.96566	6.75914	6.60629	4.24604	6.07287
329739_at	Fam102b	lm	Down	7.17499	7.23065	7.26422	6.98934	6.92419	7.21351	7.54775	7.11474	7.56858	7.08571	7.63216	6.92864	7.08536	7.28683	6.80547	6.7364	7.02643	6.85601	7.03902	6.72252	7.33646	6.69661	7.46687	7.18987	6.916	6.74256	6.92391	6.45229	6.32776	6.46585	6.99993	6.18368	6.63326	6.5469	6.56179	6.5177	7.15331	6.55962	6.37899	7.13257
68975_at	Med27	lm	Down	6.34452	6.27362	6.3466	6.36168	5.82544	6.14165	6.15249	5.94612	5.98169	6.44253	5.58242	6.01504	6.10624	6.36639	6.02248	6.02764	6.47904	6.08286	6.43093	6.0696	5.62893	5.58939	6.11911	6.09186	6.3684	5.73453	5.54152	5.91411	5.74664	5.9329	5.41563	5.81669	5.98184	5.5665	5.88552	5.06435	5.85084	5.49487	5.67309	6.01224
230594_at	Zcchc11	lm	Down	6.71523	7.13067	6.56422	6.84293	6.46331	6.89747	7.14276	7.00247	6.55423	6.70046	6.32544	6.59436	6.75759	6.44498	6.80631	5.77221	6.43028	6.95818	6.53592	6.80507	6.78396	6.59601	7.08003	6.66116	6.39784	6.31876	6.89462	6.4846	6.49565	6.51905	6.1082	6.11098	6.23468	6.2034	6.41999	6.67813	5.61252	6.40949	6.02864	6.25316
12751_at	Tpp1	lm	Down	8.22998	8.00348	8.03214	8.21169	8.301	7.922	8.31049	7.99801	8.05767	8.03245	7.59532	7.68444	7.68076	7.96718	8.28208	8.02809	8.2448	8.24242	8.09305	7.93929	7.42022	7.8226	7.50144	7.57905	7.48011	7.89603	7.8893	7.83195	7.82976	7.85653	7.98329	7.56547	8.02272	7.43368	7.74073	7.71275	7.85694	7.52521	6.32707	7.88808
23972_at	Papss2	lm	Down	13.4479	13.5522	13.7293	13.5121	13.4516	13.6321	13.2686	13.573	13.3758	13.503	13.3815	13.7415	13.6351	13.5362	13.3903	13.656	13.3902	13.419	13.5917	13.7202	13.0681	13.2848	13.2582	13.3735	13.2658	13.1285	13.179	13.099	13.1343	13.5963	13.2321	13.1979	13.123	13.3625	13.2289	12.9174	13.3254	13.3422	11.6308	13.0426
12443_at	Ccnd1	lm	Down	5.42203	5.86284	5.60638	5.81511	4.79997	5.36515	5.33514	5.89448	5.84635	5.31211	5.88762	5.02249	5.43427	5.70363	5.58267	5.114	5.24865	5.35428	5.04115	5.80445	5.69137	4.89162	5.93231	5.39272	5.61266	4.8464	4.90762	4.81317	4.96759	4.84989	5.15221	4.90931	4.56844	5.06271	4.91434	4.89999	5.31998	5.36314	5.25762	4.81769
234776_at	Atmin	lm	Down	5.03819	4.62686	4.80175	4.88147	4.80297	4.66985	4.89141	4.55977	4.99983	4.9944	4.27865	4.6021	4.75949	4.9097	4.75473	4.68681	4.6244	4.44721	5.14581	4.83785	4.64416	4.60072	4.48795	4.56482	4.29518	3.9084	4.34916	4.46005	4.46785	4.69556	4.1952	4.25324	4.4385	4.23634	4.5308	4.08808	4.72811	4.75162	3.97922	4.18916
20312_at	Cx3cl1	lm	Down	9.74822	9.85295	9.69121	9.43967	9.28107	9.59404	9.25444	9.00304	9.94808	10.1442	9.60905	9.52509	9.63736	9.51162	9.46217	9.47285	9.30893	9.35132	9.34625	9.51472	9.64839	9.4176	9.56797	9.49726	9.81155	9.29309	9.09281	8.9868	9.35426	9.34938	9.35959	9.21348	9.20111	9.06065	9.39508	9.42596	9.15762	9.08763	7.52335	9.2927
71709_at	Syde1	lm	Down	5.28103	5.4797	5.26717	5.09463	5.24536	4.66807	5.27057	4.82107	5.87406	6.04824	5.24731	5.11298	5.6441	5.25202	4.79592	4.78376	4.82448	4.71013	4.90488	5.23525	5.189	5.15353	5.3879	5.25811	5.20305	4.98046	4.77154	4.8387	5.15958	5.00289	5.00965	5.03581	4.87497	4.59513	4.67053	4.4884	4.96562	4.63003	4.39212	4.74135
67298_at	Gprasp1	lm	Down	4.86458	4.49436	5.18058	4.86385	4.35104	4.6227	5.3436	4.88297	4.61689	4.34073	3.89614	4.54105	4.47434	4.59625	4.38312	4.65248	4.84095	4.86309	5.14229	4.8675	4.38758	4.31831	4.07978	4.30619	4.8402	4.56484	4.42853	4.54299	4.49734	4.0871	3.90357	4.50657	4.58671	4.27262	4.16929	4.64737	4.24434	4.3738	3.70043	4.24531
240505_at	Cdc42bpg	lm	Down	8.08755	8.33306	8.22924	8.29582	8.01875	8.20961	8.60449	8.10848	8.60458	8.23265	8.011	7.92612	8.00425	8.24793	8.40925	8.33475	8.45957	8.45311	8.2996	7.97412	8.22029	8.11907	8.14653	7.89556	7.91615	8.20864	8.0824	7.90642	7.86204	7.39715	8.28333	7.80734	7.85601	7.94993	7.97606	8.03796	8.02092	7.42123	6.47129	8.11923
76051_at	Ganc	lm	Down	5.95853	6.05139	5.9035	5.81666	6.05635	6.1935	6.29224	6.32031	5.73098	6.00449	6.2211	5.93422	6.0691	5.80948	5.60623	6.13907	5.91162	6.02466	6.55672	5.68215	5.82783	5.97342	6.41982	5.95103	5.62709	6.04053	6.07361	5.56795	4.96855	5.70949	5.36018	5.23694	5.26042	5.30658	6.00518	5.24706	5.48865	5.99254	5.48658	6.09144
14066_at	F3	lm	Down	6.00891	5.32011	5.60682	6.12236	5.82807	5.22065	6.8624	6.32425	5.67172	5.74739	5.53543	5.77835	6.01012	5.57434	6.38124	5.95018	5.70356	6.22323	6.19208	5.87697	5.54111	5.2117	5.78375	5.92546	5.26941	5.46578	5.92219	6.10066	5.96838	5.85176	5.23717	5.59013	5.67922	5.23046	5.20391	5.43442	5.48034	5.69772	5.40146	5.14448
319711_at	E230029C05Rik	lm	Down	5.59787	5.93899	5.42966	5.72601	5.24996	5.53564	5.74022	5.47996	5.43625	5.05159	5.91702	5.76237	5.16071	5.63127	5.29402	5.45133	5.59633	5.37657	5.72398	5.67935	5.0066	5.44481	5.71402	5.69351	5.24331	5.41854	5.82112	4.72734	4.64803	4.63816	5.39988	4.68785	5.29383	5.00808	5.19092	4.94725	5.44063	5.19961	3.99046	5.62615
330914_at	Arhgap32	lm	Down	9.04146	9.27179	9.22532	8.90092	8.2086	9.10268	9.05865	9.01009	9.33196	9.29233	8.88065	8.86401	8.88404	9.06842	8.87391	9.38626	8.72119	9.37741	9.22011	9.15139	8.97542	8.87827	8.89874	8.81275	8.6913	8.95324	8.94149	8.38055	7.79031	8.48043	8.69412	8.23052	8.60729	8.37173	9.00279	8.64921	8.9386	8.91512	7.60821	9.04925
11987_at	Slc7a1	lm	Down	7.23623	7.84189	7.26776	7.40321	7.45936	7.63721	6.77919	7.30881	7.31355	7.7235	7.50673	8.39043	7.59933	7.58727	7.04299	7.10157	6.96316	7.36892	6.76158	7.72945	7.31076	7.13551	7.36664	6.94804	7.65183	6.24109	6.86999	6.53483	7.26625	7.31794	7.83421	7.26733	6.70915	7.09708	7.28261	6.9386	7.13231	6.73753	5.68103	6.88372
66259_at	Camk2n1	lm	Down	9.82576	9.9029	9.85615	9.72272	9.54649	9.75489	9.80637	9.76227	9.94809	9.952	9.81587	9.54679	9.75552	9.94668	9.61358	9.70911	9.71085	9.72533	9.62051	9.4135	9.58045	9.66419	9.99546	9.59043	9.47996	9.91452	9.56395	9.58566	9.15297	9.27993	9.70096	9.15741	9.24144	8.93789	9.31672	9.02258	9.46726	9.25485	9.31804	9.63762
192195_at	Ash1l	lm	Down	7.21409	7.40531	7.19361	7.03049	6.73683	7.00053	7.63577	7.47468	7.55102	7.19407	7.4219	6.85445	6.91593	7.23504	7.2876	7.10773	6.89293	7.45576	7.21759	7.59982	7.20642	7.14332	7.58479	7.11852	7.01371	7.04443	7.13101	6.27578	6.29143	6.13854	7.57247	6.32965	6.84236	6.41038	6.92033	6.63471	7.05687	6.74923	6.3366	7.07964
77125_at	Il33	lm	Down	9.8371	10.3887	9.58354	9.88514	9.56105	9.99116	10.4193	9.91109	10.6194	10.5918	10.9324	9.79193	10.3568	10.2453	9.78732	9.54795	9.95872	9.95826	9.9689	9.92132	10.0589	9.48375	10.5051	9.90332	9.91228	9.95977	9.78034	9.71877	9.71474	9.81046	9.36028	9.64005	9.45079	9.56337	9.49186	9.73939	9.6869	9.60423	9.9467	9.56736
18703_at	Pigr	lm	Down	13.7891	14.0823	13.9793	13.6935	13.6434	13.9935	13.7987	13.8786	13.9114	14.1447	13.8379	13.9903	14.0758	13.9952	13.5611	13.8961	13.7726	13.6446	13.6588	13.8412	13.8213	13.9719	13.8538	13.7047	13.5405	13.3677	13.5563	13.3877	13.5373	13.7576	13.6623	13.4846	13.4437	13.2421	13.7274	13.5754	13.6472	13.3305	12.5934	13.5306
227753_at	Gsn	lm	Down	9.33769	9.39949	9.46633	9.42976	9.66852	9.72846	9.00327	9.16031	9.29322	9.28023	9.27991	9.52932	9.2203	9.16511	9.29568	9.27168	9.20079	8.94293	9.42404	9.41532	9.12294	8.95419	9.06361	9.28693	9.18144	8.88554	8.9532	8.76002	9.32072	9.40412	8.95658	8.93794	9.23317	9.16264	9.04768	8.78131	9.39592	9.01435	7.61755	8.91084
100340_at	Smpdl3b	lm	Down	11.316	11.4265	11.7282	11.4202	11.3053	11.6992	11.6744	11.6074	11.7572	11.3808	11.8461	11.3454	11.6452	11.7601	11.1634	11.3247	11.5198	11.3418	11.5405	11.452	11.5873	11.1195	11.5078	11.1941	11.2081	11.168	11.3197	11.4414	11.3822	11.2359	11.2242	11.0136	11.2329	11.3748	10.8639	11.0681	11.6364	11.2689	9.88756	11.128
16440_at	Itpr3	lm	Down	8.99574	9.21324	9.38243	9.1697	8.85038	9.10801	8.88799	8.87815	9.43883	9.37979	9.22331	8.82778	9.20083	9.09536	8.89033	9.17421	9.04883	8.79244	9.09191	9.14419	9.18035	9.01684	8.75389	8.90578	8.99811	8.73888	8.7484	8.75108	9.03477	9.00226	8.8252	8.90978	8.76978	8.60679	8.78194	8.91842	9.12207	8.4982	7.21133	8.9054
213391_at	Rassf4	lm	Down	4.61196	4.89184	4.41562	4.50966	4.37083	4.23259	4.17718	4.18411	5.24683	4.62105	5.30356	4.82025	4.62461	4.18786	4.23371	4.17994	4.26656	4.06305	3.96831	4.27886	4.92189	3.72906	4.9109	4.32501	4.51746	3.73131	3.8877	4.25666	4.16219	3.92434	3.96464	3.79289	3.49243	3.95648	4.14837	4.24403	4.00104	4.38799	4.40981	4.09187
24059_at	Slco2a1	lm	Down	9.03014	9.01534	9.15089	9.24742	8.84555	9.09291	9.17221	8.93145	9.24769	9.10976	8.92521	8.62181	9.22065	9.2339	9.00921	9.00796	9.19447	8.99442	9.10498	9.19174	9.04222	8.89621	8.80564	9.0022	9.07322	8.91809	9.00315	8.97096	8.99449	8.83131	8.7258	8.85441	8.99303	8.83776	8.78521	8.80896	9.00463	8.7755	6.49441	8.83455
435818_at	Slc2a7	lm	Down	9.12193	8.72807	9.11267	8.80793	8.35761	8.70925	8.85456	8.8839	8.54657	8.73286	7.17256	7.99775	8.91956	8.79505	9.15258	9.28655	8.83041	8.93967	9.22671	8.93018	7.9001	8.44867	8.0522	8.42732	8.35439	8.71918	8.89011	8.59557	8.22185	8.53927	8.25017	8.83714	8.38046	8.37275	8.574	8.44952	8.46951	8.12841	7.71823	8.36436
116940_at	Tgs1	lm	Down	4.84179	5.59552	5.27757	4.72325	4.29899	5.04905	4.99097	5.7253	5.10657	5.40015	4.89922	5.55857	5.10436	5.1463	5.54186	5.2811	4.78831	5.58956	5.13005	5.02018	4.98301	5.34053	5.76794	5.1546	4.84121	5.28574	4.94528	4.56774	3.87631	4.31526	4.87108	4.5535	4.05106	4.2755	5.29422	4.77238	4.69426	4.84679	4.35605	5.19603
27409_at	Abcg5	lm	Down	13.2224	13.1486	13.3748	13.3777	13.0574	13.3392	13.2131	13.0254	13.2571	13.4205	12.7562	12.8763	13.0515	13.0384	13.1013	13.2055	13.2469	13.2578	13.1645	13.1678	12.7851	13.1116	12.7289	12.9803	12.9304	13.1846	13.1239	12.968	12.9138	13.1405	13.1264	12.7833	12.9799	12.5481	12.9523	12.8364	12.7669	12.6647	12.2303	12.7127
19229_at	Ptk2b	lm	Down	8.08129	8.18055	8.00484	8.05585	8.19331	8.31507	7.86088	7.39194	8.11404	8.22631	8.09969	8.0767	7.97426	7.79452	8.11098	7.89672	7.69643	7.56541	8.01031	8.06022	7.40471	7.91474	7.7699	7.7122	7.87707	7.66961	7.69971	7.55986	7.91704	7.96679	8.02025	7.76935	8.0532	7.45936	7.79086	7.75482	7.59567	7.24021	6.59867	7.52475
233056_at	Zfp790	lm	Down	6.04943	6.24652	5.77378	5.8783	6.61199	6.29029	6.376	5.56257	6.37796	6.3844	6.26084	6.19106	6.5229	6.02499	6.16028	6.00867	6.41275	5.79106	5.76451	5.92399	5.90472	5.95707	5.97613	6.15572	5.9043	5.33671	5.19213	5.88893	5.66871	5.49505	5.87343	5.72812	5.79996	5.19585	6.09393	5.90167	4.92502	5.96208	6.51225	5.39483
27049_at	Etv3	lm	Down	8.2109	8.59061	8.47135	8.15364	8.16324	8.68117	8.68427	8.25697	8.93929	9.10831	8.64761	8.49106	8.53363	8.46275	8.17024	8.31645	8.36698	8.36172	8.17871	8.1535	8.32197	8.42158	8.61839	8.36782	7.98894	8.09246	8.13535	8.01647	7.84682	8.31103	8.40261	8.00638	8.0046	7.65555	8.3737	8.02166	8.23542	7.99847	7.56862	8.30059
216964_at	Trp53i13	lm	Down	6.66845	6.79945	7.07774	6.90959	6.86063	7.15191	7.14896	6.96556	6.9917	6.92495	6.88233	6.33636	7.00516	6.64033	6.62944	6.51184	6.88667	6.6468	7.04592	6.77643	6.63169	6.42267	6.95601	6.75867	6.51314	6.97732	6.72687	6.68263	6.44804	6.80428	6.41949	6.61046	6.68311	6.39435	6.34911	6.35853	6.86175	6.53021	5.76111	6.54865
320977_at	A330023F24Rik	lm	Down	4.39996	4.17087	3.89199	4.53749	4.10398	4.39231	4.77477	4.1858	4.12479	4.67321	4.66505	4.84194	4.09644	4.0171	3.38997	4.05494	4.24803	3.77043	4.19679	4.00867	4.47699	4.06048	4.90366	3.97839	4.1525	4.27655	4.11502	4.54716	4.21842	3.6471	4.73685	3.74743	3.90271	3.82094	3.33105	3.8683	3.82301	3.50477	3.25335	4.00774
73368_at	Col20a1	lm	Down	5.10002	4.82578	5.68914	5.47641	4.96189	5.19592	5.6694	5.4197	5.03437	5.13512	5.01166	4.61449	5.48724	4.87529	4.99765	5.21023	5.10846	5.27556	5.3235	4.38003	5.02474	4.49508	4.88415	5.2966	5.02775	5.70636	5.08994	5.20654	5.01632	5.2307	4.90603	4.75529	4.71604	5.05043	4.18824	4.82411	4.80565	5.29059	4.32208	4.43826
69188_at	Mll5	lm	Down	8.69915	8.62291	8.74483	8.6128	8.01164	8.79415	9.46558	8.8988	9.05326	8.6575	8.75406	8.33668	8.37096	8.92238	8.5073	8.69411	8.451	9.05669	8.85033	8.67359	8.59194	8.75835	8.87731	8.50916	8.40171	8.72863	8.82961	8.31879	7.39963	7.8798	8.88279	7.73055	8.34112	7.83886	8.57762	8.37957	8.80987	8.56654	7.30444	8.71852
330177_at	Taok3	lm	Down	9.52446	9.60178	9.52445	9.59408	9.42299	9.66356	9.70355	9.09093	9.96433	9.71911	10.0452	9.48887	9.56846	9.37997	9.42163	9.20444	9.55443	9.20826	9.36147	9.37437	9.83768	9.19173	9.67972	9.20348	9.46456	9.02326	9.03289	8.81015	9.1802	9.2673	9.20381	8.98557	9.06558	9.1204	9.38348	9.34112	9.30475	9.25245	8.23048	9.42662
30940_at	Usp25	lm	Down	7.79967	7.81079	7.84591	8.13454	8.35693	7.85963	8.3052	8.32738	8.1844	7.93957	7.62471	7.75344	7.98819	7.8992	8.25186	7.7566	7.9988	8.02242	7.54922	7.94706	7.87061	7.55831	8.24872	7.96567	7.67324	7.58862	7.81835	7.85867	7.63303	7.50215	7.72256	7.27271	7.51282	7.69738	7.57978	7.72661	7.32762	7.80004	7.64649	7.57342
545902_at	Ptprh	lm	Down	8.35766	8.70978	8.51449	8.79533	8.46506	9.16429	8.86843	8.33248	8.69266	9.04029	8.3659	8.96674	8.51994	8.61773	8.9188	8.96388	8.27159	8.39401	8.57544	8.82899	8.12853	8.51589	8.3307	8.4406	8.72744	8.2348	8.09449	8.04173	8.35365	8.76767	8.93186	8.48718	8.33063	8.16759	8.94405	8.40943	8.27608	8.22306	6.93049	8.05157
208618_at	Etl4	lm	Down	9.9014	9.80613	9.58985	9.81687	9.84931	9.72147	10.1072	9.60085	10.223	10.2822	9.84092	9.76129	9.83155	9.51206	9.80095	9.47416	9.56736	9.68725	9.47061	9.48617	9.80362	9.80729	9.71445	9.54462	9.67363	9.49308	9.59195	9.57533	9.61291	9.55719	9.72608	9.4482	9.35664	9.23693	9.49467	9.60071	9.29305	9.36959	8.82904	9.5569
71893_at	Noxo1	lm	Down	8.33641	8.42437	8.74768	8.19536	7.88426	8.34393	8.13843	8.20459	9.06559	8.42187	9.38673	8.17547	8.49039	8.65784	7.77185	8.0812	8.26329	7.94487	8.2263	8.27444	8.96124	7.77116	8.85145	7.93569	8.14751	7.84535	7.83233	7.77718	7.90306	7.74224	7.90166	7.70667	7.59514	7.93193	7.76911	7.88634	8.21888	7.9595	8.69299	7.87647
24099_at	Tnfsf13b	lm	Down	7.63797	7.46332	7.56774	7.59387	7.95411	8.00716	8.09314	7.73394	8.19921	7.40535	8.93076	7.53889	7.60286	7.9818	7.27518	7.16413	7.99751	7.69517	7.59496	7.35733	7.62999	7.46308	7.94171	7.33429	7.0526	7.82027	7.62579	7.73746	7.27533	7.36958	7.51661	6.94015	7.46149	7.20533	7.06592	7.02723	7.73972	7.34446	7.50741	7.50044
51792_at	Ppp2r1a	lm	Down	9.63045	10.0191	9.95117	9.74446	9.41942	9.65346	9.56264	9.69626	9.80409	9.85211	9.69574	9.55719	9.65073	9.78504	9.33934	9.60724	9.68649	9.5206	9.79844	9.6238	9.49011	9.49317	9.46923	9.25846	9.59442	9.45358	9.10896	9.16101	9.31382	9.5086	9.5851	9.65884	9.60012	9.00491	9.61713	9.38682	9.59955	9.12297	8.05915	9.38986
70574_at	Cpm	lm	Down	6.63801	6.65201	6.55601	6.81708	6.79221	6.878	7.24072	6.5282	6.85258	6.57567	6.23945	6.41384	6.45877	6.4942	6.93045	6.87093	6.86026	6.66552	6.51475	6.65127	6.31232	6.62859	5.98227	6.54482	6.18155	6.62368	6.2646	6.67146	6.57571	6.66848	6.97712	6.07125	6.54371	6.2149	6.30598	6.43603	6.22989	6.11849	5.93439	6.19173
232023_at	Vopp1	lm	Down	5.27944	5.69245	5.24365	5.85075	6.44234	5.72914	5.38283	5.19483	5.28347	5.85282	5.31431	6.06316	5.62965	5.17634	5.86452	5.42365	5.44221	5.22213	5.08384	5.69883	4.92648	5.38718	5.46491	5.62863	5.5539	4.96756	5.1218	5.22488	5.94531	5.82481	4.96313	5.09841	5.45266	5.1037	5.90116	5.24182	4.87254	5.07922	4.44544	5.19448
12156_at	Bmp2	lm	Down	7.8707	7.82902	7.73354	8.01174	8.33	7.69498	8.18925	8.0454	8.22964	7.50395	8.13532	7.99229	8.04929	8.03865	7.75927	7.3501	7.86429	8.08207	7.75807	7.98819	7.73781	7.80628	8.1396	8.0844	7.47537	7.91258	7.63904	8.14025	7.56116	7.53761	7.67408	7.10539	7.39793	7.18779	7.56289	7.7677	7.63561	7.36048	7.44122	7.86699
244882_at	Tnfaip8l3	lm	Down	6.20992	6.00354	6.47231	6.18518	6.56446	6.29036	6.18422	5.92845	6.30587	6.69384	6.19738	5.87846	6.52918	6.53602	5.94457	5.82666	6.08723	6.34872	5.99325	6.1401	5.82494	5.99909	6.30859	5.81569	6.1441	5.57701	6.02325	6.48634	5.94151	5.72905	5.7418	5.77507	5.65246	5.63108	6.03168	6.228	5.80857	5.45505	6.09704	5.98804
104103_at	Airn	lm	Down	5.21747	5.44925	4.94166	5.31893	4.56197	5.33707	5.6933	5.29697	5.25613	4.69944	5.28508	4.50701	5.14627	5.30566	4.63905	5.07768	4.90066	5.66023	5.28999	4.95472	4.82233	5.06579	5.3498	5.35262	5.29948	4.91881	5.32084	4.84457	4.65826	4.39292	4.83082	4.87447	4.94393	4.4079	4.23507	4.46115	5.28015	4.75939	4.72652	4.77003
24044_at	Scamp2	lm	Down	9.85592	9.99727	9.90036	9.7705	9.63224	10.097	9.65797	9.81376	9.88166	10.0361	9.86756	9.90078	9.82631	10.0466	9.79614	9.9766	9.67639	9.9391	9.9175	9.84929	9.63939	9.73658	9.93889	9.68633	9.72855	9.69701	9.63661	9.45399	9.43764	9.67018	9.81186	9.70064	9.59486	9.52927	9.81333	9.36812	9.74755	9.57491	7.69764	9.7627
20598_at	Smpd2	lm	Down	9.98553	9.9163	10.1187	9.69583	9.46729	9.98295	9.88085	9.87222	9.91456	10.0506	9.71703	9.66663	9.76468	9.95716	9.65273	9.8579	9.87235	9.64986	9.85858	9.69698	9.66674	9.62791	9.66495	9.47688	9.55143	9.58825	9.49229	9.47287	9.59989	9.73876	9.65089	9.45602	9.49013	9.42357	9.48367	9.46467	9.72103	9.41613	8.952	9.53538
71529_at	Kazn	lm	Down	6.41815	6.56163	6.09012	6.15373	6.06282	6.17559	6.18558	5.86113	6.44721	7.16915	6.19092	5.91617	6.01461	5.97587	5.84737	5.88403	6.03195	6.12846	6.10357	5.99662	6.04708	6.25673	6.09032	6.19915	6.39793	6.14182	5.89004	6.01908	6.17074	6.36469	5.91259	5.78598	5.98116	5.65857	5.95865	6.14924	5.70686	5.80832	5.24496	5.75481
67844_at	Rab32	lm	Down	7.14494	7.31187	7.0817	7.30507	7.3575	6.86399	7.05932	7.09284	7.24732	7.14632	7.28495	6.75638	7.32325	6.89141	7.00607	6.73511	7.25765	6.82783	6.96139	6.57482	6.71409	6.8761	7.73424	6.7227	6.80842	6.78434	6.92474	6.89064	7.16763	6.85249	6.54489	6.29682	6.63205	6.40834	6.81993	6.49304	7.03052	6.70341	7.24372	6.75531
52065_at	Mfhas1	lm	Down	4.19679	5.07385	4.52053	4.61248	3.67727	4.24046	4.97358	4.35478	4.70282	4.73496	4.45329	4.78873	4.52115	4.6883	3.70004	4.42477	4.28742	4.50894	4.74905	4.7366	4.49888	4.40765	5.14305	4.41268	4.79513	4.33468	4.58821	3.78417	4.16503	4.02449	4.40476	3.87289	4.1231	4.04883	4.01261	3.98683	4.43615	3.8793	3.62425	4.3644
12006_at	Axin2	lm	Down	7.35606	7.77152	7.63158	7.8694	7.17284	7.68437	7.12258	7.04143	7.75825	8.33002	7.49861	7.79186	7.52548	7.22707	7.61567	7.42603	7.46749	7.05344	7.23007	7.77999	7.3217	7.71018	7.2853	7.22988	7.67312	6.80439	6.9753	6.78591	7.46513	7.77116	7.59549	7.39308	7.32326	6.67266	7.66497	7.22725	7.1083	6.89774	6.7517	6.88207
433323_at	Sgpp2	lm	Down	10.7653	10.7378	10.6494	10.151	10.2037	10.1994	10.4805	10.2487	10.9911	10.9484	10.9887	10.3829	10.4784	10.5416	10.0105	10.0208	10.3969	10.2577	10.3676	10.11	10.8952	9.99767	10.8271	10.2443	10.5546	10.0821	10.1012	10.2017	9.94435	9.98528	10.306	9.94661	9.91723	10.0646	10.0363	10.2119	10.3342	10.074	9.44548	10.5591
74237_at	Tubgcp2	lm	Down	6.13085	6.46825	6.235	6.2921	6.03593	6.35058	6.14617	6.15057	5.98807	6.23424	5.65118	5.6224	6.43221	5.92681	6.33511	6.31105	6.38193	6.55715	6.01036	6.37468	6.10998	6.00039	5.80316	5.82226	6.27158	5.77265	6.27373	5.85857	6.28265	6.10245	5.52124	5.9542	5.66703	5.9546	6.09575	5.83351	5.77857	5.89198	5.38615	5.79181
228980_at	Taf4a	lm	Down	6.24901	6.36915	6.3664	6.25383	6.51422	6.50471	5.93176	6.16127	6.55944	6.55079	6.26827	6.20708	6.3023	6.50787	6.29193	6.61354	6.28379	6.04189	6.19614	6.49115	6.24684	6.1724	5.93369	6.24766	6.17262	6.09269	6.21913	5.94864	6.09002	6.34559	6.10971	6.09992	6.05958	5.92411	6.13249	6.3669	6.0746	5.81916	5.02147	5.80572
26887_at	Chst4	lm	Down	7.23851	7.36145	7.16224	7.25301	7.21152	6.98694	6.69957	7.15902	7.33551	7.61551	7.63996	7.30223	7.49035	7.39404	6.9599	6.57744	6.9114	6.80729	7.16557	7.24359	7.09372	6.73934	7.24007	6.95146	7.17829	6.85766	7.01572	6.76114	7.43079	7.53882	6.63084	7.0992	6.94991	6.84268	6.84434	6.6985	6.85655	6.8074	6.15345	6.86361
12874_at	Cpd	lm	Down	9.63381	9.50471	9.318	9.58973	9.5366	9.31789	9.79782	9.73549	9.49419	9.66997	9.47924	9.40237	9.69242	9.32848	9.62247	9.11381	9.4312	9.22552	9.4645	9.48435	9.47562	9.28491	9.5589	9.53593	9.32086	9.16502	9.40125	9.39416	9.53984	9.45251	9.29156	9.24404	9.12476	9.29788	9.3672	9.39681	9.16463	9.3128	7.70927	9.22321
56332_at	Amotl2	lm	Down	6.37268	6.61134	6.50082	6.36257	6.2839	6.92809	6.60647	6.18034	6.65341	6.76713	5.8984	6.56543	6.34076	6.32248	6.00945	6.94427	5.93879	6.87365	6.57384	6.44041	6.04674	6.89761	5.69727	6.23435	6.07271	5.86096	6.23973	6.31989	6.30748	6.60955	6.96441	6.61137	6.54694	6.0822	5.81197	5.88324	6.0663	5.9633	5.04755	6.14474
234463_at	Tmem184c	lm	Down	5.35993	4.8014	4.95403	5.22072	4.99467	4.80054	4.88353	5.49472	4.71105	4.37205	5.09167	4.69015	4.71034	4.43089	4.70107	5.38716	5.02866	4.59467	4.4647	4.80556	4.9386	4.82901	5.47051	4.72472	4.5195	4.33035	4.8694	4.86512	4.81093	4.90575	4.39273	4.27249	4.1717	4.78402	4.51375	4.17883	4.54836	4.73391	5.37863	4.06238
228602_at	4930402H24Rik	lm	Down	8.36357	8.58724	8.76292	8.58865	8.61633	8.72398	9.02386	8.32844	9.11415	9.12289	8.53318	8.8388	8.99351	8.81273	8.53366	8.65208	8.62913	8.44325	8.12401	8.5892	8.68851	8.86328	8.42153	8.44404	8.41982	7.95406	8.06997	8.17476	8.85437	8.77415	8.47683	8.24649	8.67038	7.99162	8.67912	8.86551	8.49146	7.89615	7.64868	8.16754
140580_at	Elmo1	lm	Down	6.81525	6.77598	6.66793	6.54169	6.37918	6.47045	6.59497	6.14309	6.46283	6.75276	6.58202	6.00264	6.62342	6.88649	6.36094	6.68535	6.66535	6.47569	7.18511	6.29054	6.30829	6.07024	6.50477	6.32393	6.54234	6.32593	6.63541	6.24315	6.1781	6.32817	6.41818	6.28073	6.33244	6.19376	6.59172	6.12242	6.55611	6.20096	4.67863	6.52706
19027_at	Sypl	lm	Down	6.55027	6.49416	6.42625	6.15774	6.38147	6.22334	6.15697	6.82938	6.39723	6.61419	6.3553	6.04859	6.34859	6.48901	6.38476	6.24496	6.7057	6.5949	6.70633	6.64597	6.25724	6.00266	6.76561	6.52521	6.3136	5.90451	6.60297	5.90007	5.56405	5.83708	5.91256	6.12664	5.98647	5.99963	6.51067	6.15694	6.2595	6.19974	5.18349	6.33373
20499_at	Slc12a7	lm	Down	10.8482	10.8433	10.9595	10.6076	10.3924	10.7371	10.8665	10.4756	10.8532	10.8527	10.7653	10.3794	10.6645	10.6958	10.4074	10.7271	10.7067	10.703	10.7681	10.3846	10.675	10.502	10.5598	10.3808	10.4748	10.5003	10.5942	10.5155	10.3615	10.5168	10.5722	10.4209	10.4921	10.2948	10.3424	10.5548	10.6377	10.4156	8.89168	10.7086
228357_at	Lrp4	lm	Down	6.00225	5.27107	5.84182	6.24477	6.10574	5.9115	6.41424	5.7867	5.70568	5.99587	5.78284	5.71728	5.84348	5.30451	6.09974	5.66685	6.02832	5.49036	5.65546	6.07609	5.72226	5.70437	6.10777	5.85403	5.99326	5.51317	5.61771	5.60167	6.10806	5.6356	5.96766	5.65581	5.90981	5.34591	5.72537	5.52944	5.51498	5.02212	4.53929	5.65204
19263_at	Ptprb	lm	Down	6.01249	5.92326	6.08626	5.83719	5.70495	5.77199	5.70308	6.04106	5.90884	5.56764	5.72067	5.22819	5.45365	6.06875	5.7152	6.11746	5.58385	6.30816	5.96976	5.79335	5.46241	5.51863	5.8171	5.64991	5.36566	5.90269	5.7081	5.52289	5.09672	5.54147	5.96681	5.58013	5.70875	5.42983	5.3324	5.02908	5.99048	5.76945	4.23007	5.75832
319767_at	Atp10b	lm	Down	9.43575	9.57905	9.47293	9.09641	9.18327	9.40868	9.33081	9.06351	9.97445	10.1942	10.0552	9.48575	9.45766	9.27983	9.10145	8.97748	9.13586	9.01192	9.28378	9.41978	9.68324	9.31578	9.72977	9.48994	9.54394	9.06091	9.01195	8.97655	9.17798	9.30816	9.12229	9.02665	9.06283	9.31982	9.10374	8.99467	9.19914	9.16088	8.17292	9.20056
547253_at	Parp14	lm	Down	9.34577	9.41123	9.52569	9.13929	9.13406	9.49737	9.64941	9.34088	9.82897	9.70585	9.80508	9.25868	9.49492	9.45285	8.73853	9.05083	9.24168	9.14513	9.18384	9.27391	9.5173	8.98657	9.45232	9.0673	9.37509	9.08453	9.08513	9.20665	9.02368	9.35556	8.87594	8.8187	9.23393	9.09077	9.01398	9.24854	9.22257	9.23447	8.35757	9.16962
624681_at	Btnl6	lm	Down	9.48779	9.39667	9.49802	9.71495	9.72654	9.82216	9.60491	9.70627	9.02543	9.32138	9.29212	9.76468	9.21646	9.22008	9.97069	9.72838	9.39818	9.64578	9.64778	9.74647	8.93411	9.1235	9.61831	9.52358	9.05242	8.9941	9.2302	9.05905	9.0297	9.24355	9.50388	8.86704	8.95125	9.52158	9.52973	9.20858	9.16708	9.43759	8.65509	9.11814
77669_at	Arhgef38	lm	Down	3.92649	4.16879	4.10387	3.92157	3.85151	3.70839	3.72917	3.83601	4.55382	4.35278	3.82952	3.58362	4.05221	4.05589	3.931	3.67904	3.90019	4.24309	3.81245	4.36024	3.83653	3.54709	4.21506	4.08451	4.04712	3.82887	3.59434	3.55087	3.36762	3.78192	4.06372	3.28457	3.66959	3.02361	3.79075	3.60306	4.00099	3.64609	3.68852	3.46142
228852_at	Ppp1r16b	lm	Down	4.30586	4.73946	4.48787	4.4496	4.61258	4.87371	4.67948	4.33278	5.47828	5.44328	4.81792	4.66878	4.61668	4.84047	4.39235	4.29644	4.46468	4.51181	4.51702	4.40711	5.05871	4.57277	5.29933	4.43805	4.79703	4.24015	4.33828	4.23944	4.12209	4.28273	4.50917	4.10736	4.35432	4.07153	4.2139	4.28281	4.6046	4.04645	4.64896	4.20137
230073_at	Ddx58	lm	Down	6.24474	6.1124	6.41779	5.91309	6.71858	6.56083	6.7606	5.89505	6.4859	6.3498	6.68896	6.36179	6.49027	6.29907	6.52086	6.44052	6.07483	5.7755	6.16123	6.15736	6.30735	5.9859	6.73793	6.07229	6.15814	5.62152	5.90598	6.08277	5.91564	6.35189	6.11557	5.85025	6.03809	5.76746	6.17104	6.40088	5.81458	6.1189	5.18976	6.15414
98999_at	Znfx1	lm	Down	8.60171	8.47472	8.61189	8.53003	8.39279	8.48483	8.35948	8.24939	8.75741	8.58047	8.72325	8.12798	8.68631	8.33608	8.27308	8.35096	8.56159	8.26669	8.44775	8.18743	8.44354	8.14904	8.4085	8.30114	8.32838	8.06581	8.30678	8.45822	7.99288	8.3193	8.19632	7.89729	8.34091	8.31481	8.24791	8.25933	8.35628	8.19347	6.73235	8.4585
13057_at	Cyba	lm	Down	8.98072	8.95204	9.61704	8.95352	8.85339	9.12483	8.87776	9.30141	9.5021	9.01074	9.61082	8.95634	9.09879	9.35148	8.56213	8.56961	9.19866	8.71649	9.03275	8.80531	9.54498	8.62469	9.38524	8.87364	8.7467	8.73825	8.75873	9.02946	8.9288	8.85061	8.51888	8.19012	8.77039	8.70149	8.4928	8.19168	9.18688	8.77621	9.40249	8.75576
20848_at	Stat3	lm	Down	10.1129	10.2929	9.98218	10.0017	9.90273	10.1325	9.81132	9.47591	10.2853	10.578	10.0172	10.0794	10.2672	9.98019	10.0274	10.0535	9.88703	9.8937	9.95801	10.0574	9.83277	9.85561	9.86673	9.99946	10.1636	9.8298	9.6791	9.66037	9.84181	10.0704	10.0751	9.90024	9.88342	9.54806	9.95605	9.95911	9.73934	9.52175	8.347	9.79083
328417_at	Parp4	lm	Down	7.24846	7.5219	7.29618	7.45708	7.18609	7.84785	7.7282	7.23594	7.57008	7.7001	7.31274	7.40681	7.36385	7.42961	7.38228	7.57233	7.19427	7.68133	7.42406	7.42155	7.04625	7.34995	7.4822	7.54325	7.38535	7.21021	7.37191	6.97559	7.00499	7.06299	7.67649	6.95045	7.24593	7.07838	7.55807	7.07524	7.30646	7.07375	5.81863	7.20201
18442_at	P2ry2	lm	Down	5.25832	5.51749	5.13422	5.31377	5.45659	5.76825	5.94483	5.47576	5.55285	5.16616	6.02583	5.43178	5.40115	5.51176	5.41001	5.08311	5.4526	5.14392	5.58907	5.88672	5.28013	4.73463	5.79233	5.29238	5.54626	4.98127	4.99797	5.13567	5.45886	5.53911	4.65908	5.0893	5.25174	5.43282	5.0653	5.01987	5.27127	5.16034	4.96435	5.07946
79196_at	Osbpl5	lm	Down	3.91769	4.51169	4.09539	4.08329	3.97816	4.26996	3.98451	4.09695	3.68704	4.48776	3.7835	3.69705	4.03172	4.31159	4.05491	4.25553	3.98227	3.85066	4.1755	4.1976	3.52769	3.78517	3.86427	4.10032	3.97401	4.00543	4.03797	3.62847	4.14723	4.19965	3.69904	3.79888	4.34863	3.74026	3.97325	3.78399	3.58413	3.38808	3.05014	3.78966
20351_at	Sema4a	lm	Down	11.2921	11.3202	11.3583	11.1162	11.0689	11.2543	11.1122	10.8257	11.4324	11.6206	11.182	11.0496	11.2111	11.1398	10.9709	11.1214	11.1209	11.0085	11.0901	10.94	11.2252	11.1123	11.0903	11.0043	11.2846	11.0053	10.8132	10.8051	10.945	10.9814	11.1499	10.9102	10.9366	10.7933	11.1069	11.0987	10.9565	10.7982	9.36383	11.125
208440_at	Dip2c	lm	Down	6.10354	6.5078	6.3552	5.94388	6.38374	5.86335	6.30344	6.55542	5.9588	6.05221	5.65188	6.01168	6.04998	6.30599	5.93615	6.11819	6.24941	6.1789	6.44778	6.02783	5.82276	6.21906	5.52232	5.80523	5.46896	5.86933	6.2355	6.24559	6.21375	6.01447	6.0882	5.47375	5.67927	6.09018	5.73042	5.59186	5.95404	6.01258	5.73186	5.78281
22271_at	Upp1	lm	Down	11.5524	11.7871	12.0301	11.6446	11.1399	11.8974	11.7487	11.908	11.6174	11.5395	11.681	11.3679	11.7942	11.9258	11.3345	11.6043	11.6866	11.5173	11.8569	11.7179	11.6161	11.023	11.9867	11.3696	11.5588	11.4184	11.3561	11.5151	11.3695	11.601	11.4651	11.0762	11.4984	11.4681	11.0329	11.1774	11.7304	11.3427	11.2002	11.0967
54426_at	Hgfac	lm	Down	7.74537	7.66283	7.79082	7.72592	7.69674	7.69639	7.49666	7.8144	7.84714	7.61057	7.57019	7.84303	7.60952	7.58526	7.81788	7.88364	7.55563	7.66958	7.58686	7.97088	7.45202	7.47546	7.14303	7.72389	7.39007	7.54786	7.51249	7.42794	7.5921	7.47649	7.3343	7.54831	7.88995	7.24226	7.49072	7.37002	7.49333	7.01224	6.75884	7.36293
56491_at	Vapb	lm	Down	4.34165	5.0354	4.46115	4.62517	5.27528	4.94338	4.61403	4.85603	4.49735	4.52285	4.84628	4.10931	4.65145	4.78264	5.11492	4.34178	4.29768	4.89332	4.55826	5.04636	4.36451	4.93757	4.58898	4.90264	4.70887	4.65415	4.35393	3.90867	3.98407	4.27608	4.45375	4.39038	4.52151	4.2759	4.66244	4.39778	4.32481	4.40157	3.78731	4.2499
230738_at	Zc3h12a	lm	Down	5.80332	6.02452	6.3339	6.24132	6.12568	6.29206	6.06517	6.33178	6.5862	6.67934	6.97451	6.26605	6.45549	6.07908	5.85973	5.78108	6.75326	5.79546	6.16602	6.27198	6.63296	5.8741	6.78589	5.92484	5.46315	5.60075	5.9087	5.7958	6.14447	5.76861	6.16783	5.61982	5.74246	5.69465	5.89858	5.99073	6.23	5.78298	5.86652	5.98059
14824_at	Grn	lm	Down	10.0444	10.0152	10.0526	10.1247	9.95961	10.0123	9.9137	9.84136	10.09	10.0628	9.80362	9.90849	9.84875	9.82147	10.029	10.0292	10.0148	9.92225	10.0066	9.84966	9.76735	9.88375	9.74967	9.86549	9.85309	9.85667	9.74185	9.77059	9.83182	10.0036	9.92637	9.69108	10.0461	9.56185	9.77087	9.86769	9.8894	9.683	7.91195	9.83768
66983_at	Zfp830	lm	Down	7.40669	7.29195	7.27908	7.27035	7.68457	7.08127	7.53954	7.2075	7.07489	7.32116	7.56266	7.21439	7.67238	6.83065	7.50556	6.7475	7.29941	7.18831	7.21883	7.13624	7.27148	7.13982	7.4797	7.23371	6.90477	6.89676	6.82231	7.00975	7.20935	7.00396	7.03352	6.67499	6.44351	6.91013	6.90068	7.10442	6.65813	7.25038	7.33989	7.03497
17128_at	Smad4	lm	Down	12.4308	12.4279	12.2294	12.1609	12.0693	12.0591	12.4236	12.3623	12.3284	12.3766	12.2643	11.9455	12.2941	12.1243	12.1197	11.7855	12.2035	12.0181	12.2617	12.3172	12.2788	11.7295	12.4344	11.962	12.0932	11.9596	12.1312	12.0964	11.9997	11.9764	11.9709	11.7531	11.8531	12.0632	11.638	11.9496	12.0369	12.0677	11.5285	11.9668
18301_at	Fxyd5	lm	Down	5.30075	5.65011	5.55436	5.25735	5.27451	5.43095	5.07035	5.56957	5.59532	5.06291	5.44955	5.39241	5.08351	5.36915	5.10755	5.17295	5.49007	5.28704	5.06565	5.06715	5.04902	4.95767	4.51949	5.06984	5.117	5.64773	5.27343	5.2833	4.9554	5.67563	4.4997	4.79013	5.31513	4.51864	5.06262	4.63727	5.53723	4.87778	5.50653	5.06904
67480_at	Cwc25	lm	Down	4.53925	3.79353	3.80382	4.33609	4.42848	4.2115	4.0135	3.95803	4.26098	3.8348	3.9494	3.88188	3.66879	3.68971	4.14768	3.81561	3.77919	4.14389	4.39612	4.74025	3.64775	3.81898	4.23836	3.88815	3.66775	4.30078	4.11082	3.24619	3.88239	3.6801	3.91979	3.58219	3.90444	3.86549	3.51915	3.68141	3.57454	4.04146	3.48068	3.86587
240754_at	Lax1	lm	Down	4.09922	4.6569	4.63476	4.55005	4.70585	4.27379	4.45152	4.83693	5.11702	4.62499	4.28932	4.42317	5.21705	4.00678	4.49546	4.59871	4.26437	3.88408	4.52229	4.3672	4.27439	4.3951	4.23175	5.32023	4.46613	4.03547	4.29329	4.14282	4.62744	4.02139	3.90381	4.15925	4.40424	4.36768	3.95923	4.28115	4.50814	4.16688	4.20118	3.86165
16001_at	Igf1r	lm	Down	4.38902	4.41748	3.97628	4.25521	4.17687	4.03814	3.8456	4.32908	4.55496	4.53454	4.45401	4.60683	4.04386	3.97014	3.94125	3.82295	4.14823	4.01566	3.78074	3.93776	4.41726	4.3239	4.10902	4.03301	4.00741	3.93067	4.23787	3.72139	3.61884	4.0943	3.91882	3.8472	3.57374	3.71198	4.15045	3.90443	3.61164	3.99649	3.63089	4.0397
98396_at	Slc41a1	lm	Down	4.53105	4.87311	4.19153	4.28886	4.23036	4.21643	4.0355	4.57994	4.4424	4.52902	4.45318	4.46214	4.58199	4.17367	4.4698	4.06768	4.57693	4.18843	4.33906	4.36073	4.44586	4.11963	4.30723	4.0522	4.24633	3.76956	3.95952	4.07668	4.17191	4.25467	4.05879	4.10172	4.36398	3.94728	3.86982	4.00083	4.4647	3.99321	3.51665	4.08586
17831_at	Muc2	lm	Down	12.0543	12.2366	12.3259	11.9393	11.7495	12.0092	11.8272	11.811	12.164	12.058	12.18	11.9935	12.16	12.1126	11.944	12.0137	12.0157	11.8429	12.0249	11.9929	12.0297	11.982	11.8543	11.9075	11.8116	11.8267	11.8738	11.7146	11.9161	11.8745	11.9326	11.8427	11.8402	11.7915	11.8984	11.8426	11.969	11.6106	9.83744	11.9888
30053_at	Reg3d	lm	Down	5.72764	5.64849	5.70919	5.51836	5.90151	5.08858	5.51823	5.34782	5.53818	5.90251	5.13879	5.63165	5.49823	5.78344	5.24964	4.89907	6.02722	5.27068	5.38284	5.22325	6.15805	5.09193	5.24061	5.19173	5.26925	5.29936	5.23576	5.20724	5.5847	5.50255	4.96299	5.31824	5.17441	5.05102	4.7999	5.24658	4.46682	5.20835	6.0333	5.58254
14164_at	Fgf1	lm	Down	5.25133	5.26887	5.22495	5.00384	5.05288	5.27596	5.19688	5.12468	5.53169	5.52266	5.52168	4.88811	5.31135	5.14934	4.83544	4.96451	5.03325	4.97895	5.17533	5.10539	5.50768	4.70293	5.69432	5.03586	5.26942	5.11955	4.91142	4.87966	4.7425	4.947	5.0682	4.50926	4.71218	4.8488	4.63386	4.51381	4.996	4.88885	4.96908	5.26874
67103_at	Ptgr1	lm	Down	12.6124	12.2579	12.6909	12.6536	12.726	12.7386	12.7242	12.5108	12.2608	12.1763	12.54	12.791	12.1746	12.4111	12.6808	12.2614	12.5102	12.342	12.6401	12.5748	12.176	12.3715	12.1688	12.4989	12.1659	12.5159	12.345	12.4861	12.3063	12.2724	12.5817	11.8202	12.1564	12.3495	12.0673	11.7732	12.4454	12.3659	12.0319	12.1544
83921_at	Tmem2	lm	Down	7.42392	7.7387	7.65347	7.34589	7.08984	7.95647	7.68569	7.29098	7.78778	7.76896	7.94806	7.82319	7.31387	7.39127	7.48444	7.59285	7.20319	7.19497	7.67722	7.54227	7.63036	7.38528	8.07853	7.58489	7.30821	7.13172	7.22891	6.84759	6.87069	7.3481	7.68337	7.09844	7.28778	6.98482	7.13967	7.06579	7.73673	7.34525	6.25371	7.55261
20661_at	Sort1	lm	Down	7.14386	7.27497	7.31946	7.21503	6.82044	7.2264	6.89094	6.95882	7.23907	7.28375	7.16433	6.92176	7.19264	7.20844	6.69271	7.05202	7.17592	6.73265	6.95357	7.06729	7.36432	7.03648	7.06621	6.98076	7.07946	6.94268	6.85763	6.74015	6.6949	6.88521	6.81923	6.89175	6.49275	6.73176	7.01821	6.82069	7.08487	6.56933	5.95267	7.07103
16797_at	Lat	lm	Down	6.13065	6.09519	6.33624	6.24376	6.29688	6.41866	6.76963	6.87727	6.19651	6.41266	6.14739	5.79177	6.55049	6.22813	6.02843	6.5435	6.47625	6.3909	6.44764	6.79112	6.4075	6.32757	5.96715	6.20349	5.46784	6.4343	6.35114	6.39352	6.00462	6.66274	5.95623	5.69835	5.86562	6.19975	5.48413	6.67499	6.66707	5.53062	5.86914	6.1577
20345_at	Selplg	lm	Down	5.89581	6.16846	6.36616	6.04937	6.09711	6.14544	5.94849	6.33834	6.13083	5.98419	5.92243	5.69613	5.9688	5.9204	6.04895	5.81544	6.19653	5.9765	6.03757	5.92645	6.01732	5.95816	5.68787	5.9698	5.85849	5.92188	6.03986	5.96109	5.70227	6.00645	5.63201	5.59349	6.07052	5.76432	5.87037	5.77327	5.80218	5.85126	4.99313	5.77794
16834_at	Cog1	lm	Down	7.67312	8.00989	7.5618	7.84012	7.78116	8.18026	7.29185	7.48367	7.77043	7.90119	7.70453	8.04976	7.69121	7.37066	7.90098	8.0324	7.69922	7.45084	7.53907	7.58098	7.30987	7.95981	7.58017	7.35696	7.67524	7.36692	7.31415	7.22871	7.50879	7.8741	7.84014	7.68546	7.5226	7.23028	7.96465	7.57847	7.34745	7.24726	6.15558	7.37722
74153_at	Uba7	lm	Down	9.50942	9.71616	9.93962	9.60024	9.25628	9.62271	9.64559	9.65842	9.6788	9.60441	9.54066	9.18217	9.68163	9.6554	9.16031	9.70986	9.71033	9.50284	9.78212	9.59143	9.49864	9.0493	9.5264	9.37825	9.40639	9.35331	9.59919	9.59384	9.40116	9.59831	9.34021	9.23085	9.49683	9.43545	9.08093	9.34117	9.60428	9.33831	8.36279	9.29744
81910_at	Rrbp1	lm	Down	11.8147	12.1159	11.9698	11.8962	11.5523	11.7505	11.2716	11.4494	11.8646	12.1912	11.8576	11.7682	11.9508	11.6485	11.4915	11.5642	11.4799	11.3605	11.4942	11.7782	11.7575	11.6747	11.8843	11.7352	12.0268	11.236	11.4198	11.0898	11.6897	11.628	11.7283	11.5935	11.4623	11.2948	11.6708	11.5911	11.4136	11.4666	10.3094	11.3734
74105_at	Gga2	lm	Down	5.12157	4.98874	5.15613	4.92244	5.05963	5.13941	5.02528	5.01827	5.39542	4.79553	5.67078	5.11886	4.73727	5.17456	5.12914	5.11069	5.01596	4.84522	5.07095	4.51702	4.70333	4.73834	4.47453	4.68505	4.65795	4.95575	4.58766	4.99288	5.09244	5.4435	4.70125	4.41407	4.66119	4.99625	4.70255	4.40397	5.0146	4.79784	4.71616	4.77091
217944_at	Rapgef5	lm	Down	4.90341	5.25642	5.16767	5.11366	5.12662	4.93033	5.03312	5.119	5.7428	5.29263	5.1369	4.9828	5.54545	5.10509	4.86877	5.31609	4.96819	5.0016	4.93127	5.22492	5.09525	4.62769	5.11179	5.17188	5.33837	4.81783	4.74708	4.51928	4.58914	4.77748	5.6508	4.5803	5.02189	4.59975	4.66949	4.42701	5.00915	4.94018	4.22812	5.12476
16589_at	Uhmk1	lm	Down	3.85779	3.3435	3.60975	3.81523	3.96319	4.03382	3.41557	3.53337	3.46163	3.76101	3.54542	3.45132	3.7557	3.68163	3.45524	3.3291	3.42807	3.61111	3.96149	3.76915	3.07501	3.62051	4.07768	3.47578	3.56464	3.31173	3.40338	3.09811	2.75027	3.62368	3.37753	3.42094	3.18432	3.74446	2.9779	2.963	3.04129	3.60309	3.51621	3.45723
19328_at	Rab12	lm	Down	4.90899	4.44411	4.92534	4.49224	4.36941	4.72482	4.98225	4.70023	4.5488	4.91332	4.2959	4.16832	4.38496	5.00045	4.4636	5.18617	5.09752	4.91833	4.10011	4.37389	4.24627	4.37498	4.59352	4.55371	4.51471	4.3285	4.4092	4.51652	4.47734	4.51983	4.74915	4.62	4.07185	4.5562	4.28464	3.84903	3.89866	4.15796	4.91995	4.26049
20286_at	Zc3h7b	lm	Down	4.96362	5.1335	4.71134	5.00574	4.98651	4.83202	4.64331	4.8645	5.07867	4.8014	4.44919	5.28163	4.88141	4.81201	4.86105	5.09718	4.84778	4.86165	4.58514	5.39779	4.74459	5.20776	4.45298	4.72128	4.85811	4.5737	4.37467	4.81061	5.03181	4.88602	4.95968	4.92202	4.37398	4.48603	4.88095	4.55059	4.46329	4.40901	4.36477	4.13136
69551_at	2310022B05Rik	lm	Down	7.96366	7.80388	7.94348	7.87577	7.94356	8.22961	8.26352	7.93227	7.95389	7.67834	7.54903	7.68624	8.00893	7.61544	7.95866	7.83673	8.00891	7.89557	7.92871	7.85321	7.60908	7.96572	7.661	7.65065	7.66384	7.96594	7.90321	7.73107	7.55631	7.67603	7.85765	7.76757	7.82915	7.33531	7.63962	7.79921	7.85639	7.51156	6.41306	7.84305
99512_at	Wdr47	lm	Down	4.61427	3.94562	4.07066	4.25188	4.38467	4.35948	4.78481	4.10538	4.21297	3.92273	4.07739	4.34691	4.10966	4.13892	4.61341	3.51045	4.34344	4.09953	3.69134	3.98953	4.23961	4.21055	4.26408	3.78818	3.96446	4.39206	3.86367	4.07857	4.20828	4.21372	4.13992	3.44671	3.94726	4.0258	4.07655	3.61634	4.06341	3.73023	3.63897	3.93178
227333_at	Dgkd	lm	Down	10.4009	10.7045	10.6694	10.8471	10.7291	10.7738	10.6482	10.2753	10.8183	10.6775	10.77	10.6488	10.7775	10.4899	10.6052	10.5374	10.4534	10.5831	10.5584	10.7222	10.5108	10.4604	10.6394	10.8483	10.5023	10.5125	10.4407	10.1229	10.2437	10.3738	10.5298	10.5371	10.1915	10.2997	10.5496	10.4815	10.2872	10.2718	9.74652	10.1645
67463_at	Poc5	lm	Down	4.49233	4.18014	4.35864	4.32692	4.32016	3.98139	4.30899	4.14578	4.21911	4.33409	3.75965	4.02085	4.01638	4.07555	4.56517	4.24648	3.97538	4.30405	4.18294	4.28774	3.96888	4.22381	4.11346	4.06908	3.87739	4.08056	3.62778	4.24941	3.94953	4.36636	3.93603	3.47211	3.59473	4.07087	3.58291	3.85757	4.29022	4.09264	3.84522	4.21711
54403_at	Slc4a4	lm	Down	9.15532	9.27703	9.45609	9.175	9.25108	9.46882	9.27516	9.51498	9.45497	9.29676	9.39122	9.46978	9.48365	9.65308	9.36866	9.62239	9.18004	9.45304	9.41327	9.58933	9.09914	9.29307	9.1702	9.65749	9.2221	9.15513	9.08993	9.10509	9.10225	9.2483	9.23075	9.09914	8.8947	9.30923	9.322	8.83908	9.5286	9.24261	7.70945	9.09874
16553_at	Kif13a	lm	Down	6.21261	6.63414	6.37175	6.35052	6.50896	6.71479	6.43493	6.03423	6.21871	6.63819	6.47078	6.73428	6.482	6.20005	6.33015	6.53665	6.42546	6.04855	6.24411	6.55359	6.24583	6.35024	6.31672	6.38045	6.27576	5.90446	6.15587	6.0379	6.15062	6.53221	6.27536	6.55297	6.14226	5.65392	6.33047	6.29324	6.06593	5.70805	5.55826	6.147
67095_at	Trak1	lm	Down	9.86791	9.93069	9.77566	9.80512	9.86616	10.0281	9.99188	9.63801	9.89561	10.1185	9.67105	9.95631	9.88589	9.62652	9.97452	9.85266	9.73817	9.62881	9.54565	9.70499	9.55901	9.59371	9.60156	9.61967	9.80374	9.45801	9.57148	9.64103	9.79755	9.84276	9.98152	9.60675	9.73139	9.47706	9.68844	9.77723	9.58375	9.40987	8.55439	9.43667
65972_at	Ifi30	lm	Down	12.3442	12.22	12.3426	12.2312	12.095	12.2704	12.2618	12.2984	12.2994	12.3165	12.0745	12.1137	12.1089	12.1092	12.0782	12.2482	12.2548	12.2089	12.2808	12.0758	11.9643	12.0165	12.0231	11.8903	11.9948	12.0992	12.1506	12.1612	11.9824	12.1115	11.9783	11.997	12.0283	11.8966	11.9543	11.8107	12.0205	11.9301	11.454	11.9993
13179_at	Dcn	lm	Down	6.72182	7.12245	7.03452	7.00057	7.04112	6.5939	6.25687	7.42528	7.10315	6.69948	6.54043	7.0545	6.93048	6.84933	6.86645	6.94084	7.11193	6.89665	6.69053	6.85499	6.57445	6.75066	6.56073	6.78743	6.18667	6.97444	6.64929	6.94242	6.50705	7.00926	6.34049	6.18349	7.09719	6.7422	6.51487	5.83414	6.59048	6.78427	6.54817	7.00593
54354_at	Rassf5	lm	Down	5.73165	6.12951	6.04529	5.3938	5.77241	5.85251	4.95002	5.95662	5.61293	5.31992	5.58442	5.3947	5.47099	5.86835	5.51948	5.56062	5.88097	5.54703	5.79284	5.68271	5.43039	4.98338	5.63776	5.31031	5.29854	5.69462	5.55782	5.28783	5.35043	5.26711	5.17669	5.24109	5.76733	5.55972	5.09634	5.05705	5.8085	5.39408	4.92927	5.49115
228071_at	Sestd1	lm	Down	7.61113	7.62695	7.49806	7.60663	7.77166	7.66439	7.71753	7.74014	7.87189	7.61977	7.66577	7.92127	7.41043	7.47503	7.41742	7.43075	7.69909	7.45204	7.82592	7.62738	7.19698	7.64999	7.45569	7.5192	7.41768	7.26927	7.74136	7.19029	7.67253	8.01969	7.75238	7.50162	7.39593	7.06901	7.62601	7.01799	7.32546	7.06098	7.00371	7.35431
17060_at	Blnk	lm	Down	9.16904	9.57002	9.20061	8.99432	8.69707	9.00192	9.36749	9.17537	9.549	9.3493	9.42498	8.97343	9.246	9.29605	8.78185	9.0351	9.15396	9.11342	9.16885	9.1577	9.19214	8.86155	8.98709	8.87803	8.82996	8.80388	8.82631	9.00938	9.09612	8.94015	8.84923	8.81492	9.09359	8.97704	8.66009	8.78297	9.16914	8.91283	8.41124	9.02219
18201_at	Nsmaf	lm	Down	5.33298	4.96028	5.39036	5.35133	5.23449	4.53153	5.31454	5.3322	5.09178	4.87813	4.89725	5.05701	5.45191	4.60117	5.32333	4.89221	5.22184	4.99975	4.95674	4.51721	5.27912	4.74328	5.04573	5.08638	4.98246	4.97346	5.01309	5.27152	4.84305	4.87865	4.50499	4.85211	4.85807	4.87283	4.79427	4.95738	4.63842	4.8584	4.30061	4.87796
171531_at	Mlph	lm	Down	6.68692	6.94533	6.53107	6.42075	6.49055	6.79684	6.43331	6.46752	6.8324	7.36607	6.56262	6.95974	6.74084	6.57745	6.56847	6.45842	6.72258	6.39603	6.42699	6.51757	6.67558	6.85443	6.48034	6.48718	6.52402	6.40236	6.26616	6.36366	6.5534	6.7191	6.4515	6.56883	6.4469	6.30717	6.41918	6.32748	6.42894	6.22622	5.53584	6.58019
14160_at	Lgr5	lm	Down	5.16517	5.80704	5.49242	6.05651	5.75605	5.85035	5.28116	5.31518	5.44777	5.22079	5.52635	5.65221	5.61023	4.96562	5.82201	5.38531	5.50135	5.67959	5.34972	6.01017	5.1885	5.06486	5.1679	5.4436	5.74922	4.96541	5.51039	5.27776	4.98793	4.98213	5.36916	5.39305	5.12944	5.35513	5.23643	4.97191	5.66146	5.2697	4.46289	5.5815
23790_at	Coro1c	lm	Down	8.38298	8.46834	8.65009	8.53075	8.26603	8.54181	8.14715	8.38884	8.24248	8.44065	8.48427	8.57672	8.4268	8.51724	8.52181	8.65586	8.3182	8.16994	8.4989	8.65365	8.2786	8.2872	8.50473	8.39575	8.3589	7.94447	8.26336	8.03185	8.06291	8.64962	7.84962	8.22734	8.1812	8.34968	8.61142	7.98555	8.46152	8.36401	6.78926	8.14517
14425_at	Galnt3	lm	Down	8.70161	8.94728	8.8391	8.7829	8.69131	8.47119	8.94687	8.914	9.04817	8.98639	9.4208	8.671	8.96295	9.14209	8.46109	8.23666	8.58211	8.49921	8.62269	8.77731	9.05062	8.41378	9.18275	8.81416	8.65031	8.542	8.56861	8.60898	8.61202	8.32678	8.40758	8.28965	8.28088	8.43561	8.26785	8.25988	8.70073	8.50113	8.96143	8.62445
14682_at	Gnaq	lm	Down	8.48943	8.58593	8.7406	8.42076	8.01773	8.89955	8.55625	8.25109	8.86166	8.55445	8.71788	8.39101	8.39228	8.65208	8.38298	8.50958	8.2801	8.40703	8.47866	8.48096	8.70303	8.40832	8.81008	8.44436	8.44203	8.07466	8.23055	7.89783	8.02841	8.3114	8.38496	8.06079	8.20253	8.08476	8.63309	8.22251	8.56181	8.16328	7.31345	8.3431
22222_at	Ubr1	lm	Down	5.48732	6.12115	5.8544	5.8905	5.4217	5.75767	5.51245	5.83946	5.59068	5.75593	5.50295	6.25411	5.78609	5.466	5.93736	6.09995	5.52791	5.88912	5.57029	5.85508	5.24912	5.79797	5.68089	5.57519	5.2798	5.45117	5.97858	5.20585	5.66328	5.76886	5.60644	5.66616	5.46036	5.34316	6.0617	5.40114	5.40477	4.78608	4.86317	5.60358
74190_at	1200009I06Rik	lm	Down	12.3605	12.4546	12.5877	12.365	11.9889	12.472	12.063	12.1243	12.5686	12.3779	12.1517	12.0275	12.4413	12.3329	12.0595	12.2782	12.2606	12.3108	12.3417	12.1804	12.3012	12.054	12.2876	12.1192	12.0847	12.1015	12.0666	12.0439	12.0301	12.0356	11.8048	12.0525	12.0433	11.9729	12.0937	12.0992	11.9709	12.0258	11.8032	12.0581
18286_at	Odf2	lm	Down	7.32634	7.5278	7.48368	7.48684	7.17697	7.24078	7.44247	7.49061	7.51403	7.3966	7.51112	7.13817	7.38702	7.29604	7.21819	7.25317	7.78966	7.29172	7.47581	7.26809	7.53604	7.32085	7.02761	7.0662	7.11293	7.10117	7.33983	7.36675	6.83738	6.83089	7.1432	7.00921	7.02503	6.98243	7.31787	7.17277	7.19579	6.89178	6.86623	7.2857
20509_at	Slc19a1	lm	Down	8.59676	8.52372	8.93866	8.77825	8.7584	8.82421	8.56072	8.4939	8.62407	8.494	8.35161	8.82276	8.59527	8.69859	8.76945	8.87654	8.67954	8.80199	8.83103	8.65496	8.2448	8.65034	8.17294	8.60779	8.3477	8.75416	8.47438	8.49785	8.46456	8.60749	8.86981	8.39863	8.5462	8.21438	8.43745	8.35859	8.5456	8.25123	7.52867	8.44758
170826_at	Ppargc1b	lm	Down	9.56588	9.4606	9.56299	9.31256	9.16145	9.33573	9.64464	9.34493	10.0144	9.73708	9.43079	9.33514	9.4186	9.41239	9.2534	9.40511	9.51289	9.3517	9.19283	9.34398	9.70875	9.5192	9.58295	9.18276	9.59346	9.32394	9.24186	8.87148	9.20061	9.18233	9.54015	9.05927	9.21143	8.82221	9.38067	9.4937	9.11803	9.04343	8.48225	9.33091
230674_at	Kdm4a	lm	Down	5.08537	5.15431	5.22399	5.27055	5.44259	5.15399	5.28989	4.99496	5.31085	5.12522	5.20937	5.07293	5.31004	5.30688	5.31923	5.15409	5.00868	5.37877	5.26494	5.12441	5.19253	5.06752	5.03869	4.77032	4.68863	4.95014	4.94834	5.0201	5.11595	4.83818	5.25856	4.42701	5.18188	4.98838	5.10712	5.08431	4.8389	4.65006	4.44357	5.08633
27784_at	Commd8	lm	Down	5.54537	5.62788	5.03547	4.99876	5.33103	5.08056	5.4097	4.83255	5.45244	5.48952	4.53457	4.78367	5.3339	5.06572	5.14649	5.35948	5.36601	5.45878	5.06232	5.42119	5.04899	4.87858	5.01342	5.41723	4.91503	5.15144	5.3109	5.00893	5.15043	5.04233	5.11106	4.75102	4.69818	4.58584	5.07777	4.71651	4.97234	5.10511	4.90256	5.33212
12521_at	Cd82	lm	Down	11.3494	11.4847	11.4182	11.4257	11.3717	11.4351	11.3901	11.3677	11.6245	11.388	11.446	11.131	11.397	11.3866	11.3613	11.089	11.3666	11.3108	11.4429	11.3272	11.3102	11.3559	11.452	11.3494	11.3351	11.4354	11.2891	11.1367	11.2051	11.0173	11.381	11.0492	11.0989	11.1019	11.0949	11.2253	11.4321	10.9722	10.0819	11.2678
20170_at	Hps6	lm	Down	3.85481	4.50276	4.52646	3.96183	4.57804	4.31337	3.76647	4.16853	3.7514	4.86013	4.22676	4.24857	3.91926	4.20776	4.42704	4.40421	4.16639	3.98434	4.51456	4.2254	4.01498	3.91143	4.21352	4.0659	4.22791	3.92394	3.91958	4.00592	4.04855	4.6677	4.19637	3.73114	4.13011	4.05441	4.0845	4.19341	3.54899	3.63156	3.39373	4.11245
54609_at	Ubqln2	lm	Down	8.8965	8.74303	8.62978	8.98926	8.79013	8.41816	9.24784	9.15428	8.74729	8.75534	8.78227	8.47276	8.74815	8.73716	8.88365	8.51054	8.73238	8.66873	8.58996	8.37992	8.79046	8.57503	9.10316	8.80422	8.55182	8.51376	8.90792	8.82983	8.54507	8.46528	8.33386	8.3392	8.49487	8.56258	8.63669	8.56438	8.45828	8.72087	7.81112	8.60934
53313_at	Atp2a3	lm	Down	8.25114	8.48031	8.46766	8.41909	8.42642	8.34323	8.04474	8.54126	8.42225	8.4626	8.39507	8.12641	8.69113	8.35122	8.44861	8.4715	8.22266	8.31902	8.39081	8.57459	8.30385	8.44739	8.24714	8.32126	8.24726	8.21847	8.35436	8.25222	8.3581	8.1135	8.22585	7.90116	8.37784	8.36528	8.24484	8.17157	8.22552	8.10789	6.92433	8.09122
17939_at	Naga	lm	Down	8.67986	8.57996	8.82935	8.71845	8.28222	8.6888	8.57247	8.78808	8.59552	8.91877	8.45002	8.35228	8.43066	8.84521	8.47943	9.02741	8.47612	8.7844	8.72465	8.61204	8.30701	8.42412	8.48202	8.43947	8.49201	8.65677	8.70827	8.5881	8.39934	8.47977	8.6398	8.36185	8.60708	8.33875	8.41367	8.42131	8.57976	8.22905	7.2422	8.53435
230861_at	Eif4g3	lm	Down	7.27169	7.71829	7.54815	7.58848	7.71674	7.60247	7.39194	7.25188	7.53342	7.70924	7.55414	7.68743	7.76163	7.55424	7.50258	7.74801	7.45905	7.3671	7.4579	7.68301	7.33623	7.44786	7.25834	7.56123	7.46975	7.00596	7.1478	7.13828	7.63497	7.49863	7.27831	7.35119	7.38906	7.23801	7.47926	7.3755	7.38527	7.11179	6.60234	7.17222
217473_at	Ankmy2	lm	Down	6.9004	7.24035	7.21294	6.85294	6.91277	7.24291	6.63568	6.91043	7.0934	7.36501	6.83559	6.55258	7.14941	7.11248	6.89571	6.89499	6.99257	6.98081	6.89753	6.96752	6.9008	6.98616	7.08004	6.89981	6.98006	6.94362	6.90695	6.81102	6.47867	6.96804	6.75602	6.50377	6.6837	6.60201	6.71584	6.75595	6.70056	6.64485	6.64583	6.82579
104009_at	Qsox1	lm	Down	7.00694	7.28759	7.22547	7.219	7.09093	7.14309	6.54635	7.41915	6.96296	6.86403	7.27458	7.35964	7.14869	7.33001	7.38275	7.04329	7.16324	7.06469	7.12209	7.08167	6.9412	7.00768	7.00393	7.50861	7.2328	6.98237	6.84178	6.44848	6.79239	6.68161	6.9793	6.7624	6.64346	7.01566	6.90155	6.64714	7.36956	6.79459	5.89193	6.98013
20773_at	Sptlc2	lm	Down	10.9479	11.0558	11.0743	10.7894	10.5444	10.8241	10.7624	10.6768	11.1531	11.271	11.0532	10.7281	10.9204	11.1464	10.585	10.7663	10.7619	10.7039	10.9243	10.664	10.8867	10.5612	11.0028	10.7911	10.9334	10.4949	10.5479	10.4183	10.5164	10.6469	10.6793	10.4898	10.6624	10.5608	10.6221	10.6087	10.7534	10.4687	10.3966	10.5922
17119_at	Mxd1	lm	Down	11.6052	11.4877	11.7716	11.6146	11.5781	11.7572	11.3576	11.4365	11.5372	11.5791	11.3292	11.3123	11.6709	11.5505	11.6203	11.711	11.5625	11.4004	11.633	11.5983	11.006	11.3232	11.2378	11.3444	11.4394	11.3485	11.4444	11.3393	11.3019	11.4936	11.5766	11.3285	11.3965	11.4377	11.3444	11.2222	11.3415	11.1071	10.7444	11.1745
78317_at	Ccdc88b	lm	Down	4.91447	5.24545	5.31788	5.30899	5.17876	5.46168	5.21919	5.15733	5.33431	5.15131	5.04526	5.21073	5.25514	5.71178	5.02682	5.42083	4.93601	4.91042	5.14214	5.17652	4.84279	5.05544	5.01966	4.90292	4.83456	4.73071	5.0943	5.01663	5.18494	5.40094	5.08128	4.91034	5.19557	5.00568	4.83433	4.91258	5.36766	4.63066	4.57688	4.64123
68137_at	Kdelr1	lm	Down	10.7085	10.9005	10.8732	10.9937	11.1151	11.0021	10.8879	10.9239	10.9473	10.7956	10.8299	10.8513	10.8327	10.8449	11.2008	11.049	10.8103	10.8985	11.0382	11.104	10.7131	10.8484	10.784	10.7604	10.8275	10.8073	10.7959	10.6654	10.6978	10.0214	10.8857	10.5804	10.856	10.8791	10.8682	10.6531	10.7791	10.3361	9.69053	10.7618
17096_at	Lyn	lm	Down	8.04138	8.29584	8.34218	8.01066	8.12595	8.5184	7.8642	8.09058	8.19801	8.4817	8.1669	8.47646	8.31515	8.15829	8.13596	8.26017	7.88617	7.65926	8.14133	8.28839	7.90456	8.00386	8.27893	7.94204	7.94269	7.63027	7.87392	7.76466	8.12912	8.24306	7.96173	7.90587	7.97344	7.80056	8.2371	7.61131	8.0857	7.85636	7.57423	7.84848
65102_at	Nif3l1	lm	Down	7.10062	7.01354	7.24669	6.87795	6.73226	6.69198	6.45171	7.25254	7.03228	6.76108	7.08174	6.67608	6.83089	6.79672	6.64354	6.59368	7.08301	6.45449	6.7188	6.74217	7.14676	6.1229	7.38635	6.59286	6.83257	6.618	6.43926	6.7419	6.57247	6.96548	6.5019	6.64581	6.35	6.67382	6.51776	6.22413	6.57538	6.56524	6.85545	6.68267
72749_at	Tonsl	lm	Down	6.27417	6.31414	6.4677	6.39932	6.07341	6.7072	6.51555	6.27241	6.52457	6.48075	6.1327	6.20588	6.46186	6.22099	6.53808	6.51469	6.38048	6.18018	6.4763	6.57532	6.21372	6.14205	6.12142	6.06877	6.25613	5.98987	6.27035	6.29017	6.36531	6.28952	6.12237	6.28374	6.38544	6.11257	6.21514	6.46706	6.44205	6.00989	4.67954	6.2282
21745_at	Tep1	lm	Down	7.12757	7.08077	7.23591	7.1035	6.90055	6.93132	7.19099	6.80979	6.891	7.21123	7.00353	7.0331	7.0659	6.89977	6.82998	7.06075	7.01015	7.02598	7.00575	7.02592	7.13584	6.90841	7.04536	6.81653	6.83259	6.83966	6.67023	6.79982	6.61384	6.95265	6.77456	6.40894	6.68585	6.78898	6.98487	6.9259	6.83372	6.94723	6.23159	6.73455
20740_at	Spna2	lm	Down	10.8709	10.9658	10.9775	10.9468	10.7775	10.9121	10.8229	10.7004	10.9069	10.863	10.7966	10.7076	10.9331	10.6794	10.8569	10.9134	10.8804	10.6885	10.9687	10.9341	10.8422	10.6578	10.8217	10.7517	10.8857	10.7512	10.7391	10.6476	10.727	10.8995	10.8356	10.6417	10.6913	10.66	10.6969	10.6621	10.8176	10.6634	9.13406	10.6564
98488_at	Gtf3c3	lm	Down	6.63714	6.58876	6.43585	6.62022	6.54013	6.30333	6.73827	6.72805	6.64149	6.68822	6.40345	6.6344	6.71335	6.7851	6.50838	6.42647	6.63605	6.52135	6.09919	6.1001	6.47355	6.28363	7.04089	6.0909	6.43676	6.54614	6.38234	6.51139	6.35391	6.05274	6.04401	6.01084	5.59449	6.44982	6.63801	6.50371	6.19499	6.19317	6.30851	6.61129
13040_at	Ctss	lm	Down	13.0204	12.8874	13.03	12.9857	12.9076	12.8524	12.8611	12.9004	12.8727	12.824	12.8244	12.7773	12.8298	12.8304	12.8006	12.7076	12.9165	12.816	12.9124	12.7027	12.6884	12.6882	12.8557	12.6665	12.6548	12.8247	12.7583	12.7975	12.7344	12.7898	12.6706	12.5054	12.6127	12.7077	12.6047	12.4764	12.7483	12.7613	12.0621	12.6303
12530_at	Cdc25a	lm	Down	8.58878	8.76848	8.90928	8.63794	8.49035	9.03906	8.66001	8.73708	8.79064	8.70004	8.9951	9.25952	8.5933	8.87461	8.50968	8.75721	8.43097	8.75067	8.70216	9.14556	8.70555	8.84414	9.35425	9.03162	8.71501	8.6397	8.56011	8.06476	8.2049	8.59412	8.82407	8.43127	8.21016	8.23636	8.66774	8.28043	8.60979	8.5646	7.98167	8.52514
56310_at	Gps2	lm	Down	6.99355	6.72512	6.93167	6.6705	7.02169	6.57069	7.02361	6.86095	6.81472	6.98948	6.65619	6.8953	6.66844	6.70731	6.63528	6.53331	6.7475	6.59194	6.79796	6.66138	6.99653	6.43671	6.81827	6.78466	6.51973	6.74929	6.44827	6.26125	6.94181	6.82686	6.49207	6.66916	6.2407	6.4861	6.68299	6.50302	6.73074	6.50362	6.11719	6.65447
14312_at	Brd2	lm	Down	8.15448	8.25623	7.97838	8.32899	8.52368	8.36456	8.20383	8.35427	8.20082	8.21462	8.27866	8.1968	8.31899	8.26355	8.44773	8.30771	8.25737	8.56535	8.46398	8.54281	8.15498	8.36608	8.1199	8.16036	8.13553	8.28641	8.16185	8.1357	8.07935	7.7682	7.90678	7.86561	7.94383	8.2918	8.23804	8.08399	8.0387	8.09555	7.09349	8.31527
228607_at	Mavs	lm	Down	9.66116	9.61798	9.63779	9.40468	9.3292	9.46625	9.31326	9.07871	9.66343	9.78072	9.38377	9.40669	9.49289	9.30531	9.38563	9.60469	9.46742	9.44018	9.38362	9.31068	9.51292	9.3768	9.38649	9.33461	9.54219	9.1606	9.23596	9.23161	9.44994	9.43846	9.1454	9.18857	9.41853	8.97496	9.41168	9.5647	9.27799	9.09363	8.15216	9.43541
13018_at	Ctcf	lm	Down	6.05459	6.07538	6.31604	5.84638	6.00521	6.3913	6.45494	6.60243	5.87072	6.11645	6.19284	6.24468	6.16271	6.40371	6.19461	6.68596	6.04577	6.09298	6.14932	6.08242	6.15402	5.99864	6.36514	5.92239	5.81374	6.07544	6.07036	5.72402	5.21694	6.34755	5.73409	5.85756	5.41198	5.9789	6.26032	5.56986	6.23097	6.18415	5.6148	6.18743
18145_at	Npc1	lm	Down	6.63088	6.45232	6.89671	6.38919	6.57103	6.46339	7.00456	6.88134	6.59991	6.55309	6.51374	6.72739	6.37091	6.65468	6.28176	6.77508	6.49955	6.74016	6.592	6.55362	6.32531	6.47661	6.54346	6.78872	6.51228	6.48689	6.64776	6.46542	6.33579	5.87021	6.26243	6.24251	6.21615	6.5006	6.14726	6.4756	6.77628	6.71143	5.2914	6.69327
223828_at	Pphln1	lm	Down	6.44608	6.78913	6.24073	6.34167	6.48371	6.32418	6.06088	6.5455	6.51181	6.44644	6.14923	6.63155	6.4573	6.31632	6.93852	6.35639	6.50877	6.53548	6.76237	6.45371	5.95241	6.24	7.03547	6.66867	6.22784	6.04806	6.18973	6.16293	6.10899	5.91857	6.14161	6.00408	5.73669	6.57963	6.52761	6.01711	6.07824	6.31359	6.03791	6.1123
23971_at	Papss1	lm	Down	9.24685	9.20887	9.18794	9.11753	9.01969	9.09847	9.25712	9.43399	9.10126	9.1378	8.9163	8.83458	9.11742	9.04996	9.19329	9.01948	9.15862	9.16215	9.22715	9.25841	8.74771	8.88875	8.90656	9.04483	8.96188	8.98078	9.23756	8.98492	8.94445	8.91134	8.55952	9.01613	8.70656	9.06261	8.74187	8.90377	9.15041	8.87345	8.69812	8.97809
73068_at	Fut11	lm	Down	4.60142	4.5073	4.58889	4.19185	4.68985	4.58093	4.64614	4.72249	4.67435	4.71432	4.40822	4.46987	4.47155	4.57978	4.43614	4.62412	4.25438	4.74239	4.46989	4.81419	4.35011	4.59712	4.3864	5.17971	3.84874	4.58909	4.43743	4.43695	4.39689	4.53145	5.09412	4.20092	4.10943	4.3927	4.17686	4.28326	3.71154	3.94659	4.25679	4.50059
11980_at	Atp8a1	lm	Down	6.89438	6.91149	6.80053	6.81427	6.92695	7.04539	7.1687	6.91915	6.79543	6.73149	6.89783	6.74509	7.00535	6.88957	6.8234	6.73478	6.87689	6.53676	6.80999	6.83653	7.04889	6.56622	6.91976	6.89648	6.55716	6.47452	6.53356	6.58249	6.57479	6.60151	7.13172	6.61244	6.53161	6.9054	6.5306	6.53808	6.79358	6.66	5.66908	6.55997
20514_at	Slc1a5	lm	Down	7.68547	7.88283	7.84976	7.63052	7.79284	7.68471	6.84856	7.75783	7.61762	7.64904	7.72733	7.94345	7.62541	7.41084	7.73443	7.324	7.51896	7.57023	7.44068	7.89504	7.6482	7.27296	7.44308	7.49238	7.60499	7.00915	7.44648	7.45972	7.45054	7.53911	7.82465	7.28221	7.38633	7.53603	7.55653	7.43097	7.33213	7.44322	6.43402	7.28227
18548_at	Pcsk1	lm	Down	4.16729	4.34236	4.37484	3.8955	4.3214	4.30645	4.39982	4.4658	4.3642	4.34028	4.28333	4.33463	4.18322	4.14448	4.42092	4.22102	4.4578	4.11642	4.31453	3.9333	3.93066	4.35482	4.00314	4.05645	4.24726	4.38123	4.28167	4.02646	4.10131	4.14651	3.83801	4.07758	4.18188	4.051	3.68934	3.82988	4.05756	4.16506	3.91442	4.05336
11881_at	Arsb	lm	Down	7.27983	7.34161	7.23178	7.19107	7.18378	7.03905	7.18386	7.05996	7.33511	7.28276	6.78534	6.81776	7.22024	7.23671	7.07427	7.17724	7.21972	7.21852	7.19681	6.94741	6.95875	7.18465	6.95097	7.0805	7.0707	7.16267	7.13721	6.96493	7.01324	6.98059	6.98065	6.95172	6.8603	6.81424	7.03577	6.8655	6.97815	7.02881	6.20291	7.10548
74096_at	Hvcn1	lm	Down	5.40329	5.64986	5.17425	5.36848	5.65897	5.45625	5.34912	5.36129	5.3472	5.47353	5.53265	5.518	5.47578	5.29657	5.39545	5.48242	5.27386	5.3637	5.00843	5.28919	5.10446	5.25971	5.32213	5.226	5.188	4.87956	5.19587	5.26948	5.34871	5.71276	4.92091	5.01855	5.16329	4.97808	5.27438	5.10894	5.38331	5.22173	5.14401	4.9562
225289_at	AW554918	lm	Down	4.32277	4.14791	4.21726	3.95436	3.95069	4.24317	4.07081	4.45335	3.83335	3.99216	3.85037	4.2759	4.1027	3.69045	4.17781	4.22588	4.10807	4.16144	4.07341	3.96624	3.8912	3.54295	3.70986	3.76024	3.61618	4.28455	4.06897	4.32495	3.89297	3.70015	3.84503	3.79595	4.05071	3.9703	3.66383	3.91471	3.5519	4.03163	3.70988	3.73046
54563_at	Nup210	lm	Down	6.72839	6.88197	6.91743	6.82283	6.70232	6.65858	6.2789	6.21709	6.69555	6.72975	6.88573	6.58267	6.63748	6.53028	6.5893	6.4274	6.51679	6.60681	6.50844	6.96928	6.83108	6.58296	6.52129	6.239	6.7675	6.24609	6.37963	6.44223	6.51443	6.90793	6.52569	6.43235	6.3584	6.38833	6.68634	6.50416	6.53624	6.37701	5.49907	6.22524
13056_at	Cyb561	lm	Down	10.0765	10.1216	10.0239	10.075	9.97738	9.8795	9.97902	9.94171	10.0211	10.1228	9.97189	9.75472	10.0268	9.951	9.93684	9.74581	9.87946	9.71787	10.0864	10.027	9.95801	9.65554	10.0938	9.87605	10.1115	9.75019	9.78146	9.70079	9.88985	9.92221	9.82032	9.5987	9.63425	9.82067	9.78586	9.84583	9.9022	9.80875	8.90288	9.815
672511_at	Rnf213	lm	Down	7.51608	7.57571	7.72779	7.49351	7.28859	7.64363	7.43038	7.42099	7.50004	7.51288	7.58307	7.3512	7.65014	7.46862	7.00628	7.48773	7.45937	7.21755	7.33918	7.42633	7.48883	7.19094	7.49516	7.2881	7.62539	7.15568	7.24937	7.30727	7.18527	7.35956	7.18294	7.231	7.35063	7.31567	7.20209	7.27344	7.34197	7.36922	6.3638	7.28309
235442_at	Rab8b	lm	Down	8.12119	8.44521	8.09012	8.02566	7.94067	7.98172	8.03156	8.19445	8.25858	8.51744	7.93331	7.81486	8.29758	8.3164	8.03073	7.79904	8.19443	7.94229	7.87722	8.03382	7.93198	8.07217	8.29729	8.01475	8.01385	8.14598	8.11459	7.76209	7.83175	7.77145	7.601	7.62924	7.63939	7.69757	8.09171	7.77237	7.86062	7.60381	8.41777	8.00347
27060_at	Tcirg1	lm	Down	7.37981	7.37354	7.56029	7.5628	7.33121	7.46711	7.45463	7.34991	7.54447	7.37724	7.45732	7.19715	7.38129	7.30451	7.36634	7.33823	7.35407	7.29512	7.53333	7.49054	7.54591	7.04972	7.49481	7.39571	7.49691	7.16819	7.29098	7.15818	7.21795	7.37371	7.34636	7.04023	7.21308	7.26185	7.31786	7.42555	7.28671	7.16091	6.23331	6.96816
320365_at	Fry	lm	Down	3.68579	3.66804	3.68131	3.54245	3.68533	3.29653	3.59733	3.45571	3.50975	3.49771	3.65384	3.55465	3.5673	3.81224	3.43965	3.30398	3.73867	3.50326	3.2544	3.49339	3.49467	3.3413	3.37053	3.65989	3.33916	3.4196	3.23681	3.20897	3.39316	3.46476	3.28726	3.29565	3.61778	3.1418	3.31117	3.08463	3.36141	3.2088	3.05502	3.33717
53599_at	Cd164	lm	Down	12.4946	12.4297	12.4105	12.4268	12.3214	12.214	12.3639	12.4992	12.6192	12.5742	12.53	12.2757	12.5391	12.3739	12.2441	12.0675	12.4522	12.2988	12.2513	12.202	12.4882	12.3105	12.5823	12.3677	12.3459	12.1539	12.2425	12.2542	12.169	12.1804	12.1164	12.0157	12.0174	12.0633	12.1047	12.175	12.1857	12.1595	11.9221	12.317
76199_at	Med13l	lm	Down	8.22441	8.25329	8.23043	8.30762	8.05943	8.31359	8.25067	7.92077	8.29898	8.21703	8.2814	8.15131	8.11672	7.95085	8.26129	8.33753	8.17128	8.2045	8.1593	8.0375	8.07805	8.22671	8.05511	8.16947	8.21631	7.84424	8.17736	7.73825	7.8333	8.04825	8.33693	7.81545	8.04182	7.71929	8.2165	8.17747	8.14079	7.95996	6.62618	8.08996
67299_at	Dock7	lm	Down	7.80019	7.65543	7.72098	7.60324	7.50889	7.55417	7.87644	7.72246	7.9568	7.75275	7.9449	7.47839	7.83731	7.68296	7.48785	7.5033	7.8345	7.55507	7.69468	7.49411	7.85278	7.44767	7.70189	7.53056	7.48921	7.44612	7.6136	7.609	7.41853	7.56092	7.28418	7.41733	7.26096	7.50799	7.41258	7.59072	7.52949	7.39756	7.11902	7.58066
19377_at	Rai1	lm	Down	5.68655	5.97579	5.40356	5.91724	5.80291	5.83479	6.06058	5.81368	5.94784	5.81323	5.97919	5.92787	5.97864	5.47826	5.96543	5.75985	5.44924	6.0573	5.45712	5.83798	5.90134	5.42801	5.90169	5.71094	5.97143	5.30162	5.81207	5.4315	5.64598	5.59435	6.25822	5.21415	5.63572	5.32051	5.69842	5.51374	5.56534	5.6989	4.71009	5.70477
218639_at	Arl15	lm	Down	6.27134	6.02004	6.30834	6.43263	6.28723	6.01596	6.40974	6.32981	6.16231	6.22824	6.19146	6.10113	6.42349	6.58305	6.43659	6.02924	6.32585	6.31488	6.19377	6.02788	6.3221	6.01184	5.92322	5.9479	5.78389	6.13677	6.15457	6.63296	6.04392	5.76787	5.85531	5.95518	5.78779	5.90193	6.10988	5.86599	5.83738	6.11581	6.11371	6.20408
69635_at	Dapk1	lm	Down	5.35233	5.11661	4.90345	4.71884	5.30384	4.43846	5.26378	4.98493	4.80953	5.11175	4.9601	5.00549	5.01365	5.00828	5.15233	4.84475	5.09754	5.06115	5.05569	4.77457	4.87057	4.70417	5.00539	4.76671	4.3699	4.72102	4.96538	4.97328	4.71477	4.58804	4.84836	4.5998	4.6854	4.83709	5.06073	4.30049	4.90826	5.0218	4.36732	4.7147
195349_at	Btnl7	lm	Down	9.96931	9.47398	9.72463	9.88371	9.82941	9.89721	10.1246	9.94998	9.4674	9.37452	9.33221	9.30008	9.71561	9.54626	10.0794	9.8395	9.80378	9.912	10.0223	9.93434	9.35257	9.40399	9.82672	9.5139	9.24295	9.4554	9.77684	9.67293	9.31601	9.69909	9.32357	9.29774	9.55172	9.70794	9.6169	9.67682	9.53772	9.84372	9.07652	9.37456
21912_at	Tspan7	lm	Down	10.7466	10.8112	10.7576	10.825	10.7395	10.8697	10.3496	10.5219	10.6801	10.9902	10.5693	10.9136	10.7715	10.5414	10.6379	10.7623	10.6146	10.5289	10.6014	10.8153	10.3165	10.715	10.5999	10.5806	10.7405	10.3502	10.3591	10.3106	10.6345	10.9013	10.6817	10.6431	10.5712	10.2491	10.7226	10.4887	10.4796	10.3802	9.70095	10.4501
260302_at	Gga3	lm	Down	7.62415	7.86663	7.59124	7.45718	7.34981	7.71828	7.39124	7.22174	7.73635	7.80897	7.57608	7.56788	7.70633	7.39675	7.54897	7.52082	7.40746	7.28741	7.48601	7.4527	7.59305	7.44217	7.40827	7.51195	7.82738	7.30795	7.07356	7.06071	7.39341	7.36836	7.51107	7.3987	7.31284	7.11739	7.33614	7.48078	7.28165	7.16404	6.76107	7.38638
14302_at	Frk	lm	Down	10.9716	10.9024	10.6748	10.9029	11.1155	10.7828	11.3328	10.7141	11.1901	11.06	11.4589	11.0619	11.0106	10.6884	10.8092	10.3442	10.5943	10.5697	10.5352	10.683	11.199	10.6445	11.4996	11.0096	10.9343	10.4759	10.6422	10.6526	10.8565	10.8487	10.7529	10.6072	10.3379	10.7735	10.51	10.751	10.4514	10.7757	10.7527	10.3888
18128_at	Notch1	lm	Down	7.23593	7.3888	7.16298	7.2071	7.15422	7.29061	6.85854	7.10131	7.24869	7.1508	7.09273	7.14175	7.23023	6.94523	6.77713	7.33834	7.2348	7.19213	6.96489	7.12741	7.09672	7.26594	7.08251	7.04878	6.97221	6.84415	7.09207	6.8253	6.87154	7.23025	6.92628	7.01093	7.11287	6.4812	7.14428	7.08454	6.99549	6.69311	6.01263	7.28883
13559_at	E2f5	lm	Down	7.3926	7.53223	6.91439	7.55433	7.47433	7.15427	7.38437	7.30433	7.449	7.51349	7.35012	7.55072	7.5145	6.95277	7.47534	6.77322	6.88797	6.93548	7.01642	7.40692	7.31852	7.24093	7.40154	7.41334	7.26966	6.89988	6.97618	6.95195	7.60993	7.5878	7.26966	6.95549	6.80909	6.77683	7.27831	7.0432	6.76893	7.1311	7.43356	6.71531
11484_at	Aspa	lm	Down	10.8483	10.8582	11.1714	10.9316	10.8561	11.0134	11.0386	11.0973	10.6019	10.4111	10.7323	10.6725	10.9729	11.0181	10.9123	10.8362	10.8196	10.9521	11.2563	11.0885	10.5274	10.3384	11.2277	10.8716	10.7144	10.8724	11.1627	10.8241	10.5146	10.5517	10.0687	10.5334	10.5761	10.8436	10.6086	10.4741	10.9042	10.7007	10.9833	10.435
212943_at	Fam46a	lm	Down	10.4956	10.3146	10.2742	10.3441	10.3495	10.5327	10.6357	10.3997	10.0713	9.95143	10.5557	10.811	10.0119	10.1669	10.2361	10.3564	10.0663	10.2736	10.5867	10.6544	9.76856	10.1742	10.2932	10.3523	10.4438	10.2063	10.1817	10.1705	10.1078	10.393	10.2805	9.82677	10.1141	10.0563	10.073	10.1109	10.0007	10.1122	9.96633	10.1231
99334_at	Zscan29	lm	Down	3.99649	3.9829	3.70602	3.87974	4.01824	3.86143	3.66651	3.96319	3.70724	3.70362	3.69147	4.41458	4.01344	3.33581	3.98398	3.73676	3.95044	3.87639	3.8326	3.77704	3.29056	4.0296	3.59671	4.04193	3.6027	3.37501	3.41614	3.53911	3.39229	3.56925	3.34476	3.81735	3.75546	3.4146	3.82674	3.14418	3.5509	3.70936	3.56381	3.86666
22350_at	Ezr	lm	Down	13.5048	13.484	13.4371	13.5909	13.6151	13.533	13.4901	13.5808	13.4227	13.2926	13.3049	13.4584	13.6448	13.3574	13.5984	13.4082	13.3753	13.4211	13.5976	13.6651	13.3589	13.2032	13.4014	13.5325	13.3759	13.3342	13.497	13.362	13.4782	13.4156	13.3291	13.4139	13.252	13.5344	13.2308	13.2901	13.4249	13.4469	12.0746	13.0843
18719_at	Pip5k1b	lm	Down	9.2803	9.29349	9.26717	9.05422	8.89009	9.24507	8.7869	8.76342	9.48755	9.42297	9.17049	8.93432	9.20969	9.06442	9.13161	9.20015	9.20819	9.17159	9.16535	8.95129	9.05814	9.0238	8.89813	8.9305	8.99725	9.01726	9.00186	8.95196	8.87527	9.18178	8.79262	8.93161	8.9107	8.62119	9.04388	9.07833	9.07496	8.65149	8.53814	9.03702
66356_at	2310008H09Rik	lm	Down	3.86134	4.40173	4.38995	4.17922	3.85286	4.04821	3.72955	4.01839	4.11648	3.91458	4.23955	4.38613	4.079	4.16909	4.17826	3.85526	4.13583	3.47411	3.98319	4.29482	3.89327	3.95106	4.09396	3.78656	4.44808	3.65888	3.62074	3.65616	3.82215	3.8438	3.98642	3.8892	3.84185	3.88226	3.79429	3.8745	3.67205	3.42507	3.58756	3.97667
53602_at	Hpcal1	lm	Down	9.20217	9.1726	9.28062	9.17659	8.92749	9.11107	9.12334	9.20634	8.92087	8.9847	8.92756	8.84848	9.05227	9.12912	9.10679	9.11584	9.26591	9.06621	9.21593	8.91826	8.96587	8.90564	8.93779	8.79508	8.95029	9.07931	8.88524	9.00875	8.75328	8.93098	8.83009	8.67346	8.96327	8.98852	9.0259	8.69338	9.09299	9.00406	8.01453	9.02131
73945_at	Otud4	lm	Down	7.01079	7.19433	6.74061	6.66064	6.76047	7.24482	6.70149	6.81413	6.76263	7.38603	6.96422	7.36764	6.92279	6.92134	6.86375	6.98951	6.98555	6.76343	6.69624	7.01782	6.62821	7.03698	7.18815	6.9077	6.94517	6.74614	6.87784	6.53133	6.66024	7.06343	6.92495	6.69183	6.42553	6.58638	6.99974	6.6997	6.75467	6.41099	6.02265	6.95542
16763_at	Lad1	lm	Down	11.757	11.8106	11.854	11.5979	11.3098	11.6841	11.3483	11.3543	11.8794	11.9507	11.4307	11.4158	11.6205	11.6565	11.483	11.6631	11.5488	11.6242	11.5084	11.4406	11.5941	11.6914	11.4735	11.3306	11.5771	11.5559	11.3555	11.1747	11.4573	11.4263	11.4572	11.4844	11.5213	11.0683	11.589	11.5601	11.4633	11.2386	10.5192	11.6306
73251_at	Setd7	lm	Down	8.08773	8.12427	7.90516	8.11421	8.15367	7.92121	8.10963	7.9101	7.92418	8.28034	7.61701	7.91923	7.94189	7.98266	8.19397	8.06337	8.04958	8.13607	7.786	8.03161	7.59854	8.18072	7.66115	7.87551	7.71538	8.10705	8.01507	7.89068	7.84965	7.73516	8.0748	7.81348	7.79722	7.56455	7.85913	7.91245	7.69533	7.79121	7.3649	7.76422
70527_at	Stambp	lm	Down	6.682	6.56685	7.03646	6.5119	6.46615	6.62508	6.78009	6.96771	6.53194	6.34111	6.66696	6.33073	6.68373	6.51989	6.3137	6.51928	6.88532	6.86377	7.06689	6.39556	6.41076	6.14177	6.78148	6.36068	6.42603	6.86073	6.61634	6.68849	5.96073	5.8925	6.28319	6.30393	6.23248	6.63415	6.31087	6.13917	6.55949	6.4342	6.35112	6.65049
11487_at	Adam10	lm	Down	7.53334	7.48873	7.51417	7.09307	7.29597	7.2872	6.80593	7.5901	7.28948	7.36111	7.3567	7.21077	7.44256	7.40638	7.11499	7.28934	7.32507	7.13122	7.513	7.23578	7.37022	7.05003	7.61321	7.17759	7.03035	7.23454	7.10599	7.19912	6.71293	7.65768	6.82316	7.21441	6.78579	7.49447	6.9883	6.64245	7.17381	7.24703	6.78288	7.26177
76524_at	Cln6	lm	Down	5.33281	5.6325	5.30021	5.4473	5.34592	5.32995	4.90968	5.1909	5.48211	5.5068	4.98782	5.30216	5.29094	5.03961	5.35812	5.42478	5.70989	5.36434	5.2429	5.33603	5.31406	5.35752	5.07088	5.21619	5.26441	5.04864	5.20709	4.75975	5.40271	5.00959	5.14927	5.10347	5.09775	4.92302	5.19654	5.3247	5.19359	5.14912	4.77241	4.81092
18797_at	Plcb3	lm	Down	10.9653	11.0599	11.1931	11.146	10.9445	11.0442	11.0781	10.8557	11.1113	11.2428	10.9941	10.8558	11.1098	10.7086	11.025	11.0193	10.9157	10.8137	11.0407	11.0519	10.9324	10.8901	10.902	10.8417	11.0805	10.7724	10.8857	10.7644	10.8538	10.8195	11.1718	10.7674	10.6924	10.7432	10.7651	10.9863	10.8423	10.7999	10.1143	10.7966
70420_at	2610034B18Rik	lm	Down	9.43054	9.47128	9.66231	9.48858	9.30739	9.34578	9.11473	9.29494	9.6241	9.69802	9.68377	9.3641	9.72524	9.56403	9.14977	9.10601	9.20657	9.04372	9.33274	9.44445	9.40715	9.14127	9.7512	9.39584	9.58236	9.08079	9.21817	9.0734	9.19559	9.45622	8.95568	9.2502	8.88432	9.2179	9.15826	9.04755	9.23545	9.29009	9.19049	9.20227
19270_at	Ptprg	lm	Down	7.35753	7.13405	6.96606	7.25613	7.09443	6.89183	7.24485	6.98707	7.02324	7.11474	6.88129	6.87712	6.99985	6.82781	7.36192	7.12629	6.77909	6.9669	7.23075	7.06335	6.7024	6.77795	6.91694	7.11189	6.85759	6.94314	7.26844	6.98243	6.94252	7.01254	6.75816	6.6943	6.78448	6.7872	7.05691	6.92021	6.84437	6.91186	6.38077	6.97585
52793_at	Fam3b	lm	Down	10.9737	11.0451	11.0259	10.8525	10.8479	10.9829	10.849	10.9475	10.9856	11.035	11.2516	11.0894	10.9434	11.2428	10.5202	10.7311	10.7713	10.6547	10.9319	10.9052	11.0373	10.3212	11.4894	10.7951	11.0049	10.5954	10.7501	10.6227	10.7849	10.8281	10.6116	10.6302	10.4956	10.9381	10.5183	10.3782	10.8278	10.7411	10.9439	10.6092
71586_at	Ifih1	lm	Down	10.8665	10.8593	10.965	10.888	10.726	10.8824	11.0771	10.9903	10.8364	10.7432	10.9736	10.5883	10.9815	10.8615	10.6715	10.7795	10.9134	10.6877	10.8657	10.7139	10.7542	10.3621	10.8891	10.6463	10.8012	10.494	10.7618	10.8091	10.5946	10.6668	10.5899	10.4847	10.791	10.7799	10.4448	10.5553	10.8521	10.7254	10.3481	10.4636
319468_at	Ppm1h	lm	Down	8.61606	8.86482	8.90468	9.03538	8.94602	8.86072	9.15116	8.85907	8.77389	9.18044	8.79056	8.78578	8.88077	8.92649	8.88379	8.94272	8.79646	8.66141	8.63841	9.07067	8.45541	8.63563	8.80291	8.56718	8.91925	8.67823	8.7556	8.66557	8.90256	8.94748	8.80655	8.59308	8.88146	8.43441	8.82919	8.782	8.87834	8.59773	8.00446	8.54161
109674_at	Ampd2	lm	Down	6.35193	6.31772	6.5222	6.27107	6.23358	6.35633	5.92066	5.9824	6.34727	6.75494	6.40746	6.33128	6.17024	6.07872	6.14111	6.10471	5.98339	6.15012	6.33256	6.23752	6.27176	6.02295	6.16135	6.43703	6.55225	6.08372	6.0082	6.11121	6.02163	6.05753	6.04804	6.10128	6.23569	5.98663	6.33333	6.18119	5.92635	5.93693	5.41123	5.85979
216835_at	Usp43	lm	Down	6.85202	7.05784	6.84892	6.80388	6.88181	6.79488	6.69852	6.54496	7.13334	7.1169	7.01113	6.9954	6.77618	6.85406	6.75955	6.54775	6.73262	6.5785	6.51858	6.82677	6.84193	6.90668	6.79063	6.63017	6.88881	6.52189	6.71969	6.20373	7.02281	6.89032	6.60283	6.85069	6.61412	6.43594	6.57242	6.71715	6.75571	6.14751	6.22541	6.77082
67016_at	Tbc1d2b	lm	Down	8.24545	8.40259	8.12586	8.05688	8.10619	8.05878	7.97513	7.80536	8.42707	8.54047	8.14377	8.07042	8.19331	8.08031	8.14154	8.12237	8.14738	8.12401	8.28601	8.19795	8.09785	8.01131	8.02517	8.24323	8.2763	7.9482	7.91642	7.80646	8.23424	8.10828	7.97447	7.99166	8.20967	7.98765	7.9333	7.80693	7.96458	7.90583	7.04025	8.14187
19882_at	Mst1r	lm	Down	8.04362	8.22505	8.09112	7.931	7.87668	8.31004	8.27927	7.87867	8.338	8.29772	8.43223	8.25788	7.89163	8.08375	8.01098	8.18204	8.27318	7.91018	8.16765	8.04933	8.08033	8.0444	8.0761	7.9647	8.2092	7.83583	7.83739	7.88474	7.86691	7.90843	8.20426	7.91333	8.02021	7.77761	7.94978	8.05177	7.95214	7.78697	6.97753	8.02239
347722_at	Agap1	lm	Down	8.28581	8.37408	8.36647	8.38162	8.24476	8.4241	8.45814	8.04145	8.42271	8.56378	8.2116	8.46387	8.27278	8.19811	8.50366	8.70101	8.40924	8.4461	8.26243	8.298	8.10881	8.42715	8.19282	8.43308	8.4434	8.09645	8.24951	8.10108	8.23522	8.32373	8.20677	8.27634	8.45371	7.96495	8.25705	8.24056	8.12556	7.96239	7.20335	8.21526
57743_at	Sec61a2	lm	Down	5.79204	6.1375	5.74805	5.73321	5.78808	5.97215	5.65412	5.77437	5.75641	5.83266	6.06354	6.0407	5.60061	5.86123	5.90434	5.99958	5.86998	5.67756	5.81002	5.97964	5.96827	5.49271	6.02981	5.90007	5.77685	5.68917	5.19629	5.4147	5.63947	5.61306	5.49741	5.78444	5.52091	5.61707	5.6046	5.54911	5.57694	5.30979	5.57767	5.73618
381694_at	B3galtl	lm	Down	6.63702	6.73306	6.85772	6.61052	6.45573	6.81975	6.92511	6.87919	6.84113	6.85176	6.57872	6.40899	6.7943	6.83573	6.70842	6.71881	6.94885	6.62694	6.89158	6.98167	6.75732	6.58332	6.55486	6.57634	6.56614	6.46866	6.61118	6.54732	6.61844	6.59534	6.63766	6.39812	6.50554	6.55492	6.44466	6.53052	6.65695	6.50525	6.2759	6.4952
12748_at	Clk2	lm	Down	7.76892	8.08639	8.207	8.01126	7.78974	7.65711	7.91862	7.92382	8.05332	7.79186	8.18147	7.63913	7.76533	7.71205	7.88657	7.81934	7.92452	7.51804	7.82865	7.66072	8.02078	7.83382	7.91441	7.54957	7.73122	7.77259	7.8611	7.6965	7.47663	7.60812	7.83711	7.69014	7.70331	7.60368	7.81411	7.74508	7.66301	7.70165	6.82973	7.63436
338523_at	Jhdm1d	lm	Down	9.20134	9.19297	9.16841	9.06287	9.21435	8.90819	9.23752	9.1177	9.57244	9.24191	9.64563	9.14582	9.08157	8.99029	9.01976	8.64771	9.11644	8.94063	8.91596	8.98159	9.54364	8.79117	9.51726	9.07151	9.11608	8.89097	8.98862	8.94327	8.91714	8.87624	8.83252	8.70054	8.67376	8.97036	8.64446	8.9333	8.99409	9.01481	9.15121	8.87455
68750_at	Rreb1	lm	Down	6.79026	6.9427	6.79318	6.69887	6.71341	6.89134	6.74718	6.59935	7.00434	6.89931	6.78085	6.90433	6.74102	6.67314	6.76787	6.724	6.67046	6.72065	6.76499	6.85182	6.76814	6.84567	6.80163	6.81364	6.73033	6.75261	6.70303	6.48537	6.43896	6.48905	6.73095	6.68287	6.51589	6.55672	6.77609	6.5413	6.62725	6.68304	5.46182	6.6938
218333_at	BC018507	lm	Down	6.63034	6.72993	6.58849	6.58366	6.60181	6.23643	6.55178	6.52521	6.6665	6.80348	6.69752	6.38571	6.69996	6.45278	6.32957	6.28599	6.57546	6.28209	6.13018	6.50247	6.41548	6.36294	6.79351	6.92503	6.53684	6.0142	6.35018	6.45704	6.55001	6.51426	6.29818	6.35161	6.15086	6.10307	6.69946	6.72792	5.98046	6.19734	6.07105	6.13437
67120_at	Ttc14	lm	Down	6.18688	6.0258	5.70149	5.82146	5.95339	6.10345	6.09077	5.84439	6.14646	6.0525	6.02569	5.79675	6.17953	5.83672	6.13737	6.11064	5.91911	5.62745	5.83954	5.81116	5.99433	5.9037	5.99563	5.70105	5.58195	5.71511	5.72998	5.75626	5.71978	5.834	6.08132	5.48002	5.40312	5.79527	5.70357	5.75536	5.67648	5.43275	6.06801	5.84241
70240_at	Ufsp1	lm	Down	5.37632	5.79037	5.35892	5.91608	5.44331	5.48277	5.3241	5.43133	5.75763	6.12806	5.27122	5.88834	5.28548	5.4383	5.75708	5.59507	5.24979	5.40336	5.45414	5.9168	5.23531	5.59864	5.31964	5.34438	5.75522	5.24323	5.2988	5.05732	5.43678	5.82348	5.53016	5.56157	5.58564	5.20708	5.37002	5.48311	5.10494	5.18073	5.13614	5.10905
237500_at	Tmtc3	lm	Down	5.05249	5.20172	5.07908	5.18861	5.40218	4.9918	4.92477	5.02383	5.08828	5.40085	4.86423	5.04509	5.07898	5.21598	5.55244	4.87772	5.21848	5.03258	4.68223	4.59315	5.38149	5.06917	5.25916	5.13685	5.0178	4.75137	5.03407	4.84865	4.94936	4.94843	4.80151	5.02011	4.40273	4.63602	5.4063	4.97878	4.55495	5.0408	4.47625	4.96464
15043_at	H2-T3	lm	Down	10.4803	10.3289	10.4452	10.348	10.5337	10.5782	10.3181	10.5483	10.1806	10.3887	10.2004	10.6663	10.2203	10.5432	10.2112	10.5689	10.2733	10.3824	10.3973	10.3429	10.144	10.4008	10.4018	10.1951	10.1998	10.4657	10.219	10.2369	10.0083	10.283	10.338	10.3116	10.1462	10.0986	10.3156	10.1604	10.1414	10.138	9.53527	10.3137
230648_at	4732418C07Rik	lm	Down	10.4901	10.5854	10.5755	10.459	10.3325	10.5568	10.489	10.3657	10.5827	10.6575	10.6185	10.3292	10.5954	10.5479	10.3295	10.3784	10.4365	10.3639	10.4663	10.387	10.5213	10.3033	10.5829	10.4304	10.4818	10.3217	10.2986	10.2235	10.2484	10.195	10.3713	10.2263	10.2777	10.1336	10.2163	10.2447	10.3725	10.2112	9.88819	10.3868
99167_at	Ssx2ip	lm	Down	9.44931	9.39373	9.68577	9.65824	9.61578	9.7222	10.1102	9.90316	9.70431	9.34441	9.72372	9.37289	9.66189	9.39024	9.53561	9.27324	9.63064	9.50193	9.58439	9.7133	9.69902	9.29586	9.65147	9.47682	9.18751	9.38558	9.56721	9.67716	9.74012	9.52318	9.32877	9.26037	9.24421	9.38843	9.29742	9.57462	9.38627	9.42372	9.4736	9.24034
66940_at	Shisa5	lm	Down	9.62454	9.80985	9.90143	9.73113	9.68512	9.68958	9.05627	9.67891	9.63965	9.69848	9.50399	9.64904	9.85787	9.73291	9.63641	9.77591	9.669	9.61723	9.74482	9.70671	9.37305	9.58243	9.53065	9.65778	9.67738	9.45667	9.55504	9.49712	9.64996	9.78713	9.28036	9.55888	9.76638	9.53191	9.55992	9.12424	9.7299	9.52274	8.34484	9.52714
102294_at	Cyp4v3	lm	Down	12.7422	12.41	12.4202	12.5913	12.6596	12.5681	12.6645	12.4164	12.5741	12.5319	12.2203	12.27	12.4397	12.2092	12.6769	12.5591	12.5667	12.6714	12.6457	12.4469	12.1101	12.4623	12.0507	12.3901	12.2721	12.6678	12.6626	12.7769	12.3676	12.4437	12.3738	12.3421	12.4459	12.2282	12.3898	12.3856	12.2655	12.3321	11.5689	12.3891
70999_at	Naa40	lm	Down	7.34721	7.23797	7.36148	7.01393	6.97755	7.05504	6.63707	7.11062	7.07327	7.26466	7.2247	7.23699	7.07796	7.24572	6.76134	6.96917	7.19751	7.08773	6.95351	6.95981	7.09633	6.98945	7.17175	6.91651	6.87086	7.11766	6.89901	7.02461	7.01191	6.93216	6.89888	6.96926	6.65167	7.06287	7.04559	6.80954	7.05198	6.7188	5.88752	7.23758
70261_at	2010110P09Rik	lm	Down	11.9524	12.0368	11.909	11.7665	11.5522	11.6946	11.9862	11.8212	12.0378	11.9129	11.8879	11.6107	11.54	12.0386	11.7502	11.6556	11.6023	12.0443	11.9231	11.7896	11.7184	11.6973	12.2191	11.787	11.8417	11.8647	11.7817	11.42	11.1931	11.409	11.7635	11.2858	11.2603	11.5294	11.7631	11.5287	11.8259	11.7369	11.3275	11.8914
70568_at	Cpne3	lm	Down	10.4112	10.3582	10.3262	10.2107	10.0795	10.0213	10.3008	10.3319	10.3229	10.3275	10.2152	9.88471	10.1445	10.2111	10.1744	10.1111	10.3496	10.1021	10.3195	10.1359	10.2186	10.027	10.3385	10.0561	10.2055	10.1222	10.194	10.1286	9.99933	10.0809	10.1015	9.87911	9.85188	10.0379	9.93131	9.95557	10.1232	9.93943	9.77265	10.195
15529_at	Sdc2	lm	Down	3.90461	4.22008	3.61942	3.79417	4.21146	3.63001	4.11276	4.15088	3.4164	3.75253	3.64319	3.88801	4.21845	3.87	3.99056	3.93782	3.99038	3.88069	3.44454	3.94684	3.75992	3.73799	3.75762	3.81085	3.61049	3.84809	3.55773	3.8953	3.60734	4.11882	3.59578	3.24925	3.78985	3.66857	3.62912	3.51904	3.77991	3.8559	3.52296	3.61082
20440_at	St6gal1	lm	Down	4.48414	4.7372	4.42971	4.6287	4.54767	4.46336	4.17507	4.54919	4.46999	4.72418	4.36271	4.62455	4.50173	4.26868	4.81856	4.15544	4.64584	4.63354	4.60019	4.40829	4.59062	4.28976	4.30813	4.4753	4.17549	4.35025	4.12985	4.42656	4.3198	4.20407	4.12988	4.17181	4.25361	4.39079	4.4472	3.97354	4.45157	4.49404	4.33444	4.07895
17191_at	Mbd2	lm	Down	10.0248	10.0247	10.0157	9.93209	9.6048	9.64857	9.89185	9.81825	10.0829	9.83753	10.1738	9.7431	9.79925	9.86655	9.82159	9.7184	10.013	9.79631	10.0031	9.69732	9.97156	9.64943	9.93863	9.6824	9.57479	9.61705	9.80164	9.65472	9.67878	9.82561	9.56832	9.48173	9.46855	9.77138	9.73391	9.65186	9.82306	9.64493	9.56982	9.59044
233833_at	Tnrc6a	lm	Down	7.21206	7.05848	7.07395	7.48872	7.3264	7.05112	7.55915	7.21334	7.11536	7.22907	7.04861	7.07678	7.00788	6.83631	7.32087	7.13413	7.03409	7.26311	7.13426	7.19384	6.9783	7.22212	7.05277	7.12115	6.89531	6.86728	7.17189	7.20674	7.34621	7.10896	6.84258	7.00038	6.99684	6.88032	7.21186	7.19288	6.90891	6.82086	6.68492	6.86121
100504603_at	Gm20309	lm	Down	10.8948	10.8506	10.8112	10.8226	10.8191	11.1008	11.3332	10.9147	11.2942	11.0701	11.1475	11.0248	10.8655	10.8803	10.8146	10.7956	10.6437	10.8755	10.8169	11.0309	11.1177	10.7544	11.1143	10.8323	10.7025	10.6277	10.8553	10.6502	10.6811	10.7887	10.8638	10.6875	10.6879	10.7046	10.767	10.7643	10.8858	10.9028	10.1934	10.703
60455_at	Tmem8	lm	Down	9.61539	9.66162	9.79353	9.55192	9.55325	9.69552	9.58635	9.28783	9.93487	9.8301	9.84212	9.48603	9.74558	9.59954	9.47837	9.61905	9.64397	9.46824	9.59358	9.46468	9.72222	9.64925	9.67636	9.56669	9.63721	9.37539	9.40498	9.35599	9.42257	9.43863	9.61957	9.42637	9.52681	9.16033	9.59567	9.60501	9.48368	9.35901	8.37956	9.64691
330790_at	Hapln4	lm	Down	4.31054	3.97749	4.12438	4.10279	4.04936	4.17799	4.25668	4.06321	4.06398	4.36651	4.10056	4.19073	4.39359	4.26207	3.99195	4.05798	3.92018	3.9294	3.90523	4.23859	4.12937	4.21114	3.89101	4.17904	4.15628	4.07867	3.90854	4.07768	3.85101	3.90248	3.96148	3.93525	3.8145	3.93907	3.9484	3.87108	3.99849	3.71859	3.72122	3.87017
14963_at	H2-Bl	lm	Down	10.3593	9.92298	10.2689	10.4813	9.94482	10.2609	10.4973	10.094	10.1996	9.84013	9.92696	9.67	10.0284	9.89904	10.3793	10.2877	10.19	10.2165	10.3411	10.3136	10.0192	9.80508	9.90289	9.77518	9.71653	10.1362	10.2592	10.0559	10.2057	10.0532	10.2667	9.88718	10.1224	9.79141	9.88335	10.2324	9.96941	9.83903	9.5088	9.79126
233405_at	Vps33b	lm	Down	6.15639	6.15176	6.54628	6.22409	6.1566	6.14526	6.5121	6.19075	6.37489	6.41888	6.26494	6.16185	6.26734	6.18269	6.33644	6.31718	6.37379	6.22104	6.43923	6.22556	6.04515	6.26634	6.37456	5.95352	6.16735	6.14046	6.0171	5.89055	6.10065	6.2653	6.02493	6.16738	6.24259	6.02782	6.09649	6.09552	6.00198	6.13885	5.48466	6.14342
380916_at	Lrch1	lm	Down	5.65679	5.67774	5.79765	5.81697	5.89072	5.41753	5.87299	5.62138	5.96019	5.96698	5.61728	5.41857	5.64644	5.69427	5.8376	5.79837	5.7781	5.63855	5.70252	5.63098	5.62247	5.41457	5.43585	5.65102	5.46928	5.47316	5.60431	5.7026	5.99557	5.64186	5.63642	5.47196	5.41341	5.40275	5.22955	5.45354	5.54874	5.62471	5.76232	5.4114
66500_at	Slc30a7	lm	Down	7.91992	7.9951	7.99067	7.94814	7.67366	7.80612	7.97765	7.97777	7.87487	7.98714	7.80775	7.50897	7.91333	7.95187	7.89736	7.7668	7.99506	7.81908	7.86926	7.78974	7.67444	7.58306	7.88364	7.76856	7.69299	7.69412	7.84522	7.63048	7.8077	7.68444	7.63716	7.66288	7.7447	7.70163	7.71538	7.7945	7.7537	7.65654	7.22405	7.62132
69085_at	Zcchc9	lm	Down	8.75488	8.55296	8.88479	8.77533	8.75075	8.56946	9.04437	8.84697	8.79328	8.57372	8.98797	8.66704	8.73314	8.73124	8.75416	8.41079	8.90967	8.59073	8.81477	8.64807	8.72388	8.3768	8.78023	8.62374	8.51099	8.47665	8.56721	8.60116	8.58258	8.53614	8.36873	8.1906	8.50914	8.71783	8.50284	8.36325	8.51901	8.63568	8.83816	8.41764
70163_at	2210415F13Rik	lm	Down	14.1173	14.247	14.3349	14.1309	14.0658	14.1854	13.942	14.1824	14.2072	14.2602	14.2153	14.142	14.2265	14.2042	13.7664	13.9362	14.0991	13.8308	14.0299	14.1182	14.2737	13.8968	14.2107	13.9966	14.218	13.8812	13.7979	13.7716	13.9661	14.0436	13.9631	13.8599	13.9016	13.8766	13.823	13.8222	14.0705	13.8709	13.6861	14.0191
66151_at	Prr13	lm	Down	12.6786	12.8357	12.8047	12.6804	12.6006	12.747	12.4897	12.5891	12.6559	12.9325	12.8312	12.884	12.7366	12.9095	12.4387	12.5569	12.4416	12.4131	12.614	12.6351	12.5599	12.5032	13.0213	12.6103	12.7753	12.3028	12.3957	12.2632	12.5295	12.6076	12.8234	12.5191	12.4632	12.5584	12.5624	12.3989	12.5392	12.4532	11.5912	12.4745
54447_at	Asah2	lm	Down	12.723	12.4826	12.464	12.2394	12.0765	12.5262	12.8446	12.5293	12.4555	12.3703	12.3344	12.0641	12.2873	12.5085	12.5676	12.7004	12.3641	12.6842	12.6375	12.379	12.1302	12.3624	12.306	12.1148	12.0429	12.3969	12.6653	12.4752	12.2379	12.4475	12.0554	12.303	12.3722	12.1943	12.406	12.315	12.3216	12.2592	11.7109	12.2888
19698_at	Relb	lm	Down	8.75	8.71963	9.09348	8.80246	8.94919	8.98209	8.75229	8.49602	9.14204	9.07126	9.22329	8.72599	8.90449	8.73647	8.6473	8.92004	8.94913	8.70982	8.9014	8.76851	8.9815	8.89797	8.96191	8.66933	8.73759	8.94868	8.67271	8.80652	8.56657	8.66554	8.83964	8.58787	8.71741	8.36075	8.62945	8.66715	8.71733	8.42371	8.2847	8.88077
22339_at	Vegfa	lm	Down	8.55935	8.2676	8.47961	8.50874	8.68607	8.40451	8.79085	8.3485	8.47903	8.37297	8.44332	8.45094	8.54395	8.46238	8.96125	8.30832	8.37857	8.46025	8.59168	8.52578	7.96768	8.10612	8.40564	8.32831	8.09099	8.2927	8.60742	8.55921	8.64009	8.34984	8.52269	8.47671	8.55416	8.24108	7.94338	8.13588	8.36818	8.59015	7.61819	8.11048
94094_at	Trim34a	lm	Down	8.50931	8.60831	8.55596	8.29552	8.56644	8.584	8.58371	8.31163	8.64456	8.55723	8.90103	8.36167	8.65383	8.44172	8.11508	8.24649	8.41107	8.15087	8.52806	8.32836	8.59112	8.26891	8.87759	8.34595	8.66296	8.34443	8.2531	8.33316	8.02814	8.28785	8.11727	8.09693	8.56083	8.21914	7.95228	8.14752	8.25149	8.38974	8.20842	8.45032
72039_at	Mccc1	lm	Down	8.83231	8.63148	8.80414	8.56138	8.57841	8.5679	9.0458	8.69852	8.6938	8.623	8.65723	8.40861	8.26611	8.6296	8.87999	8.86623	8.7244	8.7878	9.19447	8.62109	8.35476	8.35872	8.57066	8.41319	8.51012	8.77262	8.70881	8.78293	8.4272	8.61466	8.39043	8.38512	8.73891	8.55784	8.59375	8.28332	8.70952	8.33669	8.00294	8.63634
11491_at	Adam17	lm	Down	5.18664	5.24064	5.16266	5.06546	5.20666	5.14767	5.00814	5.26566	4.8636	5.04195	5.33588	5.29261	5.06332	5.18763	5.08818	5.60805	5.2933	5.19521	5.43715	5.05712	4.9325	4.94173	5.31898	5.1933	5.42037	4.9216	4.93216	4.82498	4.59037	4.88151	4.79621	4.9468	5.01036	4.85555	4.97959	4.7736	5.05643	4.92849	4.51088	5.34482
14962_at	Cfb	lm	Down	9.94094	9.84506	9.8733	9.83218	9.99818	10.0275	9.91298	9.68339	9.73312	10.0613	9.82367	9.86462	9.78652	9.66614	9.83046	10.0228	9.82237	9.75383	9.92036	9.84623	9.50862	9.87251	9.649	9.67709	9.77105	9.59928	9.65494	9.66351	9.67348	10.0802	9.7407	9.80083	9.74895	9.51215	9.69751	9.73704	9.58428	9.63098	9.31509	9.61667
218613_at	Mier3	lm	Down	8.86735	8.86857	8.61988	8.6609	8.68178	8.88221	8.92817	8.57199	8.85145	9.22643	8.85817	8.98888	8.97899	9.00898	8.71825	8.82919	8.5406	8.84067	8.7558	8.60297	8.8294	8.61911	8.95793	8.79735	8.68009	8.49172	8.63676	8.6302	8.46719	8.49371	8.71509	8.54456	8.35754	8.309	8.7704	8.69277	8.55258	8.53715	8.7305	8.56963
54445_at	Unc93b1	lm	Down	7.3164	7.57781	7.49449	7.4331	7.45317	7.13954	7.16975	7.32675	7.69581	7.42127	7.45534	7.15372	7.3553	7.39253	7.14341	7.28882	7.46713	7.31871	7.35312	7.30331	7.30851	7.249	7.4609	7.12798	7.25552	7.47685	7.19969	7.44285	7.27377	7.15993	7.41846	6.9986	7.33599	7.17511	7.13255	7.17149	7.34028	7.28292	6.17729	7.27299
16859_at	Lgals9	lm	Down	12.7534	12.7459	12.8796	12.6392	12.5604	12.6739	12.1954	12.6095	12.7642	12.8408	12.803	12.4175	12.7506	12.6253	12.4255	12.5471	12.6698	12.4531	12.5629	12.5223	12.7254	12.4343	12.8057	12.4649	12.7988	12.4517	12.3432	12.2984	12.308	12.5035	12.3659	12.4274	12.5258	12.4596	12.6633	12.3219	12.4639	12.6366	11.4625	12.6819
76438_at	Rftn1	lm	Down	5.91859	6.13565	6.21625	5.98066	6.07246	5.78844	6.12484	6.04846	6.07424	6.01459	5.81853	6.02714	6.1187	6.20121	5.7895	5.86197	5.92337	6.11179	6.21092	5.88803	5.68608	5.76068	5.58582	5.96972	5.48796	6.30006	5.91146	5.96764	5.78306	6.01055	5.74631	5.86483	6.15722	5.80541	5.82197	5.59107	6.06659	5.82334	5.0316	6.06151
75608_at	Chmp4b	lm	Down	10.1457	10.0968	10.1683	10.2579	10.2686	9.99465	10.2469	10.3261	10.1096	9.93189	10.2651	9.87479	10.1846	10.1408	10.2039	9.92091	10.0873	10.0873	10.1787	10.2	10.1391	9.73546	10.2108	10.0564	10.0603	9.93087	9.95099	10.0536	10.1099	9.96556	9.91191	9.88838	9.80697	10.2428	9.66435	9.88999	9.88622	10.0785	9.78865	9.87885
380959_at	Alg10b	lm	Down	6.54026	6.51243	6.25095	6.26543	6.31096	6.29522	6.35353	6.44393	6.39141	6.40033	6.38871	6.38324	6.46595	6.36138	6.18118	6.30371	6.42571	5.98305	6.49587	6.2823	6.24974	6.20119	6.54053	6.3325	6.16944	5.81772	6.25494	6.36469	5.70745	6.33596	6.03904	6.01265	6.10599	5.89721	6.28886	6.18685	6.25827	6.23716	5.9531	6.33673
232201_at	Arhgap25	lm	Down	3.89683	3.60858	2.99516	3.45427	3.4802	3.48366	3.58858	3.90109	3.45682	3.56921	3.27991	3.62933	3.63957	3.31612	3.16273	3.53964	3.92668	3.28784	3.62868	3.35548	3.18432	3.63842	3.77155	3.38545	3.33886	3.61446	3.31349	3.31797	3.27442	3.85875	3.01	3.44504	3.25773	3.15307	3.13365	3.21057	3.6759	3.33416	3.04798	3.44984
12836_at	Col7a1	lm	Down	3.85401	3.75688	4.06486	3.72644	3.69394	3.88407	3.67458	3.87773	3.57947	3.96849	4.07852	3.65325	3.98106	4.02084	3.73813	3.88683	3.7641	3.86754	3.89751	3.5957	3.95509	3.55202	3.46367	4.06276	4.05553	3.44743	3.40388	3.50698	3.42783	3.85061	3.64863	3.8139	3.28747	3.31369	3.86141	3.86366	3.72745	3.81925	3.16447	3.34726
269831_at	Tspan12	lm	Down	6.98891	6.707	6.72032	7.13696	6.93226	6.63894	6.73107	7.01503	6.99287	7.03011	6.8991	7.10867	7.09251	6.79025	7.12545	6.94384	6.95383	6.7103	6.74644	6.91276	7.04746	6.55605	7.04783	6.91878	6.80301	6.40061	6.56135	6.93654	7.1375	6.83874	6.59288	6.41271	7.01242	6.60274	6.55552	6.62946	6.68454	6.66985	6.85408	6.50337
15161_at	Hcfc1	lm	Down	8.92071	9.18766	8.93793	8.97805	8.71788	9.11505	8.68007	8.68943	9.08377	9.07298	8.75984	9.03589	9.03308	8.78795	8.83534	8.90793	8.89787	8.74412	8.76108	8.88765	8.81902	8.99342	8.7252	8.76006	9.04884	8.62793	8.80616	8.65302	8.76844	8.86467	8.75746	8.95327	8.68239	8.5718	9.03275	8.89706	8.74488	8.72679	7.66301	8.73832
226548_at	Aph1a	lm	Down	7.86323	7.6652	7.8545	7.89253	7.61759	7.76591	8.45221	7.86675	7.85585	7.67484	7.71331	7.49391	7.72136	7.86811	7.9134	7.75184	7.96293	7.88262	8.08069	7.8491	7.81113	7.43505	7.56924	7.44761	7.50412	7.86072	7.7783	7.93765	7.55714	7.77477	7.84526	7.30837	7.74664	7.60877	7.69325	7.56429	7.70843	7.67675	7.24369	7.75913
67715_at	2010106E10Rik	lm	Down	13.6753	13.3708	13.4419	13.5798	13.7684	13.5394	13.7789	13.5594	13.5126	13.448	13.4204	13.4209	13.3811	13.363	13.5821	13.3312	13.5903	13.5371	13.447	13.3891	13.3332	13.2252	13.43	13.3672	13.3833	13.4594	13.4613	13.7841	13.5239	13.4532	13.35	13.1703	13.2213	13.3884	13.2551	13.2271	13.1217	13.4564	13.5457	13.1828
595139_at	E030024N20Rik	lm	Down	6.22365	6.09628	5.74801	5.78748	5.54875	5.84741	6.20891	5.82903	6.29151	6.2116	6.22958	5.63672	5.90681	5.85879	5.81973	5.54585	5.97173	5.99344	6.02544	6.03532	6.31147	5.78752	5.87495	6.00497	5.90073	5.89625	5.5735	5.43213	5.60706	5.48673	5.72879	5.74782	5.78644	5.62064	5.60896	5.94531	5.74356	5.54196	5.54677	6.05074
12777_at	Ccr10	lm	Down	3.08292	3.70658	3.09838	3.11429	3.2905	2.81068	3.07407	3.17797	3.1963	3.26793	3.13537	3.05223	3.29123	3.01129	2.96596	3.16308	2.94877	2.96541	3.11796	3.24847	3.18542	3.06375	2.99563	3.10498	2.89731	3.06669	3.024	3.03209	3.16141	3.18957	3.02008	2.82996	2.84821	2.96424	2.9491	2.93964	3.13418	2.83044	2.8301	2.80405
13860_at	Eps8	lm	Down	11.5939	11.6848	11.3908	11.6238	11.692	11.6461	11.5976	11.4373	11.6608	11.6263	11.5823	11.5483	11.7133	11.4903	11.5054	11.2695	11.4146	11.5743	11.361	11.3557	11.5321	11.4795	11.6981	11.6088	11.5243	11.3759	11.4149	11.3711	11.5209	11.3624	11.37	11.4096	11.346	11.4032	11.2942	11.5114	11.2136	11.4902	10.8706	11.2991
59125_at	Nek7	lm	Down	7.9833	8.21081	7.82302	7.98063	7.84222	7.49636	8.11201	8.04044	8.23448	8.12655	7.86057	7.78653	8.03743	7.80232	8.13983	7.78728	7.73448	8.0919	7.87569	7.76985	7.97205	8.05015	7.9884	8.1827	7.61821	7.68996	7.97899	7.78362	7.5443	7.70828	7.72879	7.40408	7.63113	7.54206	7.63964	7.68998	7.7301	7.8177	8.37153	7.68901
67887_at	Tmem66	lm	Down	11.601	11.6331	11.7172	11.5124	11.335	11.583	11.6333	11.5885	11.5273	11.5407	11.6228	11.2114	11.4776	11.632	11.3709	11.5076	11.7104	11.5712	11.6426	11.4172	11.4845	11.3522	11.5227	11.4205	11.4664	11.5143	11.4963	11.4623	11.3003	11.4545	11.316	11.1658	11.4681	11.4268	11.304	11.3502	11.5108	11.4397	10.756	11.4843
212127_at	2810046L04Rik	lm	Down	6.65621	6.67475	6.52258	6.58586	6.53531	6.4212	6.71381	6.50535	6.8884	6.98469	6.75443	6.5092	6.79967	6.39674	6.86179	6.3906	6.65792	6.57944	6.52178	6.53972	6.83231	6.43788	6.34069	6.42896	6.48758	6.29944	6.69104	6.60677	6.63019	6.40186	6.53783	6.46363	6.47442	6.28599	6.50738	6.64677	6.35974	6.42122	5.74205	6.63683
319660_at	Agmo	lm	Down	12.545	12.348	12.0822	12.3732	12.5014	12.2641	12.5946	12.3408	12.4144	12.4096	12.1612	12.2035	12.2544	12.175	12.5743	12.19	12.409	12.4832	12.3835	12.3418	12.1587	12.2867	12.1483	12.336	12.2112	12.4686	12.4256	12.5676	12.4578	12.2563	12.1066	12.141	12.1467	12.2224	12.0992	12.1788	11.9897	12.2459	11.8352	12.2714
26381_at	Esrrg	lm	Down	4.54581	4.76601	4.34944	4.59217	5.05894	4.61802	4.50677	4.76905	4.59492	4.36287	4.21584	4.45248	4.95169	4.45638	4.6293	4.64086	5.02941	4.84643	4.2894	4.76642	4.50818	4.17569	4.53606	4.40793	4.65081	4.16608	4.43679	4.51852	4.78216	4.56663	4.20156	4.5749	4.42984	4.23657	4.21053	4.50938	4.50946	4.44444	4.71518	4.15639
77945_at	Rpgrip1	lm	Down	8.96238	9.06081	8.9619	9.15551	8.94354	8.87235	8.80943	8.96808	9.23715	8.91456	9.368	8.94309	9.02581	8.89946	8.84896	8.73573	9.07944	8.80576	8.78665	9.05237	9.19048	8.8101	9.01315	8.80438	9.09467	8.66645	8.70484	8.75433	8.80119	8.64162	8.83774	8.66037	8.71308	8.53134	8.93887	8.84394	8.84887	8.86597	8.45759	8.8614
108735_at	Sft2d2	lm	Down	8.72945	8.9305	9.00884	8.76092	8.78817	9.16642	8.48087	8.6589	8.86334	9.07763	9.00209	8.98473	8.94302	8.87141	8.72509	8.98261	8.75259	8.69651	8.91147	8.97399	8.70166	8.87741	8.8681	8.74876	8.67613	8.6568	8.61102	8.54346	8.40906	8.88621	8.84497	8.55991	8.63622	8.72146	8.74074	8.55497	8.79959	8.49202	8.22072	8.84214
50528_at	Tmprss2	lm	Down	10.8224	10.9638	10.9607	10.6321	10.5879	10.6384	10.3641	10.5553	10.9842	10.9322	10.9751	10.9184	10.8632	10.6965	10.5127	10.5639	10.7181	10.5449	10.5847	10.6636	10.9794	10.7299	10.7081	10.6694	10.715	10.5762	10.4404	10.374	10.6087	10.5995	10.674	10.4445	10.3458	10.3529	10.4634	10.626	10.5517	10.479	10.4444	10.6598
100503505_at	Gm19732	lm	Down	6.42501	6.47574	6.35442	6.22089	6.0492	6.252	6.67996	6.53243	6.50749	6.43789	6.38997	5.96182	6.29096	6.50535	6.27707	6.40351	6.44013	6.66906	6.43164	6.03582	6.4731	6.3163	6.62431	6.45805	6.30017	6.18351	6.48345	6.25469	6.04023	5.92026	6.40575	6.10993	5.92351	6.06493	6.35813	6.16835	6.22843	6.0541	5.81371	6.33885
14735_at	Gpc4	lm	Down	8.79647	8.87589	8.87679	8.86878	8.87507	8.92546	8.96497	8.86448	8.88777	8.98226	8.85416	8.67557	8.82242	8.91592	8.71702	8.96939	8.91361	8.89736	8.83182	8.92168	8.6424	8.93242	8.71994	8.71721	8.93328	8.83262	8.78174	8.83965	8.68659	8.69786	9.01261	8.7588	8.81427	8.58012	8.63961	8.71591	8.91678	8.66234	7.64345	8.8083
17222_at	Anapc1	lm	Down	8.88377	8.97246	9.04119	8.81147	8.64711	8.78278	9.02967	8.84157	8.91569	8.93296	9.00464	8.74116	8.83489	8.88063	8.66551	8.85031	9.04402	8.8463	8.92481	8.71453	8.91811	8.67413	8.89745	8.51338	8.70911	8.53196	8.81011	8.86293	8.65176	8.68117	8.62041	8.64531	8.42777	8.65758	8.69394	8.68962	8.94993	8.63128	8.4697	8.82607
50754_at	Fbxw7	lm	Down	5.97883	5.98196	6.11599	5.91666	5.71179	5.58145	6.11711	5.99757	5.97189	5.96728	5.96243	6.0042	5.71374	6.17723	5.72184	5.89386	5.93108	5.63865	6.09795	5.91929	5.8124	5.85905	5.81113	5.73526	5.6531	5.61749	5.56886	5.97632	5.72782	5.54026	5.54412	5.58139	5.77662	5.66966	5.78928	5.8954	5.84197	5.65639	5.57537	5.87563
544963_at	Iqgap2	lm	Down	11.3148	11.3314	11.4238	11.23	11.0157	11.1856	11.6393	11.5132	11.4403	11.2599	11.3696	11.0139	11.328	11.4687	11.2721	11.4113	11.3197	11.4403	11.5231	11.4145	11.196	11.1106	11.4975	11.3389	11.115	11.1491	11.3569	11.1669	11.1788	11.1617	11.0157	11.0975	11.135	11.2448	11.1769	11.1858	11.3197	11.2465	10.5886	11.1864
218460_at	Wdr41	lm	Down	5.99706	5.98682	5.82897	6.09781	6.16604	5.84038	5.63311	6.05107	5.87684	6.5271	6.00789	6.38398	6.03457	6.02108	6.26515	5.99581	5.70295	5.73332	6.08738	6.0802	5.75323	5.87951	5.69814	5.80875	5.68385	5.78918	5.98814	5.92125	5.87908	6.03399	5.78247	5.7625	5.74187	6.00333	5.84834	5.88944	5.67213	5.75647	5.73792	5.78669
319604_at	Fam168a	lm	Down	5.77524	5.96022	5.86002	5.74577	6.20371	5.86004	5.78851	5.84374	5.91485	5.83321	5.64469	5.8443	5.84241	6.05836	5.74618	6.01834	5.99818	5.73057	5.79694	5.40324	5.67336	5.74082	5.96966	5.51466	5.7745	5.91838	5.72625	5.94084	5.53532	5.78533	5.73918	5.68482	5.70855	5.29066	5.54959	5.77787	5.41085	5.44888	5.64975	6.09961
70495_at	Atp6ap2	lm	Down	11.4753	11.5648	11.6155	11.5586	11.4858	11.4516	11.356	11.5325	11.5286	11.4938	11.5323	11.5351	11.5394	11.3538	11.4098	11.388	11.4269	11.2604	11.3097	11.5459	11.502	11.4041	11.4997	11.3654	11.4131	11.1216	11.2966	11.1837	11.4987	11.4276	11.3922	11.313	11.2434	11.2162	11.3015	11.3435	11.4401	11.2242	11.0009	11.1713
238257_at	Tmem30b	lm	Down	12.6682	12.5179	12.5723	12.5345	12.4329	12.417	12.8076	12.71	12.5645	12.5306	12.5333	12.2386	12.4788	12.4846	12.5626	12.4523	12.6899	12.6216	12.5808	12.321	12.4385	12.4449	12.4979	12.3742	12.3252	12.5729	12.6284	12.6615	12.3739	12.3225	12.3263	12.2761	12.269	12.4207	12.3455	12.48	12.4519	12.41	11.7186	12.5927
105675_at	Ppif	lm	Down	8.60629	8.79834	8.69328	8.76733	8.33846	8.48593	7.97896	8.5937	8.56316	8.90582	8.39266	8.46666	8.67788	8.45597	8.52475	8.743	8.45054	8.40411	8.51844	8.77883	8.30927	8.4395	8.46776	8.47565	8.70419	8.318	8.31224	8.20798	8.66039	8.62041	8.28778	8.52576	8.48149	8.19207	8.6041	8.33634	8.40234	8.25968	8.05134	8.31
75547_at	Akap13	lm	Down	4.81969	4.99467	4.98384	4.88201	4.77164	5.01172	5.04805	4.9771	5.00264	4.96949	4.91702	4.7755	4.87698	4.9311	4.83483	4.91672	4.87052	5.00454	4.8728	5.04344	4.9208	4.85997	4.86726	4.85584	4.71884	4.82702	4.79874	4.75725	4.67528	4.79804	4.92505	4.72951	4.68727	4.71714	4.74839	4.6931	4.79974	4.75448	4.43154	4.69556
74200_at	2810403A07Rik	lm	Down	8.24323	8.3985	8.33096	8.11847	8.15741	8.35569	8.34129	8.02027	8.36731	8.46404	8.25217	8.38542	8.28025	8.24113	8.29575	8.29898	8.30641	7.9905	8.11145	8.14407	8.27472	8.10633	8.22626	8.29382	8.42736	8.06972	8.1234	7.94152	7.95879	8.11229	8.13717	8.00222	8.07569	7.95961	8.16344	8.39234	8.0369	7.8828	7.6485	8.17138
66611_at	Ribc1	lm	Down	3.76834	3.71404	3.86389	3.61651	4.29781	3.76987	4.34602	3.74032	3.903	3.69249	3.95265	3.89377	3.53225	3.69403	3.74018	3.55689	3.77412	3.95387	3.84601	3.86461	4.01284	3.63713	3.66541	3.52788	3.58541	3.83833	3.97167	3.9128	3.73992	3.51812	3.81481	3.74212	3.51554	3.89521	3.5989	3.63901	3.5778	3.36548	3.38018	3.72825
65970_at	Lima1	lm	Down	10.6888	10.9694	10.7292	10.8774	10.7579	11.0436	10.6663	10.5573	10.8113	11.0168	10.6574	11.0456	10.8981	10.7534	10.9208	11.167	10.6481	10.8316	10.6817	10.8419	10.4673	11.0655	10.6312	10.8021	10.6943	10.6853	10.6978	10.5297	10.5147	10.8662	10.692	10.7779	10.6698	10.4235	11.0383	10.7785	10.5656	10.5131	9.93089	10.6586
14567_at	Gdi1	lm	Down	10.5947	10.5136	10.5763	10.6222	10.5411	10.3953	10.6258	10.5247	10.5685	10.3386	10.3714	10.1904	10.7215	10.3686	10.7011	10.4738	10.5111	10.4218	10.7046	10.6084	10.5285	10.2596	10.4809	10.4824	10.4799	10.408	10.5538	10.5365	10.5223	10.5012	10.4289	10.3243	10.2382	10.4784	10.3509	10.5419	10.4556	10.4446	9.35441	10.3153
67729_at	Mansc1	lm	Down	6.7996	6.95656	6.61985	7.04574	6.86434	6.52328	6.63734	6.819	6.98056	6.93939	6.54006	6.92587	6.79512	6.72694	6.75307	6.55551	6.6475	6.58442	6.38655	6.78559	6.56462	6.97914	6.85669	6.84454	7.11607	6.41823	6.47316	6.53143	6.82741	6.70485	6.76385	6.67981	6.53042	6.46254	6.83889	6.85823	6.46527	6.46686	6.0092	6.39996
76055_at	Mgea5	lm	Down	9.29628	9.39658	9.14736	9.05527	8.89492	9.18007	8.96231	8.96999	8.95325	9.05271	9.20526	9.21127	9.15909	9.27578	9.16244	9.38952	9.18981	8.95787	8.86519	8.76287	8.97163	9.2367	8.93957	8.77575	8.79335	8.86943	8.89389	8.79691	8.76069	8.97294	8.69562	8.91427	9.0451	8.88168	9.08835	8.97565	8.94485	8.67519	8.5309	9.25174
30962_at	Slc7a9	lm	Down	12.7563	12.7947	12.8296	12.6612	12.5273	12.6993	12.625	12.7001	12.7258	12.7944	12.7146	12.5694	12.7516	12.7912	12.5709	12.603	12.6622	12.5081	12.7979	12.5978	12.6756	12.387	12.7328	12.5308	12.6854	12.5674	12.5716	12.5715	12.4386	12.5477	12.5097	12.4445	12.4531	12.5997	12.4138	12.3662	12.6757	12.5514	12.262	12.5662
56722_at	Litaf	lm	Down	10.7977	10.8578	10.7825	10.7335	10.6699	11.0067	10.6758	10.3883	10.8973	11.0813	10.6813	10.651	10.7071	10.9555	10.6803	10.7971	10.768	10.8116	10.6764	10.5634	10.5361	10.7264	10.3824	10.5043	10.6192	10.7123	10.5568	10.6719	10.6396	10.782	10.6587	10.564	10.9073	10.5674	10.5988	10.5012	10.734	10.3713	10.0594	10.7118
23908_at	Hs2st1	lm	Down	7.27971	7.3197	7.5423	7.62449	7.4093	7.47468	7.41744	7.58677	7.36553	7.61547	7.28307	7.32607	7.36904	7.45704	7.45232	7.52123	7.65493	7.58685	7.45503	7.48878	7.07909	7.28342	7.29087	7.42761	7.32361	7.36954	7.51084	7.54716	7.23829	7.43505	7.12547	7.3019	7.38619	6.90743	7.24697	7.39448	7.27587	6.93268	7.39632	7.51201
20742_at	Spnb2	lm	Down	12.3395	12.4144	12.4996	12.3597	12.2238	12.3101	12.4922	12.3155	12.3621	12.3854	12.3269	12.1673	12.4182	12.365	12.3262	12.3857	12.3451	12.3004	12.4369	12.3762	12.1753	12.1901	12.3002	12.1845	12.2588	12.1533	12.2921	12.2325	12.1921	12.2734	12.2483	12.1374	12.2994	12.1995	12.2198	12.1399	12.3231	12.2099	11.5568	12.2053
383619_at	Aim2	lm	Down	2.99917	3.1345	3.08645	2.95208	2.80958	2.82752	3.17011	2.93992	2.9877	3.1039	2.8464	2.77203	3.12562	2.97744	3.14619	2.84844	3.12124	2.99052	3.25744	3.00233	2.92847	2.93437	2.95777	3.12815	2.98431	2.68309	2.79986	2.86988	2.73549	2.64241	2.87046	2.77041	3.00041	2.96992	2.5072	2.5554	2.79365	2.72345	2.90346	2.84383
56613_at	Rps6ka4	lm	Down	9.61825	9.58792	9.64165	9.76437	9.59644	9.75762	9.64898	9.47623	9.66275	9.68728	9.44829	9.41392	9.66344	9.56953	9.75855	9.87797	9.56962	9.6388	9.74167	9.79484	9.33422	9.47503	9.16727	9.47655	9.56747	9.48362	9.48196	9.50243	9.78531	9.78365	9.63948	9.48739	9.78153	9.37266	9.44217	9.44299	9.62004	9.39874	9.10157	9.08385
194590_at	Reps2	lm	Down	3.75532	3.12614	3.15228	3.03203	3.28235	3.53721	3.13795	3.47692	3.36944	3.29238	3.23148	3.18553	3.51594	3.23732	3.28189	3.19365	3.38885	3.4327	3.31683	3.35631	3.21104	3.52677	3.1924	3.19639	3.26979	3.10601	3.3198	3.20106	2.97605	3.07244	3.09731	3.16206	3.13757	3.13125	3.0447	3.09521	3.10641	3.02478	3.03199	3.18831
231668_at	Vsig10	lm	Down	7.01849	7.10245	6.7893	7.07396	6.82963	7.00673	6.71593	6.68554	7.02914	7.17271	6.69931	6.68455	6.99999	6.66751	7.14676	7.00416	7.03728	6.76108	6.73409	6.81955	6.94502	6.93078	6.87096	6.58413	6.85009	6.47537	6.7739	6.55796	6.86216	6.98188	6.71199	6.76281	6.55008	6.35293	7.07893	7.21816	6.56899	6.45356	6.53238	6.87835
69983_at	Sis	lm	Down	14.4834	14.5287	14.5146	14.3777	14.3422	14.5338	14.4576	14.504	14.4308	14.4796	14.296	14.4161	14.5476	14.4154	14.4324	14.6229	14.487	14.4383	14.5121	14.4946	14.2947	14.3997	14.3529	14.3276	14.2901	14.4209	14.4332	14.2783	14.1384	14.4059	14.1783	14.382	14.3181	14.2533	14.2825	14.3476	14.3737	14.2772	13.8451	14.3185
20526_at	Slc2a2	lm	Down	13.6196	13.6221	13.7363	13.6971	13.5429	13.6891	13.7212	13.8317	13.4791	13.4457	13.2814	13.4342	13.6659	13.7023	13.6964	13.7446	13.7376	13.787	13.8726	13.7574	13.3361	13.497	13.5504	13.6078	13.5388	13.7307	13.719	13.6281	13.4509	13.4255	13.5338	13.5777	13.549	13.5987	13.3905	13.5207	13.576	13.6057	12.5859	13.3929
70351_at	Ppp4r1	lm	Down	10.8745	10.9432	10.926	10.8068	10.7355	10.8862	10.9653	10.8998	11.0228	10.8098	11.0957	10.7917	10.9971	10.9379	10.7458	10.679	10.7983	10.6993	10.861	10.8593	11.1153	10.5146	11.035	10.822	10.9528	10.5871	10.7735	10.6539	10.7987	10.7148	10.8048	10.7377	10.7191	10.8178	10.7096	10.6254	10.7881	10.6831	10.0337	10.6686
14269_at	Fnbp1	lm	Down	4.89997	4.88342	4.80244	4.82915	4.52423	4.55479	4.62631	4.49211	4.53179	4.68954	4.54831	4.64238	4.86348	4.67938	4.93993	4.87827	4.71346	4.54945	4.66813	4.50213	4.39312	4.49593	4.66491	4.33282	4.75208	4.6235	4.5709	4.39718	4.69788	4.7087	4.35698	4.27188	4.87522	4.44839	4.84935	4.38711	4.36872	4.64043	3.99927	4.62134
224105_at	Pak2	lm	Down	8.97328	9.05085	9.21754	8.78024	8.59396	8.95678	9.15473	8.83922	9.31937	9.14583	9.09048	8.53312	9.00595	9.20332	8.76387	8.98305	9.10056	9.03303	9.15372	8.84171	8.95321	8.89412	8.96702	8.87298	8.85055	8.90372	8.85664	8.82753	8.87446	8.80064	8.7183	8.74391	8.8245	8.81068	8.87791	8.87915	9.01911	8.49831	8.4695	9.0307
100121_at	Tdrd7	lm	Down	10.707	10.7204	10.828	10.554	10.5538	10.8249	10.8827	10.6922	10.8275	10.6264	10.9484	10.5471	10.8112	10.8869	10.6019	10.7396	10.7805	10.5678	10.7637	10.6144	10.9016	10.3771	10.8749	10.7022	10.654	10.3982	10.6145	10.6549	10.399	10.4446	10.4265	10.5267	10.559	10.6977	10.6188	10.6216	10.7194	10.5636	9.85436	10.5867
16918_at	Mycl1	lm	Down	3.49572	3.42731	3.00581	3.2835	3.32238	3.44676	3.20006	3.31958	3.35892	3.61191	3.40882	3.71492	3.63948	3.23848	3.31189	3.1936	3.32927	3.00566	3.27239	3.58331	3.23085	3.15588	3.06804	3.00244	3.05381	2.96622	3.07192	3.32046	3.08209	3.39683	3.14417	3.05821	3.26059	3.39744	3.33035	2.96965	3.30299	2.92054	2.95958	3.33437
68192_at	Leprotl1	lm	Down	8.90965	8.88648	8.96382	8.87101	8.77195	8.96494	8.75967	8.86884	8.90384	8.90932	8.95622	8.62793	8.70793	9.0216	8.65021	8.73071	9.03451	8.86363	9.08526	8.78771	8.86592	8.6622	9.00432	8.80108	8.74313	8.8391	8.73418	8.77811	8.66497	8.84011	8.59414	8.52113	8.71561	8.76473	8.83767	8.58724	8.86456	8.62218	8.27296	8.82929
320632_at	Snrnp200	lm	Down	9.57717	9.66019	9.89748	9.49587	9.30943	9.42755	9.36887	9.51807	9.50304	9.52079	9.65632	9.36522	9.59019	9.55763	9.24108	9.50635	9.71728	9.39384	9.65814	9.3201	9.65375	9.30855	9.64311	9.39457	9.48383	9.41392	9.53484	9.42779	9.24241	9.26724	9.23722	9.26702	9.27831	9.39369	9.29594	9.20206	9.61312	9.43299	8.74801	9.64267
14873_at	Gsto1	lm	Down	13.0643	13.1071	13.21	13.0792	13.0446	13.0836	12.9863	13.1168	13.1384	13.1726	13.1229	13.0429	13.0725	13.1687	12.9397	13.0153	13.0177	13.0059	13.0814	12.9917	12.9825	12.9461	13.0277	12.9694	13.0113	13.0331	12.9346	12.8951	12.9227	12.9734	12.9714	12.8432	12.8858	12.9234	12.8583	12.6748	13.0562	12.9039	12.7453	12.9662
70617_at	5730508B09Rik	lm	Down	8.29477	8.3493	8.23441	8.1728	8.11677	8.17404	8.30342	8.37205	8.40204	8.52454	8.29415	8.2467	8.3641	8.2847	8.16263	8.22447	8.24073	8.21942	8.1655	8.12354	8.26438	8.04474	8.29792	8.24323	8.13678	8.17174	8.11528	8.10821	8.2271	7.98718	7.88643	7.91945	8.08434	7.89684	8.02078	8.00799	8.07957	7.91316	8.90997	8.05142
66961_at	Neat1	lm	Down	13.1297	13.3002	13.2976	13.3269	13.2762	13.2818	13.1462	13.1448	13.4027	13.3132	13.2899	13.3026	13.2833	13.1884	13.2129	13.2616	13.0777	13.186	13.2889	13.391	13.0954	13.426	13.0671	13.0634	13.3497	12.9877	13.2523	12.7339	13.0616	13.216	13.3283	13.3859	13.071	12.9757	13.098	13.2742	13.0637	12.9605	12.3371	13.1247
67812_at	Ubxn4	lm	Down	7.37534	7.36951	7.18541	7.26283	7.23615	6.98569	7.21734	7.34227	7.21566	7.12246	7.43797	7.02031	7.36627	7.16341	7.23239	6.76603	7.266	7.01197	6.99196	7.02934	7.37768	7.09633	7.4783	6.96714	7.03221	6.81075	7.12803	7.19348	7.10438	6.86058	7.1502	6.87242	6.75614	7.0709	7.18302	7.34847	6.68082	7.14629	6.81494	6.97327
74164_at	Nfx1	lm	Down	5.14225	5.05367	5.26865	5.05913	5.04308	4.92369	5.11745	4.8404	5.26513	5.35862	4.8716	4.86116	5.02421	5.10113	4.92091	5.3272	5.43882	5.14997	5.18869	4.97561	5.01221	4.78343	4.84993	4.91553	5.02723	4.94394	5.11331	5.02936	4.84321	4.79462	4.87872	4.91141	5.17651	5.16837	4.88066	5.01265	5.01561	4.84497	4.34264	4.91379
11426_at	Macf1	lm	Down	7.70347	7.79708	7.69777	7.60541	7.92499	7.59594	7.70274	7.76951	7.73919	7.71338	7.54518	7.73552	7.69663	7.5433	7.89413	7.4067	7.74101	7.43533	7.66031	7.50684	7.57707	7.66032	7.64458	7.75358	7.41111	7.40191	7.64076	7.61368	7.76839	7.74928	7.83901	7.6382	7.40647	7.462	7.3751	7.65321	7.41923	7.53371	7.05777	7.51287
17380_at	Mme	lm	Down	11.922	11.807	11.8539	11.8626	11.9117	11.88	11.8769	11.9492	11.8738	11.847	11.7072	11.5846	11.9164	11.8414	12.0019	12.119	11.9813	12.1266	12.1205	12.1078	11.5041	11.8058	11.6387	11.7876	11.6699	12.0228	12.135	12.0468	11.6454	11.8749	11.4124	11.767	11.8583	11.8508	11.6614	11.7531	11.8252	11.7904	11.1626	11.8853
235623_at	Scap	lm	Down	8.0382	8.19635	8.20734	8.06525	8.06164	8.12017	8.04225	7.96813	8.24968	8.23492	8.2901	8.08563	8.17259	8.0047	7.98574	8.02672	8.10186	8.07505	8.09838	7.93227	8.18737	8.13125	8.09112	8.12125	8.22863	7.90111	7.89726	7.92088	7.93436	8.04857	7.87987	7.93548	7.98112	7.81673	8.05158	7.98601	8.06011	7.94751	7.2615	8.08417
77134_at	Hnrnpa0	lm	Down	10.5342	10.6303	10.5452	10.4767	10.2201	10.2642	10.1405	10.4292	10.4151	10.4111	10.4463	10.3734	10.4744	10.3343	10.1509	10.1227	10.4181	10.318	10.2458	10.2632	10.58	10.2706	10.3971	10.2068	10.2695	10.2067	10.2521	10.3012	10.1952	10.0744	10.1304	10.3226	10.0187	10.1804	10.296	10.2501	10.1938	10.2687	9.86805	10.3109
214552_at	Cep164	lm	Down	4.57133	4.38982	4.37825	4.37315	4.32726	4.53192	4.21864	4.14956	4.33583	4.6461	4.03297	4.27355	4.51199	4.56846	4.28996	4.44151	4.14505	4.12961	4.08486	4.14338	4.1123	4.48313	4.23352	4.33213	4.38503	4.3357	4.32808	4.24869	4.36182	4.09104	4.21306	4.4058	4.18329	4.17261	4.19926	4.31863	4.34254	4.06228	3.65223	3.95799
74044_at	Ttf2	lm	Down	4.54423	4.51915	4.56994	4.55461	4.197	4.23476	4.1456	4.65071	4.71493	4.63748	4.43188	4.23118	4.6667	4.22966	4.2621	4.20871	4.53762	4.08544	4.5859	4.35486	4.88472	4.14768	4.51737	4.14631	4.5382	4.30572	4.38431	4.17992	4.19328	4.38678	4.07345	4.18649	4.18363	4.1729	4.20679	4.31679	4.24367	4.2687	4.43487	4.33428
69662_at	2310061I04Rik	lm	Down	10.3981	10.3465	10.4658	10.4158	10.2935	10.4164	10.3692	10.1545	10.5452	10.3784	10.3481	10.2766	10.2252	10.2743	10.3584	10.4455	10.4266	10.3686	10.4665	10.293	10.3547	10.277	10.3175	10.2022	10.2608	10.3149	10.2318	10.1341	10.2529	10.2445	10.4697	10.1589	10.3612	10.0436	10.2575	10.312	10.3583	10.1838	9.38633	10.2205
64385_at	Cyp4f14	lm	Down	13.5928	13.5299	13.6751	13.5469	13.4097	13.5694	13.5809	13.4955	13.685	13.6367	13.5159	13.3724	13.4881	13.4516	13.4214	13.6742	13.5466	13.5763	13.6049	13.4256	13.372	13.4106	13.4599	13.3581	13.5071	13.4813	13.4916	13.4581	13.4185	13.4864	13.3977	13.3592	13.5019	13.3708	13.3647	13.4282	13.4499	13.3271	12.9913	13.4028
241075_at	Plekhm3	lm	Down	4.2819	4.5346	4.31494	4.17731	4.28448	4.25313	4.334	4.03721	4.20846	4.27054	4.51403	4.01156	4.49373	4.46093	3.97731	3.98669	4.13837	4.18997	4.25683	4.02131	4.45752	4.2722	4.24571	4.21022	4.39151	4.19538	4.30527	3.8769	4.09804	3.99136	4.00874	4.11117	4.14946	4.2256	3.93638	4.11615	4.3512	3.81473	3.5847	4.14716
665113_at	Tnik	lm	Down	9.87266	9.81265	9.85642	10.0254	10.0734	9.94384	10.228	9.99565	9.78461	9.90818	9.83368	9.87634	10.1364	9.83233	9.90318	9.7952	9.89639	9.89047	9.95477	10.0495	9.81746	9.74168	9.97998	10.01	9.82678	9.77374	9.98936	9.76513	9.91037	9.86335	9.91307	9.85368	9.71529	9.83149	9.8041	9.95994	9.73696	9.95346	9.01316	9.6201
56199_at	Abcb10	lm	Down	9.11092	9.36212	9.3797	9.15531	8.9687	9.25558	9.08041	9.03371	9.27127	9.49923	8.99586	9.04708	9.37809	9.29169	9.13502	9.27094	9.10841	8.98454	9.21802	9.22828	9.08216	9.01118	9.25302	9.12257	9.26069	8.9433	9.04651	8.96929	9.09733	9.09095	9.02699	9.14109	8.91845	8.99054	9.01518	9.11658	9.0875	8.89261	8.82705	9.05616
66921_at	Prpf38b	lm	Down	9.55756	9.60891	9.52818	9.62928	9.61512	9.60635	9.78176	9.46736	9.49058	9.55602	9.43971	9.53968	9.5445	9.44276	9.684	9.49975	9.43003	9.42233	9.23197	9.60143	9.47513	9.5625	9.66106	9.59781	9.58399	9.14802	9.52417	9.3231	9.60132	9.40009	9.55442	9.37632	9.38549	9.2812	9.55853	9.73125	9.21462	9.29871	8.89614	9.29814
12763_at	Cmah	lm	Down	3.03523	2.9632	2.91759	2.80654	2.68096	2.84959	2.93082	2.8316	2.98819	3.11666	2.81262	2.67573	2.95229	2.94751	2.86054	2.8358	2.80265	2.92046	2.91361	2.776	2.72179	2.88276	3.00397	3.10159	2.76077	2.77426	2.66175	2.73343	2.69328	2.78754	2.73159	2.75526	2.81069	2.65393	2.61064	2.58981	2.79568	2.6396	2.74203	2.68515
105689_at	Mycbp2	lm	Down	8.27534	8.23386	8.24129	8.16222	8.21802	8.28249	8.55278	8.42681	8.27478	8.35685	8.0715	8.10803	8.43755	8.11365	8.39998	8.20138	8.41248	8.37625	8.13074	8.34137	8.03943	8.21432	7.94485	8.13392	8.13246	7.96297	8.3881	8.3919	8.34088	8.42028	8.2147	7.86232	8.14275	7.93759	8.15892	8.25183	8.20806	7.98383	8.22299	8.01144
71521_at	Pds5a	lm	Down	8.04435	8.1935	8.14118	8.11727	7.94212	8.33908	8.18079	8.02383	8.33328	8.01687	8.13583	8.2775	8.12171	8.05002	8.16967	8.19736	8.10301	8.02764	8.02497	8.06743	8.20009	7.86815	8.19431	8.00554	8.00458	7.84707	7.96606	7.77099	7.72931	8.02042	8.08119	7.6946	7.74902	7.95495	8.0388	8.10711	7.94583	8.09683	7.92406	7.94337
17288_at	Mep1b	lm	Down	13.6262	13.7203	13.7901	13.5507	13.537	13.7195	13.6836	13.5957	13.7156	13.7018	13.749	13.5644	13.7453	13.8104	13.469	13.4827	13.6476	13.4954	13.6874	13.5992	13.8477	13.5309	13.8083	13.5321	13.681	13.5402	13.5551	13.4264	13.5333	13.5115	13.5524	13.474	13.4289	13.5574	13.4059	13.4551	13.6817	13.5118	12.9593	13.5327
19692_at	Reg1	lm	Down	14.7689	14.8477	14.8436	14.6934	14.6334	14.5894	14.7065	14.7506	14.8638	14.8742	14.5875	14.806	14.8298	14.9119	14.711	14.8047	14.7264	14.7051	14.6897	14.7292	14.6615	14.7245	14.3864	14.6166	14.6566	14.7366	14.5563	14.514	14.6896	14.8192	14.5627	14.5449	14.6574	14.4339	14.6744	14.5066	14.5725	14.3079	14.789	14.6572
74322_at	Cxxc1	lm	Down	7.46553	7.58335	7.69252	7.61335	7.52971	7.54345	7.30775	7.38178	7.38585	7.61028	7.58478	7.581	7.54282	7.44779	7.54763	7.39166	7.41757	7.36216	7.58953	7.6679	7.28351	7.46577	7.57686	7.53626	7.64837	7.45782	7.38919	7.21461	7.36624	7.44032	7.5153	7.30536	7.46803	7.29909	7.63385	7.29522	7.37999	7.266	6.6319	7.41091
23961_at	Oas1b	lm	Down	4.08311	4.33319	3.92455	4.11041	3.83919	3.92662	3.96792	3.99175	3.81796	3.88043	4.16485	3.83081	3.72606	3.96568	3.8118	3.7655	3.91104	3.93819	4.17961	3.85207	3.95054	3.74562	3.70539	3.65748	3.8514	3.68778	3.91577	4.05182	4.05662	3.87651	3.61363	3.63282	4.00744	3.6378	3.77455	3.57742	3.91525	3.92404	3.87234	3.89833
432467_at	Hnrnph3	lm	Down	9.00609	8.90405	8.90998	8.87507	9.03788	8.99625	8.95228	8.92774	8.9406	9.00221	9.03801	8.91612	8.86543	8.85087	8.82256	8.99172	8.86271	8.81274	8.60866	8.81693	9.11588	8.93297	9.17528	8.79716	8.87217	8.61828	8.73895	8.56594	8.84258	8.77175	8.92523	8.7121	8.8238	8.54824	8.68293	8.94441	8.5082	8.85722	8.47889	8.92391
53310_at	Dlg3	lm	Down	9.60188	9.61427	9.66377	9.62286	9.57921	9.86309	9.7851	9.41916	9.64529	9.83666	9.61685	9.67612	9.63635	9.537	9.66715	9.80249	9.51605	9.39994	9.74107	9.69017	9.29939	9.60115	9.5258	9.62557	9.62161	9.3835	9.4386	9.37582	9.52332	9.69352	9.65644	9.53606	9.52152	9.36977	9.60967	9.48009	9.58337	9.25848	9.35152	9.4159
215748_at	Cnksr3	lm	Down	8.15031	8.32032	7.96594	7.88852	8.0428	7.92257	8.45746	7.94584	8.07368	8.275	7.98158	8.09389	8.09238	7.99969	8.07657	7.82391	8.09829	7.9754	7.97396	8.04657	8.1212	7.79247	8.10728	8.25743	8.33147	7.99239	7.89652	8.06661	7.85885	7.79417	8.0161	7.81429	7.56227	7.72867	8.13337	8.13961	7.91448	7.91432	7.70073	7.95509
217449_at	Ttc15	lm	Down	6.54979	6.91755	6.55556	6.52397	6.48455	6.53	6.40151	6.14743	6.7391	6.80852	6.61995	6.51172	6.70623	6.54929	6.55765	6.58392	6.79933	6.59766	6.53518	6.36554	6.5247	6.58079	6.72287	6.60912	6.41866	6.42383	6.54159	6.41479	6.18161	6.4353	6.14873	6.21054	6.18615	6.29132	6.40468	6.53939	6.77243	6.37397	6.2902	6.64873
81702_at	Ankrd17	lm	Down	9.11329	9.37126	9.18186	9.331	9.34995	9.42413	9.16586	9.15171	9.30077	9.41689	9.05139	9.29016	9.44024	9.17995	9.36208	9.44553	9.2762	9.1743	9.11969	9.2931	9.05697	9.21639	9.09946	9.2133	9.27432	8.96207	9.0645	9.0751	9.25603	9.2705	9.22784	9.13425	9.20154	9.1124	9.38908	9.25538	9.14678	9.11232	8.33945	9.08713
73940_at	Hapln2	lm	Down	3.24126	3.2623	3.46018	3.152	3.1537	3.42694	3.21559	3.33966	3.46127	3.32665	3.29892	3.2725	3.13637	3.26403	3.31317	3.11718	3.35228	3.1349	3.1964	3.11208	3.358	3.23928	3.12107	3.22676	3.34032	3.12737	3.15526	3.10262	3.18194	3.15823	3.08802	3.2309	3.08479	3.2797	2.96417	3.12236	2.94772	3.18853	3.05708	3.03572
243362_at	Stard13	lm	Down	4.81769	5.05103	5.0575	5.03104	5.06768	4.86594	5.18645	4.88605	4.931	5.19948	5.15986	5.08879	5.01502	4.83657	4.93255	5.09728	4.99063	4.73747	5.03821	5.10627	4.87115	4.82365	4.66382	5.24563	4.79173	4.93285	4.97342	4.90686	5.11508	4.70203	4.52151	5.01704	4.79122	4.78334	4.46871	5.03606	4.9028	5.10444	5.01316	4.68478
20230_at	Satb1	lm	Down	3.36369	2.95402	3.137	3.07185	3.18196	2.7835	3.24025	3.13115	3.18664	3.44197	3.17368	3.23415	3.04659	3.33732	2.92494	2.95399	2.968	2.96496	3.33038	3.0408	2.66139	3.08212	3.09833	3.03373	2.87996	3.17201	3.21594	2.99956	3.17243	2.89039	2.95271	2.79057	3.05113	3.28268	2.92961	3.06389	2.72333	3.02306	2.885	2.92125
68585_at	Rtn4	lm	Down	10.7014	10.6588	10.6236	10.6993	10.6452	10.564	10.6828	10.8047	10.6078	10.4504	10.7609	10.6022	10.569	10.5758	10.5193	10.3794	10.7137	10.4941	10.4964	10.3793	10.6558	10.5686	10.6304	10.5863	10.4949	10.4603	10.4987	10.5432	10.5129	10.5586	10.4599	10.3393	10.5113	10.5836	10.4515	10.3322	10.5471	10.6075	10.0338	10.5016
22589_at	Atrx	lm	Down	6.10661	5.99783	5.83781	5.9969	6.08601	5.64206	6.18454	6.05448	6.04804	5.72384	5.7161	6.00265	5.99845	5.62666	6.27969	5.95483	6.14736	6.10902	5.92249	6.10394	5.94425	5.94113	6.13792	5.81239	5.76743	5.82664	6.15772	6.00607	5.83835	5.75785	5.92822	5.65509	5.73655	5.63618	5.80186	5.88014	5.82061	5.95516	5.71144	5.78551
11544_at	Adprh	lm	Down	7.80998	7.80352	8.02121	7.87773	7.99412	8.03909	7.78477	7.79265	7.98595	8.10091	7.91688	8.01377	7.96143	7.92702	7.88885	7.95807	7.93909	7.84784	7.97679	7.88377	7.67527	7.85531	8.03602	7.86997	7.99415	7.71801	7.85249	7.62097	7.67028	7.96399	7.96081	7.84832	7.91418	7.6226	7.90262	7.75523	7.68143	7.7521	7.31646	7.7565
232341_at	Wnk1	lm	Down	10.2633	10.3917	10.3165	10.1768	10.2341	10.0408	10.0619	10.2501	10.2929	10.2066	10.2412	10.115	10.3387	10.2053	10.2281	10.246	10.3516	10.1602	10.2898	10.0644	10.3122	10.1083	10.1326	10.1616	10.0875	10.1935	10.2171	10.2757	10.0563	10.0222	10.1062	10.0739	10.0932	10.0599	10.0096	10.0728	10.2459	10.1029	9.5003	10.247
14191_at	Fgr	lm	Down	3.55158	3.54902	3.83474	3.6271	3.70258	3.42514	3.83048	3.71862	3.76204	3.43517	3.68669	3.5357	3.60424	3.88622	3.71812	3.65072	3.70472	3.678	3.63373	3.74874	3.42278	3.47802	3.55892	3.62311	3.75429	3.49153	3.73207	3.6491	3.36083	3.78119	3.34562	3.29607	3.7246	3.62511	3.47428	3.37701	3.46231	3.64214	3.44934	3.43596
24116_at	Whsc2	lm	Down	8.45017	8.64895	8.51907	8.48355	8.22692	8.69284	8.48104	8.54812	8.49976	8.44291	8.48428	8.6459	8.46908	8.50778	8.40497	8.52857	8.33777	8.45982	8.30628	8.54823	8.27652	8.40207	8.44802	8.5169	8.42046	8.41571	8.43477	8.22855	8.27189	8.31856	8.50652	8.42493	8.35328	8.19949	8.57944	8.36133	8.40307	8.41376	7.78723	8.25923
14200_at	Fhl2	lm	Down	8.77333	8.59375	8.6342	8.4831	8.67087	8.52003	8.63376	8.6696	8.64429	8.70923	8.37992	8.55629	8.48983	8.20481	8.84909	8.5415	8.6952	8.48807	8.6964	8.67082	8.45227	8.45034	8.27038	8.6309	8.44123	8.59541	8.65792	8.48046	8.75621	8.69021	8.72673	8.53856	8.38402	8.59574	8.36796	8.37601	8.27901	8.47544	8.37323	8.29423
67547_at	Slc39a8	lm	Down	3.03713	3.07565	3.11336	2.86033	2.85362	2.6112	2.58809	2.82764	2.98924	2.95379	3.02531	2.76774	2.89794	2.91559	2.87243	3.03898	3.08211	3.10864	2.83396	2.87863	2.71114	2.77921	2.79474	2.7719	2.86562	2.83468	2.70688	2.71719	2.86885	2.86657	2.78922	2.74846	2.75033	2.60756	2.86297	2.53542	2.71636	2.68354	2.76503	2.97495
72193_at	Scaf11	lm	Down	5.84968	6.0959	5.88135	5.87414	5.73807	5.9135	5.80563	5.97422	5.97983	5.87937	5.91677	5.72657	6.21322	5.84292	5.96104	5.8656	6.06402	5.83496	5.71444	5.75367	5.94038	5.81455	6.09759	5.75039	5.82611	5.62245	5.58632	5.79093	5.79958	5.59264	5.54244	5.54906	5.78324	5.7621	5.74636	5.89482	5.63516	5.67983	5.82987	5.92629
171272_at	Vmn1r219	lm	Down	2.81909	2.72939	2.89561	3.25283	2.93186	3.27602	3.29695	3.00372	2.96753	2.99865	3.15268	2.65746	2.82653	2.82677	2.89567	2.89768	3.0139	3.23148	2.80454	2.95899	2.96871	2.81492	3.05022	2.88231	2.70652	3.15228	2.93947	2.91247	3.00188	2.92672	2.68415	2.83322	2.67902	2.8527	2.93942	2.76611	2.79207	2.77109	2.91003	2.96468
67702_at	Rnf149	lm	Down	8.48302	8.72901	8.61306	8.52957	8.60464	8.31844	8.07665	8.63985	8.59491	8.45521	8.50573	8.47933	8.62437	8.33372	8.57524	8.34453	8.79415	8.28429	8.40921	8.48729	8.414	8.29897	8.24557	8.23227	8.39154	8.36456	8.44427	8.39626	8.47008	8.23269	8.10147	8.27478	8.35803	8.27692	8.3253	8.36213	8.53877	8.25428	8.69014	8.27425
229363_at	Gmps	lm	Down	8.28493	8.60264	8.7456	8.7093	8.29891	8.47128	8.39137	8.56838	8.61081	8.59165	8.53387	8.46189	8.61356	8.65243	8.66384	8.34357	8.71286	8.48193	8.74121	8.60987	8.40792	8.25884	8.42848	8.44667	8.59431	8.47584	8.47661	8.57202	8.38841	8.38202	8.29188	8.43542	8.41488	8.57649	8.35005	8.21969	8.24815	8.45187	8.44609	8.38846
26401_at	Map3k1	lm	Down	6.88683	6.9468	6.72513	6.91863	6.94771	6.85836	7.10566	7.0053	7.0564	7.16693	6.84174	6.74266	6.77882	6.98836	6.97539	6.84428	6.77884	6.96032	6.86124	7.08294	6.79615	7.00404	6.91227	6.85074	6.93042	6.77832	6.9621	6.77021	6.83761	6.78053	6.93886	6.66085	6.89948	6.8472	6.81423	6.80153	6.8656	6.87158	6.21536	6.86411
70297_at	Gcc2	lm	Down	10.2615	10.373	10.4883	10.2114	10.025	10.0542	10.2987	10.1815	10.206	10.2283	10.3392	10.0802	10.3121	10.3182	9.96716	9.99377	10.2183	10.1236	10.1707	10.0895	10.2979	10.0259	10.4313	10.1696	10.1351	10.053	10.2088	10.0364	10.0068	9.94144	9.95414	10.0336	10.0223	9.98161	9.91339	10.1413	10.1885	10.0094	10.1469	10.1407
108079_at	Prkaa2	lm	Down	5.25911	5.45394	5.23514	5.49164	5.47456	5.32508	6.00163	5.56586	5.46057	5.43666	5.33687	5.39208	5.43969	5.38529	5.5931	5.4072	5.44055	5.3697	5.54456	5.51169	5.36081	5.11415	5.68162	5.28608	5.27195	5.21258	5.47634	5.24796	5.40674	5.42736	5.32464	5.33017	5.18202	5.47528	5.37044	5.3809	5.34411	5.17042	5.22887	5.28534
319448_at	Fndc3a	lm	Down	10.6122	10.5572	10.5703	10.6834	10.7192	10.383	10.6373	10.5904	10.6477	10.6633	10.7105	10.405	10.7274	10.396	10.6259	10.3117	10.431	10.5068	10.3451	10.4165	10.5836	10.3847	10.6784	10.5442	10.5772	10.3634	10.5147	10.6343	10.6597	10.5091	10.4713	10.3052	10.3378	10.3866	10.4147	10.5552	10.2771	10.5407	10.3919	10.3566
13205_at	Ddx3x	lm	Down	12.3752	12.3874	12.1742	12.3321	11.9495	12.2501	12.2231	12.1979	12.3657	12.4214	12.2786	12.2852	12.2078	12.2276	12.2307	12.1711	12.1098	12.3413	12.2892	12.3129	12.3521	12.2138	12.3926	12.3634	12.2985	12.0666	12.1771	11.9105	12.072	12.081	12.0894	12.029	12.06	12.079	12.2758	12.0979	12.0682	12.2591	11.8465	12.1967
320717_at	Pptc7	lm	Down	10.4954	10.5519	10.6019	10.551	10.418	10.4891	10.6781	10.4054	10.5056	10.5993	10.582	10.5381	10.5693	10.3737	10.5915	10.5599	10.5863	10.4337	10.4745	10.6858	10.451	10.4257	10.4855	10.5187	10.568	10.2476	10.4447	10.4146	10.599	10.424	10.3792	10.3766	10.315	10.2287	10.3437	10.655	10.3935	10.3182	10.4066	10.3199
72306_at	Zfp777	lm	Down	5.44211	5.66089	5.39438	5.56868	5.58004	5.41143	5.30488	5.43718	5.6307	5.48508	5.49176	5.53338	5.39978	5.45963	5.42403	5.47376	5.41483	5.53067	5.64979	5.56001	5.53758	5.44823	5.45673	5.49788	5.33961	5.35214	5.32237	5.4037	5.38526	5.50843	5.44733	5.30858	5.36759	5.32425	5.47905	5.31121	5.40717	5.28733	5.06419	5.34172
106064_at	AW549877	lm	Down	9.84524	9.70957	9.79142	9.69945	9.68292	9.65465	9.98049	9.72688	9.79595	9.84547	9.65583	9.54029	9.79617	9.72203	9.80293	9.70132	9.8002	9.75212	9.81301	9.70957	9.59296	9.64317	9.68305	9.45759	9.53581	9.6227	9.829	9.73815	9.74842	9.73054	9.58616	9.54708	9.75172	9.53552	9.48753	9.61723	9.66879	9.49296	9.68668	9.7502
11433_at	Acp5	lm	Down	11.2716	11.1414	11.2244	11.1718	11.2118	11.3312	10.9584	11.1298	11.2221	11.2848	11.1415	11.3579	11.067	11.2107	11.0499	11.2632	11.2159	11.0736	11.1437	11.0031	11.1057	11.1199	11.0843	11.0309	11.1838	11.1351	11.0186	11.2738	11.1652	11.2355	11.1186	10.9765	11.1894	11.021	11.1418	10.8626	11.1604	10.9992	10.6787	11.1108
235380_at	Dmxl2	lm	Down	3.65097	3.88817	3.62131	3.68317	3.97693	3.45198	3.97475	3.69839	3.78345	3.56841	3.89049	3.88453	3.89434	3.75079	3.72038	3.63037	3.77193	3.64586	3.78496	3.67637	3.60149	3.37048	3.60477	3.72977	3.72484	3.8068	3.63416	3.68685	3.54096	3.45784	3.71488	3.68289	3.70011	3.50952	3.73165	3.69743	3.74133	3.34871	3.46144	3.39007
54375_at	Azin1	lm	Down	11.8509	11.6599	11.8397	11.8464	11.8697	11.8919	12.0946	11.9485	11.8092	11.8486	11.9019	11.893	11.9375	11.6653	11.8257	11.6938	11.7784	11.6719	11.8289	11.8547	11.7949	11.7345	11.8723	11.9596	11.8305	11.5179	11.7493	11.6852	11.7511	11.8436	11.7375	11.5276	11.6336	11.7552	11.8104	11.6749	11.7337	11.7776	11.6799	11.6758
67464_at	Entpd4	lm	Down	6.85842	7.04658	6.69261	6.7851	6.66113	6.58548	6.41192	6.5776	6.84172	6.96627	6.71745	6.61073	6.80853	6.71063	6.68606	6.68574	6.72409	6.62167	6.73064	6.73973	6.85338	6.56879	6.81541	7.10447	6.71213	6.58854	6.61646	6.54491	6.70198	6.57759	6.39792	6.76809	6.54962	6.59903	6.5982	6.5754	6.52671	6.51421	6.53454	6.67807
216705_at	Clint1	lm	Down	12.0682	12.1102	12.0117	11.9985	12.0312	11.9865	12.1111	12.1089	12.0802	12.063	12.2423	12.0481	12.1037	11.9401	11.9011	11.7494	12.007	11.9392	11.9648	11.9879	12.2526	11.9636	12.2695	12.0008	11.9909	11.7805	11.9094	11.9912	11.9176	11.9636	12.0186	11.8481	11.7588	12.0376	11.8504	11.9174	11.9713	11.9965	11.491	11.9863
26936_at	Mprip	lm	Down	2.91718	3.02251	2.9503	2.83329	2.79471	2.92501	2.94017	2.78729	2.97837	2.98952	2.89425	2.85846	2.82604	2.91872	2.91056	2.90006	2.95968	2.85651	2.80166	3.01023	2.74655	2.84164	2.88065	3.15363	2.65954	2.70619	2.91917	2.72261	2.87127	2.96732	2.84754	2.79606	2.89475	2.70033	2.78482	2.59112	2.66163	2.68456	2.74583	2.93486
11834_at	Aqr	lm	Down	8.69987	8.66064	8.53056	8.56076	8.44111	8.31442	8.55042	8.68869	8.55274	8.58871	8.58138	8.41468	8.52144	8.56692	8.48215	8.33938	8.65726	8.61082	8.44117	8.53161	8.49065	8.52403	8.47704	8.41664	8.50066	8.59367	8.54993	8.63581	8.49245	8.52528	8.32403	8.40621	8.32568	8.49102	8.52164	8.50443	8.4774	8.58028	7.95828	8.37078
60363_at	Cldn15	lm	Down	13.0767	13.106	13.0914	13.1268	13.0115	13.1911	12.7307	12.8855	13.0405	13.0981	12.7934	13.0558	13.1054	12.844	13.0524	13.1353	12.9817	13.0004	12.9155	13.0016	12.9126	12.981	12.8673	12.9961	13.0518	12.9211	12.9945	13.0429	13.0084	13.0098	12.9898	13.047	13.0264	12.7814	12.9224	12.9855	12.8637	12.8918	12.3373	12.9181
54645_at	Gripap1	lm	Down	8.19752	8.04128	8.2786	8.12265	7.90229	8.27266	8.21732	8.06235	8.16021	8.08097	8.08534	7.84737	8.05336	8.33857	8.03924	8.28317	8.06664	7.96715	8.21708	8.11054	8.05766	8.06644	8.05554	7.91713	8.05783	8.0807	8.10876	7.90995	7.94492	7.91181	8.2333	7.97761	7.89189	8.08441	7.96372	8.02791	8.10138	7.99094	7.5601	8.09408
57317_at	Srsf4	lm	Down	8.98208	9.04095	9.2521	9.03481	9.04166	9.30115	9.21979	9.10312	9.05395	9.13504	8.91655	8.9693	9.01643	9.14541	9.17365	9.26607	9.12213	9.09026	9.1854	9.26037	9.02643	9.07081	8.9677	9.06343	9.07176	8.94666	9.05437	8.90303	9.04258	9.01295	9.26305	8.92207	8.99019	8.93076	9.0156	9.03381	9.13084	9.06338	8.48062	9.01262
20586_at	Smarca4	lm	Down	9.3671	9.49811	9.49757	9.4516	9.4639	9.41203	9.28967	9.28769	9.53565	9.50817	9.50798	9.328	9.4567	9.37779	9.39279	9.46645	9.47854	9.42233	9.39346	9.45134	9.65269	9.39169	9.33627	9.24567	9.51177	9.12646	9.2081	9.27045	9.38773	9.42025	9.33838	9.38044	9.19303	9.23601	9.43934	9.50152	9.4322	9.23089	8.89556	9.34032
20492_at	Slbp	lm	Down	10.7329	11.0474	10.8463	10.7998	10.5641	10.7433	10.4885	10.7885	10.7833	10.9184	10.6393	10.8051	10.9906	10.7207	10.7162	10.6736	10.6656	10.7821	10.7074	10.7829	10.8232	10.7485	10.6914	10.682	10.8431	10.6442	10.5603	10.5285	10.6698	10.6421	10.6656	10.6181	10.7333	10.4243	10.8204	10.7777	10.5316	10.5582	10.587	10.6563
20320_at	Nptn	lm	Down	11.8105	11.697	11.643	11.8639	11.9411	11.6067	11.7561	11.8305	11.7495	11.7429	11.7108	11.7715	11.8239	11.6086	11.8385	11.4459	11.6652	11.6993	11.6847	11.7857	11.6837	11.6011	11.8933	11.8053	11.7049	11.5404	11.6963	11.7773	11.8846	11.7587	11.6301	11.5952	11.6446	11.7451	11.5805	11.6748	11.617	11.7476	11.3295	11.5054
432508_at	Cpsf6	lm	Down	8.3146	8.40596	8.22825	8.31471	8.27295	8.25371	8.34672	8.39701	8.43078	8.38019	8.36828	8.34997	8.41924	8.16087	8.29048	8.12883	8.20428	8.34326	8.11012	8.39961	8.44183	8.3139	8.38956	8.26314	8.1444	8.00408	8.20642	8.09858	8.31099	8.264	8.20326	8.15076	8.06388	8.06362	8.28727	8.35692	8.0545	8.20428	8.29588	8.25247
373864_at	Col27a1	lm	Down	3.14129	3.29955	3.26584	3.24745	3.09904	3.07328	3.55675	3.08937	2.97925	3.22458	3.17302	3.08087	3.26091	2.98758	3.2603	3.21095	3.14466	2.95557	3.226	3.12978	3.0645	3.09599	2.98799	3.14762	3.17609	3.09874	3.12879	3.10717	3.00256	3.24072	2.954	3.0697	3.33198	3.00432	3.05319	3.09882	2.91512	3.20346	3.06139	2.91459
56442_at	Serinc1	lm	Down	10.5369	10.6937	10.4187	10.6441	10.6868	10.5533	10.5187	10.7089	10.398	10.5409	10.5463	10.5494	10.6603	10.4483	10.7019	10.4853	10.5868	10.5267	10.5416	10.3929	10.4055	10.5066	10.6324	10.6514	10.4816	10.3224	10.5256	10.5934	10.4597	10.5772	10.3708	10.3668	10.4853	10.5459	10.4575	10.3344	10.5713	10.5657	10.2782	10.4035
75410_at	Wbp7	lm	Down	5.3209	5.53238	5.35618	5.47744	5.36986	5.46971	5.22412	5.08515	5.39566	5.48339	5.28591	5.41687	5.43154	5.33126	5.47241	5.3726	5.21263	5.2882	5.38317	5.38554	5.2863	5.52279	5.18401	5.26634	5.35099	5.14675	5.19194	5.15434	5.36161	5.35282	5.36785	5.27377	5.47214	5.12052	5.40375	5.27903	5.18071	5.14949	5.07679	5.1906
11569_at	Aebp2	lm	Down	8.72359	8.62768	8.63275	8.56092	8.58995	8.5728	8.69626	8.78711	8.67724	8.70162	8.55355	8.44991	8.63766	8.79983	8.64025	8.84536	8.72646	8.74665	8.71338	8.7158	8.47918	8.5128	8.60539	8.59111	8.49979	8.5771	8.61833	8.77145	8.46599	8.56146	8.39019	8.48039	8.46923	8.50627	8.67923	8.67791	8.69391	8.44787	8.54016	8.67233
77683_at	Ehmt1	lm	Down	8.69379	8.83948	8.76008	8.59079	8.56549	8.64268	8.73447	8.63509	8.78089	8.83021	8.73616	8.68086	8.81417	8.71579	8.73194	8.8056	8.78647	8.68901	8.7097	8.51381	8.75661	8.54608	8.66396	8.64715	8.72318	8.50888	8.73221	8.67211	8.61868	8.62898	8.70066	8.58834	8.70582	8.39671	8.73132	8.61477	8.66289	8.49997	8.29972	8.75871
23994_at	Dazap2	lm	Down	12.8294	12.8186	12.8805	12.8283	12.6604	12.6008	12.7654	12.8194	12.7972	12.786	12.6615	12.5446	12.788	12.7693	12.6982	12.7504	12.8626	12.8312	12.9189	12.7294	12.661	12.677	12.6887	12.6158	12.6242	12.8099	12.7761	12.8602	12.6796	12.7212	12.6511	12.6946	12.6984	12.7258	12.6179	12.7093	12.7602	12.6454	12.3173	12.7581
76025_at	Cant1	lm	Down	9.79692	9.89923	9.94301	9.90137	9.73984	10.0051	9.75885	9.73194	9.84136	9.93938	9.87908	9.78658	9.78681	9.69359	9.79812	9.91712	9.84147	9.78691	9.81831	9.78091	9.96032	9.83022	9.78737	9.72816	9.83245	9.74252	9.70994	9.80141	9.84534	9.75421	9.72021	9.71184	9.71601	9.6565	9.77792	9.83399	9.84443	9.74029	9.39794	9.8527
216131_at	Trappc10	lm	Down	10.8397	10.7921	10.9144	10.7478	10.6576	10.6847	10.8891	10.9174	10.9121	10.7789	10.7062	10.7237	10.7654	10.9195	10.8474	10.7855	10.8672	10.8285	10.9699	10.9444	10.7652	10.654	10.7862	10.7202	10.7445	10.7441	10.8273	10.7354	10.7345	10.6649	10.727	10.5923	10.736	10.7166	10.7417	10.75	10.8898	10.6846	10.5574	10.7305
16205_at	Gimap1	lm	Down	5.9468	5.90488	5.86722	5.95447	6.23079	6.02669	5.80328	6.08736	6.02653	6.12557	6.05635	5.93459	6.07874	5.98379	5.88297	5.78157	5.97295	5.84103	5.87774	5.98257	5.97101	6.00312	5.94362	5.96906	5.85526	5.84115	5.85925	5.96569	5.96336	6.06784	5.88227	5.95033	5.79567	5.73967	5.91642	5.96945	5.87997	5.83022	5.93052	5.83324
53378_at	Sdcbp	lm	Down	12.3005	12.3587	12.4495	12.2061	12.0856	12.2607	12.2778	12.3838	12.288	12.3876	12.315	12.1891	12.2972	12.3917	12.1479	12.352	12.3072	12.3016	12.343	12.1265	12.1268	12.2665	12.0932	12.1069	12.1473	12.2966	12.2816	12.3027	12.2017	12.3147	12.057	12.1755	12.2932	12.2417	12.1573	12.0523	12.3739	12.1181	12.2323	12.2496
15931_at	Ids	lm	Down	5.26406	5.25997	5.20866	5.31469	5.33122	5.26125	5.3177	5.42867	5.24453	5.32989	5.18317	5.15903	5.33011	5.25438	5.25909	5.20564	5.29635	5.26016	5.29009	5.2475	5.154	5.22986	5.28436	5.2797	5.27729	5.16921	5.24792	5.20841	5.22065	5.206	5.16001	5.17273	5.20038	5.20283	5.2543	5.1507	5.18177	5.23211	5.07897	5.23462
15211_at	Hexa	lm	Down	11.3692	11.3039	11.224	11.318	11.2335	11.1311	11.1195	11.1269	11.2085	11.2244	11.316	11.2655	11.2165	11.1995	11.1145	11.2184	11.1143	11.2568	11.075	11.1131	11.2309	11.2474	11.1967	11.1092	11.2639	11.1449	11.2053	11.1309	11.2813	11.2674	11.2861	11.1403	11.1553	11.0136	11.0507	11.1419	11.211	11.1075	10.9878	11.1318
76062_at	5830428M24Rik	lm	Down	2.89596	2.97173	3.03823	2.9338	2.87242	2.84515	2.98968	3.18174	2.88742	2.83242	2.9005	2.91104	2.83989	2.87358	2.86395	2.93378	3.02958	3.04091	2.87223	2.95635	2.92009	2.91053	2.82854	2.87511	2.83818	2.84061	2.90046	2.93459	2.91616	2.86411	2.88328	2.83235	2.95463	2.82665	2.94973	2.88911	2.86429	2.74955	2.87604	2.82695
80893_at	Tmprss5	lm	Down	2.85666	2.87421	2.80765	2.88685	2.89569	2.85561	3.00644	2.98365	2.88668	2.93941	2.87191	2.93809	2.80095	2.89378	2.87547	2.88631	2.89111	2.93068	2.90496	2.943	2.91081	2.92623	2.90033	2.85523	2.87942	2.8372	2.80068	2.8995	2.83772	2.8899	2.82108	2.87699	2.82613	2.87225	2.9042	2.7912	2.8401	2.8372	2.84998	2.88636
407800_at	Ecm2	lm	Down	2.57046	2.51879	2.55209	2.53054	2.58292	2.46173	2.53019	2.60499	2.54257	2.45383	2.5208	2.5137	2.47412	2.5794	2.52183	2.51066	2.51287	2.64372	2.52046	2.51442	2.47957	2.48418	2.51177	2.55805	2.49938	2.53873	2.52322	2.51055	2.43509	2.51032	2.49666	2.5488	2.56777	2.45086	2.48161	2.4603	2.51623	2.45587	2.4518	2.46688
98558_at	Mael	lm	Down	2.50054	2.50554	2.48869	2.50641	2.5054	2.44788	2.4873	2.49551	2.52801	2.49177	2.46029	2.49645	2.52617	2.46915	2.52881	2.51279	2.49184	2.46037	2.45408	2.48776	2.43487	2.49999	2.46525	2.46957	2.4809	2.48701	2.45984	2.49661	2.55877	2.50043	2.44788	2.47321	2.46395	2.49229	2.4646	2.4349	2.4772	2.45147	2.48618	2.43151
15007_at	H2-Q10	log	Up	4.89707	4.90923	5.06191	5.37792	5.19741	6.06422	4.65907	5.13265	5.93767	5.45758	7.11622	7.26108	7.30778	6.86169	7.5938	8.64015	6.94813	7.76475	7.62348	7.67714	8.99233	9.19847	9.75341	9.02011	9.13616	9.03145	9.51491	8.82539	8.48859	7.58204	10.6608	10.8684	10.5904	10.1203	10.4581	10.996	9.9515	10.7929	10.9163	10.8153
17436_at	Me1	log	Up	5.50613	4.81506	5.36463	6.28538	6.36618	5.0232	6.6522	5.83135	6.37429	6.39873	6.828	6.75803	7.10892	7.73854	8.05888	7.98981	7.28042	8.31137	7.3576	7.24343	8.47329	8.99102	8.34192	9.59545	9.01122	9.23173	8.79795	8.87786	8.32754	8.2472	8.92775	9.8908	9.88858	9.74631	9.77984	9.74273	9.06587	10.1022	10.3793	10.2356
93732_at	Acox2	log	Up	5.24692	5.31807	4.2979	5.4067	5.32976	3.68531	6.96086	6.33338	4.06805	4.16059	4.37585	5.17728	5.49465	6.07727	7.49095	7.37286	6.52889	7.1596	7.84577	7.4208	5.39246	6.56883	5.80169	7.27753	6.27781	7.58187	8.24705	8.02838	7.58669	7.52978	7.49169	8.18757	8.29644	8.66376	7.52243	7.50567	7.69158	8.27984	7.20897	7.40213
22238_at	Ugt2b5	log	Up	7.98512	7.13213	7.03508	7.67075	7.968	6.34407	8.63694	8.26922	7.36219	7.68226	7.48993	7.42565	8.47515	8.51664	9.48561	9.34028	9.01056	9.64938	8.73152	8.51282	8.72555	9.94438	7.47746	9.67048	8.92226	10.3907	10.1442	10.3141	9.61619	9.10042	8.99086	10.5254	10.2178	10.0267	10.132	10.4939	9.34241	10.1343	10.6555	10.4701
17001_at	Ltc4s	log	Up	5.07832	4.51694	3.98575	4.476	4.55073	3.81691	4.90384	4.57442	5.36717	5.09061	5.73563	4.77408	4.96546	5.87867	5.79653	6.25886	5.95647	6.35012	6.2682	4.91093	5.911	6.53622	6.1796	5.86353	5.48124	7.0592	6.27247	6.67465	5.25726	6.19684	6.96166	7.25639	7.17989	6.61251	7.23626	7.07771	7.05538	6.75832	7.45676	7.95003
434203_at	Slc28a1	log	Up	7.98206	7.44986	6.99213	7.67873	7.52539	6.22129	8.74402	7.72496	6.95929	7.29397	6.74414	7.23119	7.74141	8.3168	9.4748	9.3725	8.67777	9.23887	9.40862	8.89068	7.19605	8.9775	6.95842	8.70486	8.37823	9.72934	10.0227	9.8647	9.48218	9.22002	8.72402	9.95288	9.82734	9.76646	9.65346	9.685	9.80532	9.62447	7.99218	9.7754
27273_at	Pdk4	log	Up	7.04872	6.18254	6.53345	7.05421	9.34099	7.62943	6.80424	6.08599	5.04436	4.6357	7.45056	9.74307	6.46866	6.61947	7.8584	7.61116	7.12456	7.38311	8.29384	8.7814	7.35337	7.37118	8.05599	9.12136	9.1849	8.15332	7.31443	7.57756	8.0321	8.02759	9.96336	8.58285	7.4791	8.95823	8.45049	8.82768	7.53473	9.04176	6.99173	7.70347
71904_at	Paqr7	log	Up	5.10754	4.92358	4.44009	5.28139	6.53195	6.34708	5.31816	4.61276	4.56897	5.25178	6.2857	7.05557	4.70481	5.7811	6.14772	6.12553	5.72334	5.76065	4.80118	5.72466	6.05894	6.35647	6.16839	6.7403	6.42323	6.49917	6.09387	6.87421	6.80187	6.96976	7.46152	6.82326	7.12482	6.91207	6.68538	6.42888	6.38469	6.9987	6.5451	7.21632
11828_at	Aqp3	log	Up	5.85504	5.83483	6.13658	6.76996	5.29387	6.42665	6.15706	7.01904	5.98817	5.60609	6.04067	7.16325	6.92141	6.99243	7.71348	7.46616	6.62275	7.42201	7.77751	7.41313	6.0989	6.52219	6.76665	7.51159	6.90157	7.43093	8.07564	7.94029	7.36043	7.48848	6.83486	7.69246	7.23678	8.02483	7.84346	7.51792	7.64125	7.56025	7.43305	7.51211
229302_at	Tm4sf4	log	Up	10.7281	10.5034	10.7641	10.6093	10.6378	10.3253	10.6495	10.9749	10.633	10.7118	10.9672	10.9889	11.2893	11.6442	11.5512	11.6814	11.0915	10.982	11.3493	11.0797	11.1702	11.501	11.1263	11.9679	11.814	11.761	11.7445	11.5986	11.5412	11.4519	11.5859	12.1752	12.154	12.7114	12.0788	11.6567	12.2417	11.9998	11.4272	12.0547
432720_at	Akr1c19	log	Up	11.1515	10.5908	10.7079	11.5418	11.8652	11.0507	12.0077	11.8029	10.5105	10.1392	10.9335	11.6201	11.2513	11.5132	12.2758	12.2482	11.9193	12.5309	12.3263	12.188	10.8222	11.9728	10.5416	12.0262	11.2835	12.5639	12.7401	12.8177	12.7107	12.6191	11.985	12.671	12.8277	12.8413	12.089	12.3537	12.54	12.5063	13.0758	12.3533
231396_at	Ugt2b36	log	Up	7.03841	6.40924	6.07466	6.6097	6.94944	5.88885	7.21945	6.95024	6.28674	6.59739	6.08698	6.51191	6.8109	6.85743	7.55214	7.2525	7.45819	7.68864	7.16961	6.99802	7.09306	7.76686	6.39987	7.48858	7.07362	8.1723	8.26783	8.16095	7.65336	7.30129	7.23789	8.08359	7.6938	7.82222	7.78099	8.10283	7.39638	7.77591	8.67402	8.31515
11668_at	Aldh1a1	log	Up	11.9999	11.843	11.0669	11.7661	12.005	10.9129	12.193	11.8162	11.591	11.6649	11.8701	11.8473	11.8706	12.4006	12.7307	12.574	12.2923	12.7532	12.5087	12.3878	12.0255	12.7872	11.8939	12.6394	12.2731	13.0979	13.2129	13.0598	12.9872	12.7201	12.1163	13.1769	13.2991	13.1305	13.0013	13.011	12.7414	12.9107	12.9572	13.2543
23959_at	Nt5e	log	Up	5.75267	5.77322	6.00154	6.06214	6.84769	6.44482	5.68805	6.08906	5.73265	5.5607	6.91675	7.59265	6.53558	6.44486	6.57534	6.2435	6.31623	6.15355	6.61523	6.77613	6.4149	6.99626	6.31822	7.51121	6.62808	6.3842	6.8349	6.72901	6.64545	7.46044	7.49972	7.86517	7.94207	7.90735	7.08324	6.69602	7.68948	6.64907	6.75892	7.24428
57257_at	Vav3	log	Up	4.13204	3.34854	3.93898	4.69483	5.68843	3.65286	4.62915	4.75088	4.08463	3.53291	3.58459	4.86647	4.40841	4.00564	5.00337	5.22211	4.91334	5.70035	5.26254	4.93623	3.86847	5.12436	3.67033	4.58333	4.61693	5.76433	5.86593	5.72258	5.42091	5.23445	4.69541	5.73165	5.58197	5.27945	5.09062	5.37893	4.698	5.59575	7.25911	5.62671
231253_at	9130230L23Rik	log	Up	4.3602	4.59636	4.84634	4.31002	4.7911	5.06401	4.27297	4.00849	5.25455	4.74713	6.70371	5.71836	5.31789	5.52378	4.23078	5.00023	4.71378	5.19147	4.76168	5.24138	6.06646	5.41432	6.46244	5.73119	6.34245	5.35082	4.92555	4.23947	4.87252	4.56075	5.47768	6.27233	5.22712	5.67497	5.85329	5.68652	5.79705	5.6849	6.04076	6.50789
74156_at	Acot12	log	Up	7.76873	8.07597	8.00657	8.13319	8.77906	8.27906	8.44324	8.38278	8.04651	7.55947	8.55694	8.65937	8.49212	8.79934	8.82979	8.78339	8.94714	8.92885	9.12264	8.8777	8.58807	8.74297	8.93747	9.31894	8.81549	9.2403	9.43287	9.34207	9.00701	9.12069	8.8225	9.33509	9.44264	9.71734	9.18594	8.81647	9.32563	9.59609	9.37264	8.988
64454_at	Slc5a4b	log	Up	8.32435	7.80491	6.87749	7.85256	7.74523	7.804	8.47156	7.98435	7.3911	7.63371	7.43563	7.65453	7.46588	7.86496	8.95016	8.85482	8.47282	8.96846	8.73451	8.48849	7.56331	8.92738	7.60924	8.44568	8.11694	9.45971	9.17824	9.30697	8.71005	8.79276	8.35345	9.31111	9.33044	9.28907	9.12089	9.19461	8.74589	8.47205	7.8429	9.23527
72590_at	Ppme1	log	Up	9.11984	8.61508	8.97888	9.09348	9.14562	8.48346	8.95143	9.16078	8.77591	8.7126	8.54377	8.49534	8.66645	9.23145	9.66514	9.85513	9.30723	9.68004	9.74329	9.33516	8.67846	9.6883	8.59668	9.96525	9.83835	10.5674	10.2146	10.218	9.71951	9.97586	9.62181	10.2261	10.1315	10.1421	9.97524	9.79593	9.75887	10.2332	9.27356	10.0603
241612_at	Slc5a12	log	Up	8.26194	7.63191	7.50025	8.0884	8.7271	8.22852	9.35374	8.78323	6.35333	5.94014	7.53745	8.07766	7.99353	7.96538	9.51401	8.40526	8.42922	8.80424	9.01591	8.9368	7.84567	8.30189	8.87347	8.99391	8.50961	8.68361	9.3348	9.49497	8.9337	8.62092	9.09966	9.01932	8.61876	9.42588	8.7686	9.19556	9.00679	8.72185	8.69679	8.63384
234669_at	Ces2b	log	Up	7.82608	7.81067	8.0763	8.27829	8.88229	7.69321	8.27209	8.24256	7.84855	8.19146	8.32877	8.4479	9.10049	9.20253	8.92576	8.46323	8.53624	8.38098	8.39875	8.2571	8.68572	8.91809	8.78539	9.69152	9.28358	9.1603	9.16032	9.5711	9.54638	9.05737	8.16486	9.4904	9.27761	9.8469	9.42805	9.09114	8.77616	9.38131	8.0196	8.97189
14858_at	Gsta2	log	Up	7.49098	6.65187	7.26992	7.62213	7.56073	6.57612	8.17468	7.84075	7.43118	7.50691	6.67072	7.22798	7.33404	8.32111	8.39263	7.59137	7.56179	8.25123	7.59421	7.47495	8.29095	7.88493	8.1256	8.64922	7.78868	8.40936	8.72608	8.74428	9.05948	8.32368	6.54463	8.46786	8.60923	9.18089	7.97097	8.4102	7.76195	8.62477	8.66174	8.36765
109857_at	Cbr3	log	Up	5.13045	4.7581	4.81697	5.45157	6.09048	4.7263	4.67172	5.36113	4.92327	5.04466	5.72488	5.24868	5.28644	6.34744	5.31238	5.61153	5.56139	6.06554	5.11061	4.92958	6.43782	5.87351	5.43825	6.75985	6.04195	5.23833	5.58626	5.50234	6.09332	5.06401	4.42614	6.03574	5.1627	6.83027	6.26234	5.54345	5.64351	6.41855	7.35089	6.3666
14261_at	Fmo1	log	Up	5.02301	5.33406	5.1823	5.16719	5.07766	4.68943	5.69826	5.37332	5.75157	5.16482	5.6464	5.08259	5.58736	5.79587	5.61807	5.52338	5.82731	5.58375	5.67258	5.40607	6.37224	5.56268	6.37073	6.27927	5.9356	5.82501	6.12701	6.00881	5.84359	5.46947	5.32061	5.73306	6.02809	6.0809	5.5954	6.06939	6.22828	6.50762	6.62496	6.24895
67622_at	Mxra7	log	Up	6.57918	6.27546	5.93288	6.29898	6.59023	5.34841	5.46771	6.28481	6.11264	6.41704	6.35815	6.45005	6.4408	5.93879	6.57873	6.48603	6.97192	4.86751	5.81884	6.57066	6.61646	6.86694	7.05302	7.0477	7.25139	6.80808	6.60048	6.87954	7.19343	7.00808	6.94837	6.31141	7.01714	6.62433	7.03909	6.96353	5.75162	7.13773	7.98376	6.71835
12351_at	Car4	log	Up	9.54073	10.0221	9.39215	9.89421	9.80268	9.86883	9.36624	9.77959	8.93308	9.64972	9.66575	10.1768	9.98477	9.72638	10.2991	10.1702	9.7942	9.34819	10.1753	10.9322	9.79189	10.136	10.3298	10.3916	10.5563	9.95383	10.2501	10.2533	10.6546	10.757	10.4536	10.7631	10.4221	10.8408	10.7063	10.1791	10.2833	10.1814	10.1654	10.3752
434423_at	Dppa5a	log	Up	4.62062	4.25659	4.27382	4.57702	2.1633	4.77674	3.98415	3.51159	3.27408	3.70225	4.80198	4.8027	4.36168	4.44584	4.36164	4.51274	4.51085	4.36156	5.05022	4.36165	4.51426	4.67272	4.26117	4.43897	4.93732	4.78553	5.21722	4.80372	4.29892	4.76921	4.25077	5.14659	5.06234	5.19841	4.1487	4.82008	4.31996	4.88471	4.92391	4.21304
69852_at	Tcf23	log	Up	4.59237	3.929	4.14389	3.66655	5.11102	4.04516	4.25749	4.29723	4.56603	4.18638	4.95509	5.31811	4.42958	4.74577	4.36667	4.16605	4.30037	4.2579	4.39547	4.49933	5.16656	5.02849	5.14323	5.61215	5.51458	4.7183	4.80124	4.60794	5.06936	4.59242	5.26505	4.70626	4.39643	5.60017	4.59215	4.93165	4.47258	4.79247	5.91366	5.22464
16776_at	Lama5	log	Up	6.93959	6.68999	6.39788	7.02466	7.23319	7.18595	6.56457	6.08641	6.71964	6.95219	6.3903	7.5399	7.20927	6.95813	7.55447	7.56596	6.56832	7.14453	6.53971	7.63161	6.43529	7.798	6.71505	7.27007	7.71155	7.34112	7.70133	6.81783	7.99451	7.75657	8.03806	8.25775	8.37009	7.38317	7.72118	7.25673	6.99554	7.22316	7.19325	7.01417
22174_at	Tyro3	log	Up	5.43758	5.54998	4.88441	5.33664	5.39019	4.63562	5.18875	4.27632	5.19436	5.3558	4.98347	5.06799	5.20746	5.50842	6.20245	5.76689	5.33441	5.23848	5.65812	5.86135	5.437	5.74104	5.98118	6.17656	6.07662	5.216	5.60719	6.2201	6.11132	5.98793	5.95179	6.49919	6.22925	5.9235	6.05291	5.86646	5.54701	6.20503	4.60421	5.14982
19660_at	Rbp2	log	Up	13.5637	13.3354	13.6194	13.9938	14.4517	14.1687	13.325	13.5307	13.4713	13.8456	13.9161	14.6221	13.6884	13.913	14.3907	14.3499	13.7652	14.0204	14.0081	14.4232	13.6798	14.5332	14.0955	14.0742	14.5295	14.2063	14.0752	13.9988	14.5522	14.4765	14.8299	14.7954	14.7949	14.2427	14.7241	14.33	14.2418	14.3115	14.381	14.3671
15982_at	Ifrd1	log	Up	10.1091	9.6523	9.96061	10.3562	10.4241	9.96168	10.411	10.7421	9.98258	9.25484	10.4791	10.3604	10.1821	10.4943	10.5507	10.3947	10.548	10.566	10.6666	10.7966	10.4569	10.2994	10.64	11.0985	10.495	10.7525	10.6928	10.4946	10.7213	10.3513	10.6104	11.0875	10.6786	11.4655	10.5647	10.6231	10.8793	10.9362	11.0383	10.5635
54608_at	Abhd2	log	Up	7.5129	7.33882	7.61434	7.65583	8.04268	8.19932	7.82688	8.14556	7.21839	6.92588	8.18284	8.32431	7.7259	8.13267	8.06858	8.16063	8.11713	8.08484	8.50183	8.51091	7.61818	8.16614	7.90469	8.72967	8.1615	8.48825	8.51274	8.40038	8.34188	8.47869	8.57861	8.68541	8.92039	9.27556	7.89276	7.85268	8.7603	8.56943	6.85552	8.32772
236900_at	Pdk3	log	Up	6.55151	6.97772	6.37153	6.55536	6.82331	6.87539	6.85153	6.71586	6.5825	6.53579	6.62161	6.85241	7.02491	6.90935	6.95574	6.96706	6.94969	6.90375	7.0508	7.36749	6.85966	7.27141	6.98558	7.19045	7.03165	7.22372	7.35118	7.22838	7.38414	7.50718	6.95171	7.67717	7.62632	7.42198	7.47322	7.17756	7.42853	7.18061	7.70217	7.32442
268527_at	Greb1	log	Up	5.71032	5.86935	6.05487	5.99914	5.87616	5.81994	6.66905	5.94389	6.4705	6.05543	5.80976	5.76711	5.97954	6.27204	6.44479	6.85608	6.66826	6.80134	6.66514	6.36827	6.28034	6.53326	6.42052	6.70806	6.70798	6.65835	6.31708	6.82324	6.24656	6.24732	7.17719	6.79645	7.21692	7.15754	6.3897	6.91241	6.53166	7.55487	5.38944	6.64136
668212_at	Efr3b	log	Up	6.71599	6.67835	6.89609	7.43024	7.48601	7.55431	7.65596	7.14549	6.32136	6.60179	6.69579	7.40238	6.98555	7.18884	7.86623	8.23894	7.15242	7.31459	7.61041	7.92582	6.85786	7.33871	7.35249	8.05601	7.63295	7.4459	7.88173	7.56803	8.01703	8.02575	7.85776	8.01053	7.95663	8.0494	7.84624	7.6983	7.88646	8.00109	6.77288	7.27108
19038_at	Ppic	log	Up	6.99557	7.04659	7.29487	7.175	6.99267	6.07113	7.2387	7.54043	7.23556	6.76367	7.05924	7.06214	7.32747	7.62504	7.22547	7.33739	7.46916	7.41658	7.46612	7.06689	7.62332	7.26984	7.5868	8.01518	7.85227	8.00278	7.28284	7.76482	7.17157	7.10528	7.50847	7.70197	7.72991	8.01332	7.55784	6.96583	7.65614	8.04619	7.99861	7.72728
100929_at	Tyw1	log	Up	5.94865	6.68062	6.40206	7.04125	6.76963	7.23523	6.52579	6.61914	6.99783	7.12701	6.90655	6.92456	6.91946	7.13231	7.19403	7.49985	7.22198	7.34801	6.93598	7.02561	7.18422	7.4811	6.93678	7.53651	7.25581	6.66889	7.12805	7.05319	7.5087	7.51851	7.5369	7.85456	7.77682	7.49604	7.7755	7.2126	7.37263	7.3714	6.46657	7.39363
67468_at	Mmd	log	Up	8.45707	8.51299	8.33003	8.58065	9.03537	8.62706	8.40143	8.51434	8.22217	8.21241	9.14406	9.11413	8.48935	8.27549	8.77748	8.68492	8.8191	8.62312	8.77416	8.59142	8.84685	8.80197	8.86697	9.13867	9.08592	9.0203	9.05031	9.2148	8.83498	8.90007	8.99769	8.88544	9.12605	9.34827	8.78951	8.7977	9.13826	9.28525	9.73997	9.29279
27384_at	Akr1c13	log	Up	11.3856	10.9853	10.9078	11.2967	11.6961	10.9293	11.7724	11.6029	11.0937	10.862	11.3599	11.5403	11.3789	11.4176	11.8452	11.6354	11.5185	11.9495	11.7219	11.6979	11.3422	11.6744	11.219	11.8017	11.2658	11.9308	12.0388	12.2901	11.9888	11.7319	11.4928	11.8984	12.0607	12.122	11.6162	11.9031	11.968	11.9847	12.3951	11.8616
27400_at	Hsd17b6	log	Up	10.2214	10.2454	10.526	10.1636	10.0915	10.1788	10.2071	10.2231	10.4156	10.6424	10.5366	10.4573	10.752	11.0621	10.2712	10.7678	10.6365	10.3093	10.4538	10.3315	10.9342	10.893	11.0983	11.0914	11.1137	10.7017	10.6414	10.5494	10.735	10.7366	10.9416	10.9381	10.8857	10.8321	11.0224	10.9104	10.9393	10.7656	10.8819	11.0037
15488_at	Hsd17b4	log	Up	11.2004	11.1778	11.1073	11.1365	11.3774	11.1937	11.1815	11.1293	11.2168	11.0919	11.3932	11.4492	11.1292	11.4558	11.5208	11.5924	11.4835	11.5234	11.51	11.3596	11.4513	11.6339	11.4079	11.7408	11.5221	11.8134	11.7696	11.7642	11.5037	11.6474	11.5847	11.9528	11.936	11.985	11.8891	11.8176	11.7318	11.9307	11.5367	12.0129
20361_at	Sema7a	log	Up	7.7882	7.57566	7.87858	8.08284	7.68532	7.55927	8.16734	8.23782	7.94986	7.06715	8.05617	7.5823	8.11052	8.25728	8.37382	8.40156	8.26997	8.46901	8.70447	8.37601	8.4624	8.36432	8.07898	8.36549	8.34495	8.73198	8.8347	8.76407	8.40358	8.11526	8.1951	8.73917	8.82968	8.82691	8.35602	7.91693	8.71478	8.6601	7.3539	8.46657
56221_at	Ccl24	log	Up	4.71608	4.75131	4.5371	4.73851	4.52248	4.65718	4.50501	4.19361	4.60748	4.68283	4.902	4.78232	4.722	5.29262	4.82131	4.90407	5.41313	5.09183	5.21968	4.99759	4.97646	4.76231	5.01256	5.37612	5.81169	5.54106	4.97075	5.02117	4.93709	4.87604	4.66625	5.08259	5.28646	6.27905	4.72563	4.55872	5.08675	6.20179	5.50431	4.92037
12274_at	C6	log	Up	3.7754	3.90989	4.19755	3.94017	3.99943	3.54316	3.55803	3.99397	3.81732	4.14323	4.19886	4.57353	3.98512	4.54746	4.05043	4.7137	4.45689	4.41411	4.1556	4.04865	4.12894	4.13731	4.2609	4.08624	4.37836	4.78504	4.43936	4.27749	4.35767	4.27581	4.6001	4.26812	5.50487	5.0986	4.1138	3.92089	4.8593	4.59577	3.72826	4.96263
27219_at	Sgk2	log	Up	7.48494	7.72855	8.2542	7.97704	7.67686	8.26092	8.33121	8.07528	8.09382	7.94535	8.19266	8.13327	8.30911	8.88181	8.16042	8.66005	7.99172	8.55308	8.28539	8.38655	8.20321	8.32494	8.44115	8.69075	8.4703	8.32313	8.4526	8.36853	8.49554	8.3273	8.11844	8.97971	8.71378	8.75036	8.87453	8.80738	8.87234	8.28168	8.37822	8.68975
14865_at	Gstm4	log	Up	7.0673	7.01039	6.772	6.95691	6.79853	6.35075	6.82616	6.72915	6.91269	7.08793	6.85005	6.8273	7.18969	7.71506	7.23636	7.15203	7.02602	7.30039	6.981	6.93975	7.34506	7.3509	7.26595	7.7742	7.50887	7.67095	7.25078	7.03176	7.47325	7.23485	6.83105	7.82976	7.34317	7.64674	7.86472	7.44823	7.11018	7.32726	7.09217	7.92357
211347_at	Pank3	log	Up	10.5633	10.4613	10.5433	10.6453	10.8999	10.7114	10.9959	10.7233	10.4974	10.1101	11.064	11.1364	10.6705	10.8082	10.9566	10.9423	10.9753	10.84	11.062	10.8128	10.7902	10.924	10.8044	11.1775	10.5914	11.157	11.158	11.3043	11.084	11.1238	11.0176	11.3356	11.0882	11.3959	10.9145	11.1463	11.4691	11.32	11.712	11.2823
76974_at	1190003J15Rik	log	Up	8.30997	7.9311	8.13216	8.38005	8.38625	7.75166	8.6453	8.47261	8.22378	8.06135	8.36692	8.25165	8.32041	8.22608	8.54529	8.31579	8.52663	8.60493	8.47476	8.4114	8.59466	8.48452	8.81605	8.80389	8.44464	8.80619	8.82353	8.84922	8.79789	8.55051	8.28225	8.88697	8.66651	9.07918	8.67297	8.83997	8.47845	9.03076	9.54706	8.70389
109731_at	Maob	log	Up	10.8149	10.5889	10.2734	10.4418	10.632	10.1264	11.0752	10.7165	10.2193	10.099	10.3285	10.2257	10.599	10.6146	11.2315	10.7799	11.1031	10.9978	11.235	10.9932	10.2498	10.9	10.4516	10.9124	10.6566	11.3743	11.543	11.4844	11.0639	11.0045	10.7859	11.2838	11.2549	11.4629	11.1271	11.0236	11.2183	11.189	10.4546	11.3485
17123_at	Madcam1	log	Up	4.35426	4.22644	4.58956	4.34365	4.4439	4.74552	3.76857	4.36364	4.17148	3.79027	4.94894	5.14852	4.07742	4.74775	4.56793	4.92883	4.48626	4.37261	5.02653	4.54906	4.27687	4.88285	5.14133	4.334	5.12147	4.97497	4.78618	4.83853	4.39416	5.2021	4.89978	5.00077	5.37653	4.67589	4.95498	4.56866	5.19262	5.0851	4.11867	4.85876
67473_at	Slc47a1	log	Up	9.23873	8.92699	8.97018	9.42444	9.76822	9.62214	9.84104	9.43074	8.62374	8.82123	8.75742	9.62766	8.99551	9.25341	10.2805	10.0788	9.45634	9.76932	9.9797	10.1481	8.77409	9.55138	9.00709	9.80634	9.46922	9.73893	10.0339	10.0059	9.84663	9.77361	10.1558	10.0371	10.1228	10.056	9.72887	9.8615	9.94425	9.97563	9.70647	9.62993
74617_at	Scpep1	log	Up	8.85878	8.95182	8.87825	8.88551	8.9959	8.75322	8.05823	8.87033	8.88832	8.85666	8.98321	9.01904	9.12677	8.95878	9.22304	9.21619	9.09455	8.94265	8.89532	9.14829	9.00978	9.38751	9.25197	9.11254	9.46536	9.1075	9.12766	9.19009	9.12899	9.02204	9.33458	9.6188	9.61954	9.25226	9.58854	9.23044	9.32718	9.44235	9.12222	9.5773
13897_at	Ces1e	log	Up	8.15143	7.71429	7.51807	7.89127	8.26599	7.53196	8.5079	7.93068	7.83568	8.05484	7.47228	7.89271	7.99136	7.79384	8.74062	8.54753	8.25038	8.57342	8.2424	8.55522	7.73356	8.66499	7.34589	8.3555	7.77389	8.65135	8.71915	8.94491	8.63784	8.55106	8.12652	8.84312	8.56398	8.69198	8.88327	8.97284	7.86823	8.34153	8.64013	8.49728
18858_at	Pmp22	log	Up	11.6839	11.4659	10.9986	11.7509	11.7712	11.714	11.8494	11.6252	11.0007	10.8231	11.6362	11.358	11.3087	11.6198	12.1031	11.8916	11.8737	11.7775	12.1902	11.9187	11.4109	11.4873	11.3017	12.0145	12.0396	12.172	12.3357	12.2485	12.1093	12.1392	11.7028	12.414	12.5151	12.8231	12.011	11.9367	12.2267	12.0252	10.9098	11.9191
18104_at	Nqo1	log	Up	8.75887	8.82907	8.64393	8.94177	8.94962	8.44343	8.532	9.05163	8.66596	9.08056	8.22782	8.87489	9.199	9.46723	9.34105	9.41535	8.94979	9.26155	8.97197	9.28471	9.03068	9.10514	8.53796	9.51693	9.07575	9.03996	9.57653	9.50241	9.84179	9.24231	8.59692	9.68299	9.12643	9.66963	9.57869	9.48306	9.19715	9.3405	9.62475	9.3436
320292_at	Rasgef1b	log	Up	6.93878	6.71372	7.19927	7.61469	7.83895	7.2046	7.07626	7.4787	6.87829	6.60674	7.40507	7.53021	7.67351	7.47345	8.08205	7.60796	7.64765	7.66498	7.80869	7.94376	7.16119	7.32249	7.26005	8.06655	7.56939	7.6904	8.08853	7.95645	8.04508	7.82487	7.47577	7.9889	7.97264	8.19994	7.54035	7.39771	8.05395	7.70202	7.69434	7.33775
13101_at	Cyp2d10	log	Up	4.26873	3.60748	4.06866	4.15564	4.22078	3.93093	4.15263	3.97112	3.84823	4.03007	4.46859	4.1785	4.05125	4.0746	4.58122	4.09878	5.00246	4.34143	4.40539	3.72911	4.22277	4.46241	3.816	4.27018	4.15484	5.42695	4.22013	5.05156	4.27468	4.74138	4.56232	4.31673	4.61452	4.48113	4.51622	4.22472	4.81168	4.67201	4.67505	5.025
72397_at	Rbm12b	log	Up	4.67423	4.72546	3.3404	4.55161	4.95484	4.88086	4.45489	5.12581	4.43227	5.34013	5.30263	5.39921	4.85511	4.61578	5.14122	4.48652	4.79242	4.55674	4.55696	5.14868	5.01717	5.19494	4.9646	4.98956	5.63396	5.23003	4.95376	4.88949	5.66228	5.68026	5.38447	5.14224	4.49057	5.16004	5.49642	5.787	4.4631	5.19301	4.66233	5.70761
27260_at	Plek2	log	Up	8.34653	8.05242	8.01892	8.38169	9.06742	8.41785	8.93763	8.64791	8.20297	7.87346	9.2068	8.9439	8.15045	8.43685	8.95135	8.52741	8.66313	8.52779	8.6842	8.78249	8.5944	8.52577	8.4769	9.13052	8.71254	8.66351	8.82239	8.95663	8.97691	9.0748	8.82524	8.8758	9.02642	9.50344	8.57087	8.60846	9.16359	9.14432	9.37415	8.64319
108052_at	Slc14a1	log	Up	4.2898	4.06672	3.66856	4.0948	4.25778	3.91594	3.50669	4.31235	4.01211	3.66259	4.55234	3.42817	4.59269	4.12928	4.10095	4.68787	4.64459	4.59831	3.88217	4.51618	4.48483	3.97442	4.76638	5.0251	5.33139	4.91615	4.5664	4.33839	4.14054	4.23372	4.07105	4.81478	4.03061	4.93159	4.22543	4.01765	4.04903	5.38061	5.09236	4.23046
12499_at	Entpd5	log	Up	10.1205	10.0619	9.97752	10.3827	10.791	10.3596	10.4225	10.2317	9.97354	10.0843	9.94552	10.5283	10.6137	10.6864	10.9328	10.9893	10.4861	10.9035	10.5257	10.6732	10.2391	10.6676	10.2981	10.8362	10.5343	10.6001	10.8733	11.1652	10.9975	10.7246	10.4553	11.0438	11.0173	10.9321	11.008	11.0305	10.6651	10.8851	10.0072	10.787
109218_at	Tmem139	log	Up	9.2617	9.04036	9.28177	9.27181	9.55888	9.41755	9.35288	9.43282	9.27023	9.18441	9.77402	9.60328	9.27367	9.43328	9.36124	9.59137	9.7061	9.53604	9.4665	9.37534	9.65997	9.72181	9.67098	9.95131	9.68491	9.87909	9.74995	9.79306	9.60646	9.34841	9.5803	9.7284	9.71501	9.77788	9.74298	9.58149	9.75046	9.92436	10.611	9.92106
69809_at	1810046K07Rik	log	Up	6.38233	5.75048	6.14645	5.97654	6.27522	5.81039	6.49519	6.19117	6.05089	5.83604	6.04052	6.2557	6.08862	6.48694	6.61785	6.40612	6.39073	6.5453	6.92177	6.2911	6.07449	6.26187	6.19213	6.30492	6.19873	6.80962	6.77923	6.87164	6.34962	6.08154	6.28511	6.85445	6.73635	6.79743	6.70856	6.55282	6.75205	6.45778	6.53079	7.02897
52585_at	Dhrs1	log	Up	12.7586	12.6408	12.6754	12.8193	13.0086	12.9404	12.8463	12.6349	12.7491	12.7897	12.888	13.0881	12.9033	13.0075	13.1776	13.1337	13.0385	13.1001	12.9053	12.9157	12.8933	13.3108	12.9823	13.0906	13.0829	13.0875	13.0594	13.2076	13.1827	13.2624	13.3568	13.4537	13.3059	13.2194	13.4776	13.4732	13.1437	13.3271	13.1973	13.3286
16000_at	Igf1	log	Up	4.91817	5.01149	5.29325	4.92986	5.07358	3.99566	4.68272	4.86871	5.31234	3.99163	4.32669	4.72856	4.93726	5.0043	4.99723	5.35545	5.18579	5.33505	5.09797	4.9515	5.29337	5.08896	5.08307	5.50991	5.29973	5.51127	5.41208	4.86114	4.91957	5.56296	5.04653	4.91716	5.6099	5.59252	5.12732	4.43377	5.51806	5.66988	5.10652	5.86323
77675_at	5033406O09Rik	log	Up	5.23298	5.06609	5.28758	5.41917	6.05543	5.38937	5.19689	5.26497	5.16484	5.5729	5.7654	6.09274	5.33429	5.29906	5.53158	5.30839	5.47979	5.50949	5.14285	5.61773	6.07922	5.57201	5.83047	6.21372	5.85669	5.55665	5.55153	5.84483	5.59277	5.36315	5.7028	5.66547	5.96054	5.97831	5.80056	5.92165	5.59421	5.77935	6.75632	5.47076
209760_at	Tmc7	log	Up	7.17568	6.84757	7.12722	6.96814	7.13314	7.48758	8.01977	7.77882	6.68737	6.22879	7.4956	6.83403	6.52062	7.34973	7.68671	7.82682	7.61416	7.0902	8.01886	7.44219	7.10008	7.54438	7.37062	7.94152	7.4197	7.92193	7.69411	7.71159	7.57457	7.29455	7.99272	7.19476	7.93046	8.19874	7.28441	7.32127	8.07867	7.87848	6.96632	7.59252
26363_at	Btd	log	Up	6.66446	6.65693	6.29303	6.81443	6.87088	6.87582	7.03799	6.79144	6.57934	7.00542	6.43672	6.74224	7.0032	6.92472	7.38445	7.44702	6.87727	7.29632	7.38294	7.26712	6.60555	7.09315	6.48208	6.92483	6.90661	7.06178	7.05411	7.13354	7.57087	7.37398	7.22902	7.65142	7.56867	6.94701	7.56315	7.70518	7.18726	6.78153	7.33558	7.34657
18984_at	Por	log	Up	10.3806	10.4668	10.7145	10.895	11.1453	11.039	10.5368	10.7355	10.4512	10.1239	11.0032	11.2339	10.7941	11.0251	11.0875	11.321	10.9463	11.1719	11.1959	11.2751	10.673	10.9545	10.6092	11.2756	10.9186	11.1994	11.247	11.1837	11.3558	11.2299	11.176	11.4104	11.5634	11.6416	11.0374	10.9533	11.4723	11.4084	9.96255	11.1973
80981_at	Arl4d	log	Up	6.8636	6.54295	6.39379	6.50012	6.54593	6.58684	7.1311	6.64454	5.85765	6.9745	6.25564	6.80089	7.11303	7.16976	7.08448	6.98129	6.53683	7.03265	7.13437	6.90365	6.59712	7.1103	6.50555	6.88404	6.71712	7.46888	7.2298	7.5172	7.06099	6.9809	7.13655	7.44711	7.18352	7.36428	6.9172	7.29625	7.09363	7.03877	6.52666	7.01922
14528_at	Gch1	log	Up	9.26703	9.30227	9.48545	9.46178	9.38032	9.52646	9.16674	9.32683	9.7367	9.37402	10.106	9.81448	9.52923	9.81958	9.35499	9.58876	9.54917	9.40813	9.61302	9.5278	9.90098	9.885	9.68949	9.91128	9.91363	9.73373	9.66718	9.3515	9.81178	9.77064	9.69783	9.76811	10.0704	10.1379	9.91772	9.46011	10.0392	9.71662	10.4168	9.8059
76263_at	Gstk1	log	Up	11.1423	10.9695	10.8653	11.1215	11.1924	10.9389	11.1469	11.1156	11.0307	11.095	11.1811	11.2186	11.0079	11.5036	11.3989	11.5911	11.3755	11.4482	11.42	11.2251	11.2461	11.5443	11.1183	11.8042	11.6052	11.6421	11.5796	11.6076	11.5027	11.5621	11.3183	11.6369	11.731	11.5645	11.587	11.4077	11.3188	11.5594	11.326	11.679
69787_at	Anxa13	log	Up	12.8097	12.7309	12.7169	12.7781	12.9288	12.6492	12.8554	12.6861	12.8429	12.7828	13.2766	12.8467	12.8552	12.9408	13.1205	12.9678	12.9667	12.9123	13.0185	12.8691	13.1189	13.1813	13.0759	13.075	13.108	13.1806	13.0592	13.1085	13.1349	12.9522	13.1256	13.1279	13.0932	13.3359	13.2406	13.2795	13.2664	13.322	13.6238	13.2727
68644_at	Abhd14a	log	Up	6.3106	6.52038	6.63454	6.26898	5.89048	6.47817	5.91108	6.42377	6.72516	6.53724	7.02027	6.87453	6.4404	6.60858	5.98049	6.45678	6.61926	6.83284	6.69863	6.73113	6.62873	6.7748	6.78118	6.64807	6.94772	7.0047	6.76347	6.52196	6.42018	6.94075	6.72654	6.95539	6.509	6.64598	6.79233	6.79815	6.99866	7.0778	7.12054	6.87926
19016_at	Pparg	log	Up	7.94374	7.67165	8.09816	8.08758	7.94091	7.75589	8.25972	8.18338	8.13127	7.99779	7.87988	8.12708	8.25003	8.76816	8.33637	8.61485	8.31328	8.6421	8.45488	8.32566	7.69873	8.70673	7.36705	8.35174	8.12211	8.64058	8.37819	8.6352	8.38556	8.3601	7.88371	8.31313	8.76831	8.58712	8.89393	8.82271	8.46388	8.2932	8.98881	8.50214
210105_at	Zfp719	log	Up	6.34573	5.72976	5.48926	6.45795	6.61723	6.34554	6.85664	6.70015	6.1176	6.06038	6.30447	6.20115	6.72299	6.30726	6.55585	6.24884	6.79267	6.60818	6.21142	6.07154	6.67729	6.5746	6.744	6.50385	6.76651	6.43644	6.49605	6.81455	6.96977	6.46867	6.42647	6.63258	6.54252	6.64002	6.7721	6.62055	6.43347	6.56119	7.87267	6.72093
12163_at	Bmp8a	log	Up	7.71677	7.37696	7.68678	7.74289	8.28342	7.89967	8.2322	7.83077	7.7329	7.17053	8.22703	8.28391	7.70431	7.70133	7.98756	7.75278	7.79739	8.15093	7.69042	7.87026	8.13398	7.92467	7.8282	8.45544	8.10528	8.24652	8.18211	8.22256	8.47116	8.13945	8.12526	8.33681	8.55751	8.56491	8.18702	8.40734	8.6068	8.17085	7.11061	8.01727
13733_at	Emr1	log	Up	5.97708	5.49974	5.46307	5.58091	5.91678	4.97358	5.09817	5.7531	5.72206	5.39169	5.897	5.37894	6.10679	5.52735	6.4066	6.04742	5.77671	5.74491	5.80105	5.22786	5.66445	5.61408	6.18315	5.88924	5.52942	6.11509	6.49221	6.4288	6.1092	5.66144	5.31704	5.88551	6.67683	6.04714	5.92845	5.47811	5.94507	6.43219	6.07359	6.09131
14867_at	Gstm6	log	Up	9.25938	8.87805	9.07499	9.32306	9.23363	9.0791	9.29795	9.31403	9.2162	9.18734	9.08919	9.62189	9.10656	9.72725	9.62853	9.82065	9.48405	9.62512	9.55267	9.40107	9.25243	9.55135	9.34948	9.70886	9.4272	9.78762	9.76128	9.80613	9.50194	9.53489	9.34471	9.86325	9.63477	9.97306	9.7129	9.62222	9.55582	9.56368	9.57379	9.81643
98267_at	Stk17b	log	Up	9.97907	9.88366	9.93823	9.94422	10.4351	10.0117	10.391	10.2981	9.50149	9.37836	10.3119	10.3398	10.1383	10.1901	10.191	10.1332	10.3298	10.2455	10.4433	10.45	9.75821	10.2392	10.2948	10.8492	10.4591	10.6508	10.4346	10.3451	10.3489	10.4711	10.1115	10.3056	10.1647	10.6239	10.4405	10.6095	10.4237	10.403	11.0863	10.2419
108958_at	Fam73b	log	Up	9.13004	9.04897	9.35585	9.00861	8.86949	8.98255	9.22442	9.29153	9.00764	8.99797	9.13504	9.01304	9.18786	9.52541	9.15002	9.6488	9.4278	9.40012	9.51682	9.18892	9.37838	9.17228	9.48602	9.2963	9.51602	9.27466	9.4852	9.75976	9.46474	9.33734	9.31498	9.58785	9.62556	9.67903	9.54173	9.58976	9.73581	9.67163	9.21583	9.73907
13615_at	Edn2	log	Up	5.55724	5.65634	5.42865	5.70278	5.21514	5.49835	5.77918	5.92044	5.88335	6.08071	6.08737	5.64126	5.85194	5.60316	5.57029	6.06062	6.91106	5.45199	5.92408	5.68991	5.8269	6.25262	5.65219	5.70925	5.62346	6.46419	5.81879	6.41642	6.2628	6.36259	6.54447	5.95099	6.20363	5.85871	5.89773	6.33967	6.34826	5.6277	6.3017	6.20545
383103_at	Fam18a	log	Up	3.94422	3.79899	3.27194	4.00843	3.91453	4.3347	3.89365	3.93575	3.51264	3.67023	3.83744	4.28594	4.11773	3.68783	3.89052	3.98458	4.34321	4.46274	4.07003	3.75775	4.30852	3.41957	4.12735	4.18745	4.1308	4.36064	4.6703	3.92836	4.41927	3.68895	4.00172	4.27285	4.1357	4.74135	4.42985	4.42181	4.08978	4.34851	4.19662	4.34003
66641_at	Sike1	log	Up	6.05855	6.00135	6.17984	5.90655	6.0828	5.62509	5.98205	6.03529	5.9243	5.84818	6.3086	5.97173	6.18928	6.16336	6.37475	6.01436	6.43253	6.07146	6.52321	6.24336	6.17402	6.13464	6.39141	6.2021	6.02684	6.46996	6.43982	6.19078	6.26684	6.14393	6.38991	6.29307	6.54704	6.37716	6.50094	6.24164	6.45649	6.60294	6.54667	6.48081
320024_at	Nceh1	log	Up	6.97875	7.08076	6.96841	7.06901	7.0082	7.04729	6.96712	6.54121	6.92165	7.3003	6.93227	7.36276	7.38462	7.17999	7.19768	7.2491	6.97005	7.15967	7.0307	6.98963	7.5529	7.19091	7.30144	7.53387	7.61617	7.27911	7.16834	7.25419	7.15667	7.19717	7.26455	7.59748	7.27979	7.65354	7.52386	7.40045	7.31163	7.49877	7.2726	7.42106
240638_at	Slc16a12	log	Up	4.51978	4.6456	4.50433	5.02872	5.0092	4.22745	3.99326	4.73888	4.77812	4.29911	4.37233	4.77888	5.24533	4.80713	4.8808	4.40186	4.60351	4.96084	4.57525	4.695	5.09099	5.2286	4.55155	4.84631	4.60501	4.6013	4.78337	4.99743	5.34941	5.41817	4.46238	4.68611	4.86794	4.97403	5.31614	5.06769	4.66715	5.05659	5.62064	5.12549
16716_at	Ky	log	Up	4.12785	3.7453	4.07442	4.21344	3.68527	3.69344	3.96437	4.13813	4.25795	4.13334	4.0135	3.96403	4.23752	4.40011	4.34285	4.26238	4.62566	4.63702	4.337	4.37847	4.42126	4.12126	4.19113	4.09398	4.22202	4.39333	4.85976	4.50945	3.7843	4.33991	4.60245	4.62582	4.48259	4.50862	4.69032	4.32074	4.41166	4.52515	3.98114	4.62219
14311_at	Cidec	log	Up	9.32314	9.17508	9.49902	9.55483	9.90431	9.96795	9.45388	9.60277	9.10791	9.0627	9.81966	10.2429	9.42217	9.72908	9.78378	9.7815	9.61873	9.63835	9.88823	9.90921	9.6459	9.5347	9.75724	10.0943	9.92822	9.78333	9.6898	9.80674	9.87377	9.97445	10.1111	10.0905	9.85858	10.3259	9.97761	9.65552	10.0452	10.0857	9.25681	9.73769
329384_at	Ptrh1	log	Up	7.17239	7.08022	7.45105	7.12586	7.02954	7.24151	7.00072	7.46851	7.42418	6.98015	7.66548	7.29269	7.46663	7.88765	7.21045	7.32198	7.43283	7.4436	7.66302	7.3907	7.62027	7.50519	7.31963	7.62535	7.64913	7.67465	7.76114	7.3622	7.43273	7.26874	6.99795	7.8875	7.70399	7.98421	7.32191	7.26633	8.06204	7.18579	8.31864	7.70931
434234_at	2610020H08Rik	log	Up	4.16929	3.83746	3.18735	3.46483	3.9401	3.13472	3.76113	3.6909	3.95453	4.00588	3.81479	4.36918	3.94466	4.21097	3.88027	3.84197	4.31578	3.75889	4.44698	4.14705	4.18832	4.15973	4.54782	4.06286	3.70366	4.4296	4.43721	4.19928	4.16108	4.03021	4.82466	3.85755	3.76758	3.82823	4.17305	3.87137	3.96621	3.79454	4.97588	4.05988
66071_at	Ethe1	log	Up	8.41546	8.14446	8.30984	8.28694	8.22421	8.08473	8.1447	8.18046	8.27797	8.36345	8.10628	8.57412	8.3553	8.48323	8.76303	8.85973	8.45182	8.32278	8.51201	8.56385	8.23123	8.51202	8.15029	8.89407	8.79383	8.6503	8.56638	8.69721	8.77285	8.64828	8.43115	8.8871	8.88014	8.81591	8.77387	8.56643	8.48417	8.70288	8.42608	8.72517
19725_at	Rfx2	log	Up	3.99875	4.17875	4.1136	4.12984	4.31796	3.9178	4.51762	4.74469	4.23387	3.9466	4.41697	4.19783	4.29009	4.45218	4.08634	4.31191	4.69912	4.72785	4.47815	4.46851	4.425	4.20422	4.3988	4.51414	4.22736	4.84651	4.99342	5.03663	4.52376	4.53701	4.598	4.70029	4.32601	4.80208	3.51568	4.31874	4.82026	5.25611	5.06627	4.80089
54631_at	Nphs1	log	Up	3.42438	3.95958	4.58201	3.78782	3.45147	3.87272	3.39527	3.32835	3.62913	3.8043	3.84132	3.95784	3.90781	3.72048	4.28153	3.92363	3.60554	3.84514	3.98569	4.00319	3.93857	3.86992	3.87381	4.07563	4.10245	4.20436	3.80732	3.83766	4.20992	4.32702	3.98147	3.89828	4.08797	3.89447	4.22108	4.34509	4.61991	4.28159	4.29777	3.87915
100038755_at	Gm9917	log	Up	4.47396	4.62429	4.5679	4.34501	4.11954	4.60351	4.71209	4.66012	4.64162	4.60031	5.10367	4.81971	4.7336	5.03275	4.46405	4.73235	4.57547	4.55182	4.7036	4.81376	4.84584	5.08658	4.85211	4.58508	4.84123	5.2156	4.78403	4.54939	4.46558	4.53756	5.13884	4.82035	4.43879	5.38714	4.75181	4.66606	5.0895	5.00342	5.47956	5.14917
223752_at	Gramd4	log	Up	7.49925	7.22394	7.06309	7.31185	7.38689	7.17964	7.46941	7.58886	7.18984	7.44681	7.63018	7.45807	7.47741	7.4614	7.62633	7.65876	7.43838	7.54421	7.62032	7.40026	7.61541	7.47081	7.52645	7.6148	7.66574	7.22559	7.75272	7.73085	7.7984	7.66779	7.82994	7.8376	7.53033	7.89437	7.77418	7.97296	7.80955	7.88983	7.32447	7.81318
12780_at	Abcc2	log	Up	10.5358	10.2748	10.4761	10.9802	10.931	10.4311	10.8325	10.948	10.2385	9.99286	10.3939	10.5844	10.8054	10.7133	10.9841	10.9453	10.9658	11.3225	11.0915	11.2621	10.4817	10.8952	10.444	11.3198	10.609	11.0988	11.4081	11.1193	11.1583	10.8423	10.8304	11.1429	11.0335	11.2501	11.0391	11.0562	11.0596	11.3297	10.1697	10.872
11576_at	Afp	log	Up	7.50557	7.17499	7.48188	7.37286	7.58912	7.30854	7.73047	7.64254	7.5353	7.44727	8.27088	7.68819	7.75229	7.47739	7.73169	7.76724	7.72423	7.62986	7.5105	7.57665	7.8068	7.72298	7.589	7.57248	7.98277	8.09599	7.86457	8.10314	7.65672	7.50768	7.24281	7.7173	7.79289	7.64505	7.86801	8.05933	8.02782	7.73902	8.68528	8.15887
20657_at	Sod3	log	Up	4.16865	4.326	3.95099	4.24191	4.30454	4.00778	3.80862	3.9953	3.78193	4.14479	4.51021	4.57699	4.30891	4.72649	4.60479	4.43595	4.53441	4.23898	4.7713	4.10391	3.71746	4.35655	4.31905	4.46298	4.85151	4.73674	4.42741	4.77316	4.66465	4.49934	3.82432	4.60618	5.29439	4.36293	4.79351	3.89137	4.72062	4.67716	3.62655	5.01258
72042_at	Cotl1	log	Up	7.48878	7.12934	7.36244	7.36401	7.39699	7.19493	7.11635	7.51865	7.42626	7.35548	7.42846	7.36764	7.66078	7.56984	7.58638	7.56143	7.14193	7.66241	7.63585	7.66557	7.28221	7.7453	7.41096	7.58795	7.63567	8.09304	7.81449	7.68846	7.60605	7.65725	7.96753	8.04476	7.83892	7.64413	7.47924	7.74799	7.75008	7.6373	7.52823	7.73629
192986_at	Cyb5d2	log	Up	4.88542	4.68192	4.40664	4.74107	5.50832	4.86565	4.79625	4.57919	4.88779	4.79132	5.54915	5.38908	4.99215	5.22243	5.27817	4.6432	5.09191	4.84738	4.78416	4.66328	5.28107	4.95243	5.57781	5.16723	5.32117	5.70066	5.04669	5.07605	4.50326	4.63291	5.5723	4.85199	4.89063	5.36584	5.32653	5.36407	4.75067	5.19761	5.51213	5.34294
227334_at	Usp40	log	Up	7.56875	7.65693	7.62028	7.42999	7.84702	7.81299	7.57643	6.98277	7.53596	7.68421	7.78822	8.07488	7.91137	8.15001	7.83064	8.19295	7.85952	7.85292	7.51864	7.3852	7.82322	7.82512	7.73747	7.85399	7.87255	7.84843	7.76965	8.05441	7.83602	7.59591	7.87537	7.99443	7.94877	7.75646	8.133	8.27868	7.74201	7.75125	8.36542	8.14968
211666_at	Mgst2	log	Up	11.3215	11.1603	11.177	11.1769	11.2455	10.8542	11.3498	11.1779	11.0983	11.1454	11.4351	11.1752	11.2186	11.643	11.3047	11.2708	11.3766	11.2015	11.4248	11.2266	11.6026	11.0992	11.6458	11.492	11.4521	11.645	11.62	11.5601	11.6694	11.3781	11.2666	11.367	11.416	11.8213	11.3439	11.3289	11.5823	11.6293	11.8987	11.6969
68628_at	Fbxw9	log	Up	6.88061	6.87456	6.98925	7.08727	7.10819	7.30031	7.03684	6.9737	6.76329	7.20544	6.86267	7.37755	7.25067	7.58548	7.51165	7.92842	7.2286	7.45385	7.31383	7.27945	6.71876	7.36733	6.65148	7.17687	7.20917	7.31074	7.37845	7.88764	7.65061	7.44906	7.33302	7.7093	7.54147	7.57324	7.43866	7.50083	7.28751	7.3886	7.41196	7.3615
56812_at	Dnajb2	log	Up	5.87562	5.80619	5.98737	5.91137	6.24421	6.11499	5.82922	5.82675	6.23347	6.19258	6.33591	6.35344	6.21902	6.10684	6.29194	6.21036	6.0647	6.03092	5.94652	6.13858	6.22462	6.24629	6.47801	6.43306	6.71556	6.03611	5.96913	6.18793	6.22745	6.27954	6.3618	6.48258	6.25405	6.33238	6.85392	6.46889	6.0372	6.26894	6.26343	6.49539
258956_at	Olfr535	log	Up	4.11747	4.22404	4.4279	4.57718	3.99956	4.43766	4.29874	4.23756	4.38497	3.89067	4.16637	4.42701	4.14574	4.41289	4.20902	4.49733	4.31404	4.55079	4.0878	4.74413	4.66966	4.6979	3.90509	4.80678	4.71518	4.69786	4.59052	4.71795	4.46617	4.98836	4.40555	5.18106	4.47959	4.9563	4.13598	4.70476	4.12319	4.97339	4.28031	4.61992
77252_at	9430038I01Rik	log	Up	7.53738	7.27977	7.89809	7.87253	7.60535	7.60965	8.17119	7.98185	7.76543	7.61124	7.84553	7.98308	7.74744	8.00196	7.59675	8.43074	8.07959	8.0816	8.23983	7.76615	7.91142	7.71216	7.68432	7.97097	7.66909	8.23023	7.85462	8.54966	7.85166	7.94239	7.74712	7.9276	7.82713	8.41042	7.83228	8.06535	8.20439	8.28465	8.91865	8.25122
11428_at	Aco1	log	Up	10.2352	10.0501	10.0103	10.2057	10.367	10.0989	10.2662	10.1796	10.109	10.1599	9.93366	10.1875	10.1832	10.1014	10.535	10.4738	10.331	10.4572	10.4787	10.4509	10.1204	10.4716	10.0213	10.4379	10.2985	10.5824	10.6519	10.654	10.5412	10.444	10.3954	10.7492	10.6399	10.6426	10.6507	10.6591	10.5	10.5218	9.89631	10.6964
20887_at	Sult1a1	log	Up	4.5641	4.7042	4.21476	4.25232	4.83912	4.75151	4.21467	4.91487	4.10639	4.04351	4.12203	5.07515	4.39876	4.90891	4.91618	4.60959	4.55867	4.5812	5.15319	4.80012	4.34419	4.47886	4.69417	4.77513	4.83477	4.90238	4.44453	4.68127	4.72318	4.85307	5.17483	4.77853	5.03926	5.22285	4.63934	4.28237	4.91182	5.01405	4.93838	4.6213
15484_at	Hsd11b2	log	Up	5.33266	5.03992	5.33217	5.35176	5.55786	5.13125	5.06324	5.35677	5.18009	5.208	6.06636	5.32139	5.38539	5.59131	5.44427	5.28041	5.08701	5.46887	5.23059	5.80218	5.73326	5.34989	5.59275	5.72439	6.18761	5.35561	5.78847	5.50937	6.01555	5.4729	5.61494	5.66729	5.34856	5.54539	5.40221	5.44962	5.65703	6.00754	5.39616	5.5754
[truncated: 813 more rows]

## Sheet: middle
AffyID	GSym	Response	Regulation	1_10	2_10	3_10	4_10	5_10	6_10	7_10	8_10	9_10	10_10	1_20	2_20	3_20	4_20	5_20	6_20	7_20	8_20	9_20	10_20	1_30	2_30	3_30	4_30	5_30	6_30	7_30	8_30	9_30	10_30	1_45	2_45	3_45	4_45	5_45	6_45	7_45	8_45	9_45	10_45
[truncated: 2,489 more rows]

## Sheet: distal
AffyID	GSym	Response	Regulation	1_10	2_10	3_10	4_10	5_10	6_10	7_10	8_10	9_10	10_10	1_20	2_20	3_20	4_20	5_20	6_20	7_20	8_20	9_20	10_20	1_30	2_30	3_30	4_30	5_30	6_30	7_30	8_30	9_30	10_30	1_45	2_45	3_45	4_45	5_45	6_45	7_45	8_45	9_45	10_45
[truncated: 313 more rows]
